# Supplementary material for: Modulation of the maternal immune system by the pre-implantation embryo
Source: BMC Genomics. 2010 Aug 13;11:474. doi: 10.1186/1471-2164-11-474 (PMC3091670; doi:10.1186/1471-2164-11-474)
Supplement: Additional file 1 — Table S1: List of differentially expressed genes between pregnant and cyclic animals (≥ 1.5 fold change in expression; P-value < 0.05, Benjamini-Hochberg MTC). [file 1471-2164-11-474-S1.XLSX]

## Sheet: Table S1
List of differentially expressed genes between pregnant and cyclic animals (≥1.5 fold change in expression; P-value < 0.05)
Microarray data
		Caruncular		Intercaruncular
Symbol	Description	Fold change	Corrected p-value	Fold change	Corrected p-value	Human GenBank ID	Bovine gene product	ProbeName	Probe sequence
RSAD2	RADICAL S-ADENOSYL METHIONINE DOMAIN CONTAINING 2	54.5323	1.90413e-09	23.0504	3.2309e-09	NM_080657	Unidentified transcripts on BTA11 position 70660164-70661203	A_73_112930	TTCAAATGAAATATGAAGTGAATTTCTCTCAACCTGAGGGAAACTACATTTCTCTTTCCC
RSAD2	RADICAL S-ADENOSYL METHIONINE DOMAIN CONTAINING 2	46.3138	5.24891e-13	12.5695	4.60587e-07	NM_080657	Bos taurus similar to Homo sapiens radical S-adenosyl methionine domain containing 2 (RSAD2)	A_73_109081	TGTCTACTGTGGCTCCTGTGCTTCCGTTTTGGAGTTGTTTTCCCAGTCCTTTCAGTTTAT
IFIT1	INTERFERON-INDUCED PROTEIN WITH TETRATRICOPEPTIDE REPEATS 1	37.1845	5.24891e-13	10.473	4.37247e-07	NM_001001887	PREDICTED: Bos taurus similar to interferon-induced protein with tetratricopeptide repeats 1 isoform 1 (LOC508267)	A_73_105109	CCATCAGATATAGAAAGCTTGAGTATTCTTGGGTTCATCCACAAAGTAAAAGGAGAAATG
MX2	MYXOVIRUS (INFLUENZA VIRUS) RESISTANCE 2 (MOUSE)	31.1423	1.43658e-15	7.47987	3.16546e-06	NM_002463	Bos taurus myxovirus (influenza virus) resistance 2 (mouse) (MX2)	A_73_115858	CTTGGCTGGTCCTTTTCTTATAAATTCAGTCGTACCACCTGCTTCCCATCATTTGCTGTG
LBP	LIPOPOLYSACCHARIDE BINDING PROTEIN	26.7865	6.86747e-11	12.4731	4.53828e-06	NM_004139	PREDICTED: Bos taurus similar to Lipopolysaccharide-binding protein precursor (LBP) (LOC514978)	A_73_103022	ACTGAGACCACAGACCACCCAGCTCCTACATGGACTACAAATCTATCCAATAAATGATTT
IFIT3	INTERFERON-INDUCED PROTEIN WITH TETRATRICOPEPTIDE REPEATS 3	24.6128	6.39536e-11	11.9813	1.30286e-06	NM_001031683	Bos taurus similar to Homo sapiens interferon-induced protein with tetratricopeptide repeats 3 (IFIT3)	A_73_117816	TACCACAGAATGTACCATATTCTTGGTCTCTCCAAGGCTTAATTCACAAGATGAATGGAG
#N/A	#N/A	23.9725	2.10924e-09	8.66313	1.49358e-07	none	Unidentified transcripts on BTA12 position 5323625-5324219	A_73_120437	AGAGGTTTAAAAGCTTTTAGAAAAATGGAAATAAAATAACAAAGCACATAAAATAAATGC
#N/A	#N/A	21.9183	2.96248e-06	9.92679	0.00168358	none	Unidentified transcripts	A_73_104086	TTCCTTTGTAAGGCAGGATATATCACTGAGAAACTGAGTCAGGCTCACAGATAAAGTTAT
USP18	UBIQUITIN SPECIFIC PEPTIDASE 18	21.6636	4.92394e-12	12.2965	1.79534e-09	NM_017414	Bos taurus putative ubiquitin-specific protease (bubp43)	A_73_101460	TGTATTGATCACCTACTTTGTGAAATGGTATGCCAGACAGTAATGAATACAATCTTTCTG
BST2	BONE MARROW STROMAL CELL ANTIGEN 2	21.2897	4.12494e-10	11.4688	9.13073e-08	NM_004335	PREDICTED: Bos taurus similar to DAMP-1 protein (LOC507402)	A_73_104497	GAAATGGAAACGGAGTCTATGGAATGTTTCTGGACTGTCTTTGCTGGATTTGTGCAAACC
#N/A	#N/A	20.4566	9.97335e-11	13.4588	1.46953e-07	none	Unidentified transcripts	A_73_116721	CTTTAATTTCCTTTGTAATGTTGGTTTCATGAAGACCTCAATGTTTTCAGTGGCTATGTG
IFIT2	INTERFERON-INDUCED PROTEIN WITH TETRATRICOPEPTIDE REPEATS 2	20.2642	1.45933e-08	5.81167	0.00012286	NM_001547	Bos taurus similar to Homo sapiens interferon-induced protein with tetratricopeptide repeats 2 (IFIT2)	A_73_112043	AGCAGAGGAAAACTCTGAGAGGTGTTTGGACTCTGGAAACCTCATCCCTTTAGCATCTTT
ATP8B4	ATPASE, CLASS I, TYPE 8B, MEMBER 4	20.0804	9.48046e-09	7.90225	0.000220251	NM_024837	Bos taurus similar to Homo sapiens ATPase, Class I, type 8B, member 4 (ATP8B4)	A_73_106447	AGAATCAAGTTGGGAACCAATTCAGAACTTTCCTCTTTTGGAATGAAGGAGAGAAGAACT
ATP8B4	ATPASE, CLASS I, TYPE 8B, MEMBER 4	18.5323	5.1358e-10	8.52651	4.8846e-06	NM_024837	PREDICTED: Bos taurus similar to Potential phospholipid-transporting ATPase IM (ATPase class I type 8B member 4) (LOC523729), partial mRNA.	A_73_111736	AAGATGCCACAGATGACTATTTTCGCCACAAGAGTGATAATCAGGTGAATAATCGGCAAT
CCRL1	CHEMOKINE (C-C MOTIF) RECEPTOR-LIKE 1	18.0532	2.31124e-09	7.19333	9.15549e-06	NM_016557	Bos taurus chemokine (C-C motif) receptor-like 1 (CCRL1)	A_73_111206	ATCTGCATCAAACATCTGCATTTTTCAGAAATTCAAATTTCAAACACTGTGGTGGCAACT
SAMD9	STERILE ALPHA MOTIF DOMAIN CONTAINING 9	17.4818	3.93433e-12	8.36689	3.50361e-09	NM_017654	Bos taurus similar to Homo sapiens sterile alpha motif domain containing 9 (SAMD9)	A_73_117763	GATGAAAAAGAGATGTGAAAACTATCAAATATCTTCCGTGGTTTGGACACCACCACTGAG
CCL8	CHEMOKINE (C-C MOTIF) LIGAND 8	17.098	1.87085e-09	9.164	1.03046e-06	NM_005623	Bos taurus chemokine (C-C motif) ligand 8 (CCL8)	A_73_116397	CTTAGGAAATCAGTGCTCCTGTAAGTGGATGTGTGCTATGTAGTATTGTGATGGAAAGTA
DDX58	DEAD (ASP-GLU-ALA-ASP) BOX POLYPEPTIDE 58	17.0791	1.6425e-12	8.79198	1.63376e-09	NM_014314	Bos taurus similar to Homo sapiens DEAD (Asp-Glu-Ala-Asp) box polypeptide 58 (DDX58)	A_73_112638	TAGGCGTAAGAGTCACATATACTTGTATTCTCTGTGTAGCAACATGTGGCATCTATTATT
CLEC4F	C-TYPE LECTIN DOMAIN FAMILY 4, MEMBER F	16.7672	7.01633e-09	6.80012	9.67445e-05	NM_173535	Bos taurus similar to Homo sapiens C-type lectin domain family 4, member F (CLEC4F)	A_73_108128	ACAATCAACTTTTCCAGCTGTTCCTGCAAGGCTGGAAGTTCTACAGTGGGAGCTTGTATT
LOC129607	HYPOTHETICAL PROTEIN LOC129607	15.1573	2.34933e-09	9.97579	2.84522e-08	NM_207315	Unidentified transcripts on BTA11 position 70615720-70614998	A_73_104461	AGCATATGGTGGCACCTAAAAACAAACCTTTAATGCTTTCTGTATGTACCTTGCCAATGA
OAS2	2'-5'-OLIGOADENYLATE SYNTHETASE 2, 69/71KDA	15.1283	7.61971e-12	7.47527	1.57924e-07	NM_016817	Bos taurus 2'-5' oligoadenylate synthetase 2 (Oas2)	A_73_119693	AACTGTACCTTTGTAATGAAACCCTAAAGAAAACTCTGGACAACAAGGCTTCCTGGTTGG
HERC5	HECT DOMAIN AND RLD 5	14.2149	1.0781e-11	9.29963	6.44586e-10	NM_016323	Bos taurus similar to Homo sapiens hect domain and RLD 5 (HERC5)	A_73_107129	GCTGGGATAAACAATGACATGATGAGTCAAGGATAATATTGTTAATAAACCAGCATTTCC
ZBP1	Z-DNA BINDING PROTEIN 1	13.8963	5.24891e-13	5.7823	1.26857e-06	NM_030776	PREDICTED: Bos taurus similar to tumor stroma and activated macrophage protein DLM-1 (LOC508333)	A_73_111577	TGGTGTGAGGGCTATGTCGAGGCAGTCTGAGTGCGGCTTGGAATAGAGTTTCCAGACCCA
C17ORF27	CHROMOSOME 17 OPEN READING FRAME 27	12.0403	2.54302e-12	7.35192	7.04714e-10	NM_020914	Bos taurus similar to Homo sapiens chromosome 17 open reading frame 27 (C17orf27)	A_73_109734	GTGTTAACTGTCATTAGCTAACACTATCTTGTTGTTTGTACAGAAATATACTGGTCTAGC
IFI44	INTERFERON-INDUCED PROTEIN 44	11.2259	2.96515e-15	5.97112	6.44586e-10	NM_006417	Bos taurus similar to Homo sapiens interferon-induced protein 44 (IFI44)	A_73_114472	TTCACAAAGTTCGCATTCTGCTTCTGGGGTCCAGTTGGAGCTGGGAAATCTAGCTTTTTA
FLJ34922	LIKELY ORTHOLOG OF MOUSE SCHLAFEN 8/9	11.1973	6.64584e-10	5.99293	5.17037e-05	NM_152270	PREDICTED: Bos taurus similar to schlafen 9 (LOC521795)	A_73_118566	ATACAACATTCTTGTCTGTCTGGCATCCAGAGCGAATCAACAGCTACATATTCTGTGGCA
HERC6	HECT DOMAIN AND RLD 6	11.0431	2.9799e-13	4.21986	9.82052e-05	NM_001013002	Bos taurus similar to Homo sapiens hect domain and RLD 6 (HERC6), transcript variant 2	A_73_120667	TTTCTGCTAAGGACCTTGCGGATGTTCAAGTCAAACATATTTTTGCTGGAACATATGCCA
CCL11	CHEMOKINE (C-C MOTIF) LIGAND 11	10.8575	4.33004e-05	12.9261	0.000454726	NM_002986	Bos taurus eotaxin (LOC404072)	A_73_102803	GAAGACATCACTCTCGTAAAGCAAAGGTTTATGAGACTCATAAATGTTAAATGGAAATGC
INDO	INDOLEAMINE-PYRROLE 2,3 DIOXYGENASE	10.6673	2.788e-06	5.63905	0.00207685	NM_002164	Bos taurus similar to Homo sapiens indoleamine-pyrrole 2,3 dioxygenase (INDO)	A_73_118680	GGCACCAATGTCATGGACTTTCTGAAGACTGTAAGAAGTAAAACTAAGAATTCCCTGTGT
SIGLEC1	SIALIC ACID BINDING IG-LIKE LECTIN 1, SIALOADHESIN	10.6509	4.04419e-11	5.4794	2.94716e-06	NM_023068	Bos taurus similar to Homo sapiens sialic acid binding Ig-like lectin 1, sialoadhesin (SIGLEC1)	A_73_115102	AAGCTGGTCACGGCACCCTATAGTGACTAGAATATAAGCTAGGCTGCTCTAAAAAGACCA
GBP1	GUANYLATE BINDING PROTEIN 1, INTERFERON-INDUCIBLE, 67KDA	10.1756	1.96819e-05	4.83216	0.0122142	NM_002053	Bos taurus similar to Homo sapiens guanylate binding protein 1, interferon-inducible, 67kDa (GBP1)	A_73_103953	CAGCTTCTATCTGTTAAGAACAAGTTAAATGAGCAACTTCAAGATGTCAAACAATTGCCA
PARP14	POLY (ADP-RIBOSE) POLYMERASE FAMILY, MEMBER 14	10.1652	1.9609e-12	5.91938	1.38439e-07	NM_017554	Bos taurus similar to Homo sapiens poly (ADP-ribose) polymerase family, member 14 (PARP14)	A_73_108283	TAAGATCAAAGGACCTTTGTCACTGAAATCAGACTTTCTCCAGCCTCTCTTTCATAACTG
IFIH1	INTERFERON INDUCED WITH HELICASE C DOMAIN 1	10.0094	1.9242e-12	5.26769	1.26857e-06	NM_022168	Bos taurus similar to Homo sapiens interferon induced with helicase C domain 1 (IFIH1)	A_73_105902	AAAGCTGCAAAAGAAGGAAATCGCAAAGATCGTGTTTGTGCAGAACATCTGAGGAAGTAC
IFI44L	INTERFERON-INDUCED PROTEIN 44-LIKE	9.9729	7.80628e-10	5.65256	1.31949e-07	NM_006820	Bos taurus similar to Homo sapiens interferon-induced protein 44-like (IFI44L)	A_73_106244	AAGGTTCTTTTATACAAGTACTCCCAAATGATTCTAAAGTTCACTGGATAGCTGAAGAAG
EIF2AK2	EUKARYOTIC TRANSLATION INITIATION FACTOR 2-ALPHA KINASE 2	9.94893	5.84832e-13	6.13423	7.67082e-09	NM_002759	Bos taurus protein kinase, interferon-inducible double stranded RNA dependent (PRKR)	A_73_116005	TACTTCAAAAAGTATCCTGCTTCTGATAATTCCATTTTCCTGTAACTGTCTAAAGTCTGC
MX1	MYXOVIRUS (INFLUENZA VIRUS) RESISTANCE 1, INTERFERON-INDUCIBLE PROTEIN P78 (MOUSE)	9.83641	1.0781e-11	5.6462	6.93031e-09	NM_002462	Bos taurus myxovirus (influenza) resistance 1, (murine homolog) (MX1)	A_73_103867	TAGTCTCTGCTGTCTCTTAGTGGATAAGCACACTGGCTTCAAGCATCAGGTGATTTCCTT
EPSTI1	EPITHELIAL STROMAL INTERACTION 1 (BREAST)	9.80819	9.37798e-11	6.62616	1.04413e-08	NM_033255	Bos taurus similar to Homo sapiens epithelial stromal interaction 1 (breast) (EPSTI1), transcript variant 2	A_73_118184	TTTTTTCTGCTTCTCAGATCAGGTTTGGGAAAGCTCTGGCACCTTTAGATTTGTATCCCT
PLAC8	PLACENTA-SPECIFIC 8	9.79029	1.0223e-05	8.06828	1.31723e-06	NM_016619	Bos taurus similar to Homo sapiens placenta-specific 8 (PLAC8)	A_73_115944	GGAGTGTTATCCCTTAGTTTTGCTAAATGGTCCAGCGTAGTTTCTCCTTGCTATTAAGTT
GBP4	GUANYLATE BINDING PROTEIN 4	9.75907	4.81695e-08	5.32731	6.47482e-06	NM_052941	Bos taurus similar to Homo sapiens guanylate binding protein 4 (GBP4)	A_73_118453	CACTAAAGTGAAAAGGGAAACTCTATTTGTGGCAATGTGAGAAAATCTCTAAGATGTATC
#N/A	#N/A	9.66762	8.53262e-11	7.30637	1.63376e-09	none	Unidentified transcripts on BTA11 position 18722922-18722225	A_73_111464	CTTTTCAGTATTTTGCACCCCTTGGTTTTCATTATTGTCTGGTTATGAAGTTGTTAAAGG
GBP7	GUANYLATE BINDING PROTEIN 7	9.61297	1.14001e-09	5.16063	9.26469e-05	NM_207398	Bos taurus similar to Homo sapiens guanylate binding protein 7 (GBP7)	A_73_114954	AAAGTTTTCTACTCATATATCTATACCCATGCAAAGACCAAGACCTTAAAAGAGGGAATC
CXCL10	CHEMOKINE (C-X-C MOTIF) LIGAND 10	9.54229	7.95465e-06	4.14776	0.00419199	NM_001565	Bos taurus similar to Homo sapiens chemokine (C-X-C motif) ligand 10 (CXCL10)	A_73_114710	ACTGCCACCCCTCCAAGGGGCCCATATTCTTTCAGGTGTTATGTACATAGTTCCAAATAT
STAT1	SIGNAL TRANSDUCER AND ACTIVATOR OF TRANSCRIPTION 1, 91KDA	9.29159	1.85487e-12	6.54455	9.37517e-08	NM_139266	Bos taurus similar to Homo sapiens signal transducer and activator of transcription 1, 91kDa (STAT1), transcript variant beta	A_73_113646	TGTTGGAGAGATCCTAATTAGAGATTTTGTGTCACTCCCTGTCAGCGTTTCACTGCCTTT
GBP2	GUANYLATE BINDING PROTEIN 2, INTERFERON-INDUCIBLE	9.22306	3.50827e-06	4.74043	0.00515471	NM_004120	Bos taurus similar to Homo sapiens guanylate binding protein 2, interferon-inducible (GBP2)	A_73_104106	CATTTACTTGTTCATTTTCACCAAAGACACAAAGGAACAAGAAGCTATAGAACTTGACAC
SLC7A9	SOLUTE CARRIER FAMILY 7 (CATIONIC AMINO ACID TRANSPORTER, Y+ SYSTEM), MEMBER 9	8.96455	8.08661e-08	2.77416	0.00375964	NM_014270	Bos taurus similar to Homo sapiens solute carrier family 7 (cationic amino acid transporter, y+ system), member 9 (SLC7A9)	A_73_107262	CACCTGCGTGGGAGTATCTCTACTGTGTGTTGTTTATGCTGAGCGGCCTTGTATTTTATT
TRIM6	TRIPARTITE MOTIF-CONTAINING 6	8.72702	2.53599e-07	4.81511	0.00119168	NM_058166	Unidentified transcripts	A_73_116969	GACAGCTAGTCTTGCTGTCAACAATGTGGTCATGAAAGGCTGCTGACTTTCCACTTTGTT
TNFSF13B	TUMOR NECROSIS FACTOR (LIGAND) SUPERFAMILY, MEMBER 13B	8.64341	1.85507e-07	4.91201	0.000246216	NM_006573	Bos taurus similar to Homo sapiens tumor necrosis factor (ligand) superfamily, member 13b (TNFSF13B)	A_73_112644	GGCAATCATTCTCTCGTGTGTCTACACTTCAGAGTATTTTTTACAGCTAATTTCAGTTAC
ISG20	INTERFERON STIMULATED EXONUCLEASE GENE 20KDA	8.46478	6.06601e-10	6.34719	3.19702e-06	NM_002201	Bos taurus similar to Homo sapiens interferon stimulated exonuclease gene 20kDa (ISG20)	A_73_108556	TCTTCAGAACAAAAACTTTGTTGCTTTTGTAAAATGCATTTTTAGCAGTAAAATAGCTCT
MNDA	MYELOID CELL NUCLEAR DIFFERENTIATION ANTIGEN	8.36878	1.9609e-12	5.72939	1.03046e-06	NM_002432	PREDICTED: Bos taurus similar to myeloid cell nuclear differentiation antigen, transcript variant 1 (LOC506759)	A_73_104438	AGCACAAAACCAGAATACGTCCAGTCTTGGGCAATCCACATCCACTGCAAATGAAGCTTT
IFITM3	INTERFERON INDUCED TRANSMEMBRANE PROTEIN 3 (1-8U)	8.23173	1.88077e-12	5.23429	4.88761e-07	NM_021034	PREDICTED: Bos taurus similar to Interferon-induced transmembrane protein 3 (Interferon-inducible protein 1-8U) (LOC615833)	A_73_111848	AGAACACGAGTCTGGTCCGGAAACGAGGAAGGTGCTGCAAGGACCCTGACCCCTGGTGTG
#N/A	#N/A	7.73872	1.82986e-07	5.17217	8.22909e-05	NM_004522	Bos taurus similar to PREDICTED: Homo sapiens kinesin family member 5C, transcript variant 3 (KIF5C)	A_73_110833	TTATCTTCTAGGTTCTAAAATGAAGATCTATGGATACTCTGGCAGACTGCATGTTGTATA
GBP3	GUANYLATE BINDING PROTEIN 3	7.71044	4.41677e-07	5.31077	0.00020534	NM_018284	Bos taurus similar to Homo sapiens guanylate binding protein 3 (GBP3)	A_73_109543	AGTGATCTAGAAGGTCTACAGAATTTCCACAGGAAGATGGAAGAAACCATTAGCATGATT
OAS1	2',5'-OLIGOADENYLATE SYNTHETASE 1, 40/46KDA	7.70895	1.08284e-06	3.18597	0.0160352	NM_002534	Bos taurus 2',5'-oligoadenylate synthetase 1, 40/46kDa (OAS1)	A_73_117812	AATTATACCTGTGTCTGCCCCAGAATGAATCACTGGGTTAGACAGCAGGCTTACCAACTT
BPI	BACTERICIDAL/PERMEABILITY-INCREASING PROTEIN	7.69548	1.58994e-06	4.34828	0.00222417	NM_001725	Bos taurus bactericidal/permeability-increasing protein (BPI)	A_73_113676	TTCTTCCAAGGGCTAAGGCTGCAGGGACATTTCCTCCAAGAATTGCATTTCAATGGTAAT
ZNFX1	ZINC FINGER, NFX1-TYPE CONTAINING 1	7.64598	1.14057e-11	4.64695	7.04714e-10	NM_021035	Bos taurus similar to Homo sapiens zinc finger, NFX1-type containing 1 (ZNFX1)	A_73_110787	CACTTAGGCATCTCAGGTCTTTCTAATGTTGGCAAGAAAACATCCCTTTGCTATGTATAC
PARP14	POLY (ADP-RIBOSE) POLYMERASE FAMILY, MEMBER 14	7.6021	6.01262e-09	2.19319	0.0386766	NM_017554	PREDICTED: Bos taurus similar to poly (ADP-ribose) polymerase family, member 14 (LOC613341)	A_73_117942	AGCTCCACACGGAGTGCCCAGATGTGGAAATTTATTATGATGAAGCCTCTCAACACATGT
CYP2J2	CYTOCHROME P450, FAMILY 2, SUBFAMILY J, POLYPEPTIDE 2	7.43989	7.07675e-08	3.82278	3.95428e-05	NM_000775	PREDICTED: Bos taurus similar to cytochrome P450, family 2, subfamily J, polypeptide 2 (LOC614336)	A_73_107780	TCCCCACCAAACCCTCTTTAGTAATTTGGAGAAACTGAAAATGTTTGTTGCCGAAATGAT
#N/A	#N/A	7.41575	5.21364e-05	4.74908	0.0259776	none	PREDICTED: Bos taurus similar to CG33196-PB (LOC515676)	A_73_103255	TGTTGAATTCTGGCAATTGTTTGATGATTCATGGCGTGACTGCTTCTAAAATTATCTTGT
DTX3L	DELTEX 3-LIKE (DROSOPHILA)	7.38522	9.65431e-13	4.22907	6.27182e-07	NM_138287	Bos taurus similar to Homo sapiens deltex 3-like (Drosophila) (DTX3L)	A_73_112735	GAATGAGTACCTTTGTTGTAAGAAGTTCACTTCCAGGTTATGAATCCTGTGGCACCATTG
DKK1	DICKKOPF HOMOLOG 1 (XENOPUS LAEVIS)	7.29598	7.94999e-05	3.88164	0.00293692	NM_012242	Bos taurus similar to Homo sapiens dickkopf homolog 1 (Xenopus laevis) (DKK1)	A_73_116484	TATGTAACTCTCCTGTCATTGATTGCAGTAAATTACTGTGTTGTAAATTTTCAGTGTGGC
PARP12	POLY (ADP-RIBOSE) POLYMERASE FAMILY, MEMBER 12	7.25771	2.17061e-11	4.43818	4.52157e-08	NM_022750	Bos taurus similar to Homo sapiens poly (ADP-ribose) polymerase family, member 12 (PARP12)	A_73_107106	GCACCTGGATTTGTTTTTGTCAGAATGACACAGTAGCCATTGGTACAGAAAGTCCTGGGT
IFIT5	INTERFERON-INDUCED PROTEIN WITH TETRATRICOPEPTIDE REPEATS 5	7.12188	5.24891e-13	5.73069	1.79534e-09	NM_012420	Bos taurus similar to Homo sapiens interferon-induced protein with tetratricopeptide repeats 5 (IFIT5)	A_73_112322	TAAGAATTTAAAAATAAGAGCACTGTCTTCACCCTACCCCAATTCCACATGCCCAAGGTA
EPSTI1	EPITHELIAL STROMAL INTERACTION 1 (BREAST)	7.07269	1.98584e-10	3.68084	1.38439e-07	NM_001002264	PREDICTED: Bos taurus similar to epithelial stromal interaction 1 (LOC614555)	A_73_108668	ATCCTTCCCTCACAGCCATCAGAAGAAACATGTATATATCCTACCGACAATGCGTATGCG
PNPT1	POLYRIBONUCLEOTIDE NUCLEOTIDYLTRANSFERASE 1	7.04709	4.86027e-11	4.50009	1.11415e-08	NM_033109	Bos taurus similar to Homo sapiens polyribonucleotide nucleotidyltransferase 1 (PNPT1)	A_73_114200	CCAGCTACAACTGTTGTCAAAACTTTGAATGACAGAAGTAGTATTGTAATGGGAGAATCT
G1P2	INTERFERON, ALPHA-INDUCIBLE PROTEIN (CLONE IFI-15K)	6.99092	5.04784e-05	5.606	5.92521e-06	NM_005101	Bos taurus interferon-stimulated protein, 15 kDa (ISG15)	A_73_119493	GATGATGAGCACCCGCTGGAGGAATACGGCCTCATGAAGGGGTGCACCGTGTTCATGAAT
CXCL9	CHEMOKINE (C-X-C MOTIF) LIGAND 9	6.91895	6.22907e-05	4.23698	0.0101873	NM_002416	Bos taurus similar to Homo sapiens chemokine (C-X-C motif) ligand 9 (CXCL9)	A_73_113477	TCGCTTTTCAAAATCCAAATGTGAACAGTTGTTAGAGGCTATAGTTTGTCTTTGTTCTTC
BIRC4BP	XIAP ASSOCIATED FACTOR-1	6.8837	4.86027e-11	5.94495	1.0852e-07	NM_017523	Bos taurus similar to Homo sapiens XIAP associated factor-1 (BIRC4BP), transcript variant 1	A_73_112973	CCAACCCAGCCTGGACACCTTGGGAAATCCAGCTTTCTCTCTGAAGAATAAAAAAGATCT
GBP7	GUANYLATE BINDING PROTEIN 7	6.88042	1.12224e-07	4.11736	2.71988e-05	NM_207398	Bos taurus similar to Homo sapiens guanylate binding protein 7 (GBP7)	A_73_105616	TTTTGAAATTCTAAGACCATAGCACAACTTTTGTAGAGAAAGGAGAGCATGGCAACATCT
HERC5	HECT DOMAIN AND RLD 5	6.81715	3.90569e-10	4.29486	1.79224e-08	NM_016323	PREDICTED: Bos taurus similar to HECT domain and RCC1-like domain protein 5 (Cyclin-E binding protein 1) (LOC514373)	A_73_119102	AGTGTCCTCTACCTCCCTAAATATTCTACAATGGAAAGAGTAGAAGAAGCACTCCAAGCA
OAS1	2',5'-OLIGOADENYLATE SYNTHETASE 1, 40/46KDA	6.80831	1.73047e-07			NM_002534	Bos taurus 2'-5' oligoadenylate synthetase 1z (OAS1Z)	A_73_111406	CCCTCGATGAGATGGGTTTTACTCTGATTCTCATTGTAATACATTGAGACATGGCCACTC
CXCL11	CHEMOKINE (C-X-C MOTIF) LIGAND 11	6.74222	4.88432e-05	4.09182	0.00653979	NM_005409	Bos taurus similar to Homo sapiens chemokine (C-X-C motif) ligand 11 (CXCL11)	A_73_103394	TCTCCAGGAGATTTGATACTTTTAACTATTTTGCTATGGCTATGAATGCACTTCTGTCTC
IFITM1	INTERFERON INDUCED TRANSMEMBRANE PROTEIN 1 (9-27)	6.72171	7.34905e-10	5.62812	5.53927e-07	NM_003641	Bos taurus interferon induced transmembrane protein 1 (9-27) (IFITM1)	A_73_120243	TCCCCCCAGCCAATAAGGCAAGCAGTTTATACACACAGATTTGTCAACCAACTGAATCAA
C6ORF150	CHROMOSOME 6 OPEN READING FRAME 150	6.67399	1.04778e-08	3.62173	7.43136e-07	NM_138441	Unidentified transcripts	A_73_100860	TAACAATGATGGTGGAGTTGGGCTATATTGGTTTTCTACTGTTGCATTAAACTTACCATG
#N/A	#N/A	6.6637	2.62855e-11	4.86597	4.40961e-09	none	Unidentified transcripts on BTA20 position 9069083-9069691	A_73_101220	GAACCAGGGACCCAAGATGTTATACCCTTAGGATTTCACAAGGGCAGAAAATTTGTGTAT
PLAC8	PLACENTA-SPECIFIC 8	6.58377	2.79943e-09	3.27532	0.011894	NM_016619	Bos taurus placenta-specific 8 (PLAC8)	A_73_107112	GAAATACATTTCTAGTGCTCCTCTCTAAGATGACTGCCATTAAAAATTAATGTCTTCCTC
TIMD4	T-CELL IMMUNOGLOBULIN AND MUCIN DOMAIN CONTAINING 4	6.44451	2.84137e-09	3.69641	0.000638593	NM_138379	Bos taurus similar to Homo sapiens T-cell immunoglobulin and mucin domain containing 4 (TIMD4)	A_73_100291	TTTTCACACTGTGATGTGCCCCTTTTTCTTAGGACTGACGATGTGGGTATGACACGTGAA
RTP4	RECEPTOR TRANSPORTER PROTEIN 4	6.39506	1.56102e-10	3.99398	4.44424e-06	NM_022147	Bos taurus similar to Homo sapiens receptor transporter protein 4 (RTP4)	A_73_108166	AGCAGCTGTTCAGGTGGGGCTATGTCTGTATTTTTGCTCTGTTTACCTTTCTGGTGTCTA
TRIM6	TRIPARTITE MOTIF-CONTAINING 6	6.39188	2.30305e-08	3.41926	1.86835e-05	NM_058166	Bos taurus similar to Homo sapiens tripartite motif-containing 6 (TRIM6), transcript variant 2	A_73_113517	GAAAGTTTTGTGTTCAGAGTGTCTAAGTTCAAGCCCTGTCTCTACATTTTAGAAGTGTAA
FLJ90579	HYPOTHETICAL PROTEIN FLJ90579	6.35017	6.19742e-07	3.19242	0.000320353	NM_173591	Bos taurus similar to Homo sapiens hypothetical protein FLJ90579 (FLJ90579)	A_73_113167	CGGTTGAATAATAATACGTATTTTTCAGACTATTGGATATGGCAGTTTAACACTTGCTGC
RP11-393H10.2	HYPOTHETICAL PROTEIN FLJ14503	6.29586	0.000865381	6.34562	0.00934968	NM_152780	Bos taurus similar to Homo sapiens hypothetical protein FLJ14503 (FLJ14503)	A_73_108413	TGTACCTCACAGCACCATTGTGATCATGGTGATGCCTCATTTGCATGACGTGTACATTGT
PTPRE	PROTEIN TYROSINE PHOSPHATASE, RECEPTOR TYPE, E	6.22348	1.01595e-07	3.02197	0.00590491	NM_006504	Bos taurus similar to Homo sapiens protein tyrosine phosphatase, receptor type, E (PTPRE), transcript variant 1	A_73_110320	ACTTCTGACACTGGATAATAATGATCTCATTGCCACTCAGGATTGGCTTGTGGGAAGAAA
IFI16	INTERFERON, GAMMA-INDUCIBLE PROTEIN 16	6.18224	4.41677e-07	4.08896	1.05147e-07	NM_005531	Bos taurus similar to Homo sapiens interferon, gamma-inducible protein 16 (IFI16)	A_73_112709	TATATGGAAACCTGCTCAGAGCTGTTCTTCTAAAAACCTGGATGTCATTAATATTGATGT
TMEFF2	TRANSMEMBRANE PROTEIN WITH EGF-LIKE AND TWO FOLLISTATIN-LIKE DOMAINS 2	6.09626	1.78767e-06	5.45478	9.20884e-05	NM_016192	Bos taurus similar to Homo sapiens transmembrane protein with EGF-like and two follistatin-like domains 2 (TMEFF2)	A_73_109150	AGAGATCTACACATGTTGCCTTGCATTTGTGGTAATCTACACCAATGAAAACATGTACTA
STAT1	SIGNAL TRANSDUCER AND ACTIVATOR OF TRANSCRIPTION 1, 91KDA	6.0745	6.87127e-10	4.7911	1.28167e-08	NM_007315	Bos taurus similar to Homo sapiens signal transducer and activator of transcription 1, 91kDa (STAT1), transcript variant alpha	A_73_116152	GCTATTTGGTATATTTTTGCCCTCTAAAAATGCTTTGGCATAGTTTCATTTTCCTGCATG
GPR128	G PROTEIN-COUPLED RECEPTOR 128	6.05578	6.4214e-05			NM_032787	Bos taurus similar to Homo sapiens G protein-coupled receptor 128 (GPR128)	A_73_115404	CCCCCCAGAACAAAATGATTTCTGGTGAACACTACAAGGAGTTGCTTGTATGTATCATAC
UBE1L	UBIQUITIN-ACTIVATING ENZYME E1-LIKE	5.92084	6.53185e-09	4.59355	4.60587e-07	NM_003335	Bos taurus ubiquitin-activating enzyme E1-like (UBE1L)	A_73_105585	GAGGAGGATGACACTAACTTTCCACGCTTGCACTACAAGCTGTGACAAGGCAGCAGCCCC
MYO5A	MYOSIN VA (HEAVY POLYPEPTIDE 12, MYOXIN)	5.90222	2.37502e-10	4.96032	1.7505e-07	NM_000259	Bos taurus similar to Homo sapiens myosin VA (heavy polypeptide 12, myoxin) (MYO5A)	A_73_103373	TGTGACTCTTGCAGCCCTGTCTTCCTCCTTTGTAAAATAAGAAGGGTAATTTGTAGCTCA
RNF31	INTERFERON-STIMULATED TRANSCRIPTION FACTOR 3, GAMMA 48KDA	5.87478	2.95939e-12	4.01503	3.2309e-09	NM_006084	Bos taurus interferon-stimulated transcription factor 3, gamma 48kDa (ISGF3G)	A_73_116714	CCCAACCCTAAAATCTAGCACTTTATATTTTTGTCTTAGATCTTCACTAAGGATTTAAAA
SP100	SP100 NUCLEAR ANTIGEN	5.83947	7.09184e-06	4.85244	0.000831127	NM_003113	Bos taurus similar to Homo sapiens SP100 nuclear antigen (SP100)	A_73_104040	GACAGCCACAGTAGTTGCTTAACTGGTTCTTTAACCCATAGTTCTTATCTATGAAATAAC
RSPO1	R-SPONDIN HOMOLOG (XENOPUS LAEVIS)	5.61885	7.28268e-06	3.49231	0.000823153	NM_001038633	Bos taurus similar to Homo sapiens R-spondin homolog (Xenopus laevis) (RSPO1)	A_73_100245	TGACTTTATCCTTGGAGAGAACTGTTACACATTCATATCAGGGCTTTCCTGACTCTGAAA
CD180	CD180 ANTIGEN	5.61085	2.05749e-05	2.79858	0.026555	NM_005582	Bos taurus similar to Homo sapiens CD180 molecule (CD180)	A_73_113331	AGGTGGAAATACCAGCACATTTAGTGCTGAAGGTTTCTGGAGAGGGAAAATAAATATGCT
MLL	MYELOID/LYMPHOID OR MIXED-LINEAGE LEUKEMIA (TRITHORAX HOMOLOG, DROSOPHILA)	5.51982	3.76855e-07	5.32264	4.6942e-05	NM_005933	Bos taurus similar to Homo sapiens myeloid/lymphoid or mixed-lineage leukemia (trithorax homolog, Drosophila) (MLL)	A_73_121239	GCACAGCTCTGTGAAAACACTAAAAGCCACTGATTTATATGCTTTAAATGGGTAAACTGT
RASEF	RAS AND EF-HAND DOMAIN CONTAINING	5.43224	8.6707e-06	2.61967	0.00534101	NM_152573	Bos taurus similar to Homo sapiens RAS and EF-hand domain containing (RASEF)	A_73_110734	TTTGTACAGTGATCAGCTTCAGAGTCACGGTTTTTGTGGGCTTTTATTGTATGTATGTGT
TRIM5	TRIPARTITE MOTIF-CONTAINING 5	5.42972	4.81695e-08	3.48497	7.71016e-05	NM_033034	PREDICTED: Bos taurus similar to Tripartite motif protein 5 (RING finger protein 88), transcript variant 2 (LOC516599)	A_73_110326	CATGTTCCTTTTCTCAAAAAATATTTCCGTATTTCAATCCTATGACCTGTAATGTCCCCA
PML	PROMYELOCYTIC LEUKEMIA	5.39524	2.858e-11	3.65585	4.48772e-07	NM_033238	PREDICTED: Bos taurus similar to Probable transcription factor PML (Tripartite motif protein 19) (RING finger protein 71) (LOC515938)	A_73_108983	AGGACTGTTCAGCCCTCTCGCCACTGTCAAAGCCTTTAATAAAGATGTGAATCTCCAAAA
FBP1	FRUCTOSE-1,6-BISPHOSPHATASE 1	5.3406	0.00555137			NM_000507	Bos taurus similar to Homo sapiens fructose-1,6-bisphosphatase 1 (FBP1)	A_73_117082	TCCGACTGTTCACCATACATTCCTAGTCATAGAAATAAAAAGTATGGCTGTTTTCACCGC
SP100	SP100 NUCLEAR ANTIGEN	5.29737	2.24984e-08			NM_003113	PREDICTED: Bos taurus similar to Nuclear autoantigen Sp-100 (Speckled 100 kDa) (Nuclear dot-associated Sp100 protein) (Lysp100b) (LOC617413)	A_73_117170	AAACCCAGGGTTGACCTGGTAACACAGAAGAAAGGCCACGTTCATCAGATTTCTAGAGTA
FGFBP1	FIBROBLAST GROWTH FACTOR BINDING PROTEIN 1	5.29625	0.000285394			NM_005130	Bos taurus fibroblast growth factor-binding protein (FGF-BP) (LOC281812)	A_73_119654	TGATTTCAGTACAGTGCACTTTCTGCCCAATTAAGATAATAAAGCCCTGTGCCTTTTTCA
ADAR	ADENOSINE DEAMINASE, RNA-SPECIFIC	5.29037	4.80671e-09	2.94745	0.00154623	NM_015840	Bos taurus similar to Homo sapiens adenosine deaminase, RNA-specific (ADAR), transcript variant 2	A_73_115773	TGCCCGTGACTACGAGATAGCCAAGAACTACTTCAAAAAATCTCTGAAGGACATGGGCTA
LBA1	LUPUS BRAIN ANTIGEN 1	5.2655	5.30654e-10	3.44142	1.06456e-06	XM_047357	Bos taurus similar to PREDICTED: Homo sapiens lupus brain antigen 1 (LBA1)	A_73_109948	TATGATTCTACTTTTTATTCCAGGTGTTTTTATAAACTTCATTTGCCAGAAGAAAAAGAA
RASEF	RAS AND EF-HAND DOMAIN CONTAINING	5.24072	0.000568617			NM_152573	Bos taurus similar to Homo sapiens RAS and EF-hand domain containing (RASEF)	A_73_108451	CACATACTACTGAAAATACAATGCCCAGGAAAGTTGTCCCACTTCACTTAAAAAACAAAA
TNFSF10	TUMOR NECROSIS FACTOR (LIGAND) SUPERFAMILY, MEMBER 10	5.11625	4.02089e-08	3.34488	0.00121175	NM_003810	Bos taurus similar to Homo sapiens tumor necrosis factor (ligand) superfamily, member 10 (TNFSF10)	A_73_108410	TGCTTCAAAAACAAGGTGAAAGTAAGGCAGCCTGAGCAGAGCAACTTCAACCAAGAGATC
GBP6	GUANYLATE BINDING PROTEIN FAMILY, MEMBER 6	5.05824	8.34332e-06	3.25004	0.00208653	NM_198460	Bos taurus similar to Homo sapiens guanylate binding protein family, member 6 (GBP6)	A_73_106080	TATTGTGTGCTCCAGGCAAACTTCTTGGTCATATTGTGAGAGGCATGGGCTCCCTATTTA
RASEF	RAS AND EF-HAND DOMAIN CONTAINING	5.05327	0.00907149	2.77539	0.0455064	NM_152573	PREDICTED: Bos taurus similar to RAS and EF hand domain containing (LOC531799)	A_73_101936	CCCGGAGATTCTTCCAGGACACTGGTTTAGGAGTGCTCCCCAAACCTCGGCGACTTGATT
PML	PROMYELOCYTIC LEUKEMIA	4.99207	4.45726e-11	3.26211	4.44424e-06	NM_033250	Bos taurus similar to Homo sapiens promyelocytic leukemia (PML), transcript variant 11	A_73_109584	GACTGTGTGGCTCCCAGGCCCTGGCAGGTGCGGCTGCTCAATAAACACTTATTGAACGAT
TRIM5	TRIPARTITE MOTIF-CONTAINING 5	4.98149	1.83599e-06	3.23502	0.00100385	NM_033092	PREDICTED: Bos taurus similar to tripartite motif protein TRIM5 isoform gamma (LOC615085)	A_73_117066	TGCCTGGAAGGACCAAATACAACGTGAGAGGCAAAATGTCAAGGCAGTGTTTCAGAAACT
#N/A	#N/A	4.8895	3.12682e-06	2.52442	0.0123765	NM_004522	Bos taurus similar to PREDICTED: Homo sapiens kinesin family member 5C, transcript variant 1 (KIF5C)	A_73_101330	AGGTGGGGACTCCTGCTCCATCACCACAACTGTCTGGTTTCCTGTAAAATAAACACATTA
RP1-93H18.5	HYPOTHETICAL PROTEIN LOC441168	4.83831	9.1514e-07	2.99974	0.00283527	NM_001010919	Bos taurus similar to Homo sapiens hypothetical protein LOC441168 (LOC441168)	A_73_106919	AATGGTTCCTGTTCTTGGCTTTGTAGATTCATCTGATATGAACAGCACTACAGACTTATG
SIGLEC5	SIALIC ACID BINDING IG-LIKE LECTIN 5	4.83824	4.57852e-07	3.23757	0.000971658	NM_003830	Bos taurus similar to Homo sapiens sialic acid binding Ig-like lectin 5 (SIGLEC5)	A_73_100142	TGTGTTATGACAGTATCTTTGTTATGACAAAGAGTAAATTCCATTGAAAAGAGAACAAAA
PTPRO	PROTEIN TYROSINE PHOSPHATASE, RECEPTOR TYPE, O	4.81795	2.21686e-05	2.47222	0.0268145	NM_030667	PREDICTED: Bos taurus similar to receptor-type protein tyrosine phosphatase O isoform a precursor (LOC541043), partial mRNA.	A_73_118957	GGCTTGTAGACATTTCCGGATCAACTACGCTGACGAGATGCAGGATGTGATGCATTTTAA
SP110	SP110 NUCLEAR BODY PROTEIN	4.7871	2.27799e-10	3.15584	1.31949e-07	NM_004510	Bos taurus similar to Homo sapiens SP110 nuclear body protein (SP110), transcript variant b	A_73_105696	AAATATCTGGAAGAGTTCTGGGACGGGATGACAAGGGATGTTTGCCTTCCACGTTATATA
SP110	SP110 NUCLEAR BODY PROTEIN	4.6955	1.66688e-08	3.33211	9.02038e-05	NM_080424	Bos taurus similar to Homo sapiens SP110 nuclear body protein (SP110), transcript variant c	A_73_107292	AGGGTCTCCAGGAATCTGAGGTTTGGGCAAGGTCCATGCAGCTGGAGGAGCAGCTGAAAT
NEFH	NEUROFILAMENT, HEAVY POLYPEPTIDE 200KDA	4.6927	3.82111e-05	2.50295	0.0199967	NM_021076	Bos taurus similar to Homo sapiens neurofilament, heavy polypeptide 200kDa (NEFH)	A_73_117781	CCAGGGCGCACTTTTCCACTGGAATCCACTTTCAATTGCTTCTGTGCAATAAAACCAAGT
BDH1	3-HYDROXYBUTYRATE DEHYDROGENASE, TYPE 1	4.6734	0.000295419	2.77029	0.0171616	NM_004051	Bos taurus similar to Homo sapiens 3-hydroxybutyrate dehydrogenase, type 1 (BDH1), nuclear gene encoding mitochondrial protein, transcript variant 1	A_73_121222	GCATTTTTGGCCCAAAGAGGATATGTGAATTGCCTTTTATTGCTTATAAGTCAATTTTGC
PTPRE	PROTEIN TYROSINE PHOSPHATASE, RECEPTOR TYPE, E	4.63841	8.09876e-08	2.87846	6.54726e-05	NM_130435	Bos taurus similar to Homo sapiens protein tyrosine phosphatase, receptor type, E (PTPRE), transcript variant 2	A_73_111113	TGCCAGTGAATGTTGCTGAATTTGTATATGCAAATTGCAAGATCCAAAATATTCTGTTGC
SLC16A1	SOLUTE CARRIER FAMILY 16 (MONOCARBOXYLIC ACID TRANSPORTERS), MEMBER 1	4.61453	4.69543e-05			NM_003051	PREDICTED: Bos taurus similar to Monocarboxylate transporter 1 (MCT 1) (LOC509911)	A_73_118892	GAGATGCAACCAAAGGAAGTTATTCAAGCTACTCAGTCTCCAGAACTGAAAGGCACAGCA
GNGT2	GUANINE NUCLEOTIDE BINDING PROTEIN (G PROTEIN), GAMMA TRANSDUCING ACTIVITY POLYPEPTIDE 2	4.57298	5.41482e-07	3.00146	0.00165744	NM_031498	Bos taurus guanidine nucleotide binding protein, (G protein) , gamma transducing activity polypeptide 1 (GNGT2)	A_73_110605	TGAGGACAAGAATCCCTTCAAGGAAAAAGGCGGTTGTATAATAAGCTGATGGTGCTGGAG
DNASE1L3	DEOXYRIBONUCLEASE I-LIKE 3	4.56953	2.6621e-06	3.48108	0.000418935	NM_004944	Bos taurus similar to Homo sapiens deoxyribonuclease I-like 3 (DNASE1L3)	A_73_113764	TACAAGGGTGCCATTTTTATTAACTATTTCTTGCCTCTAAATAAAGCAGCTCCAACAGGC
#N/A	#N/A	4.56713	4.09667e-07	3.49128	0.00118909	NM_001039771	PREDICTED: Bos taurus similar to Cerebellin 3 precursor (LOC529166)	A_73_120833	TCTACAGCTTCCGGTTCCATGTGGTGAAGGTGTACAACCGCCAGACTGTCCAGGTGACCT
TMEM40	TRANSMEMBRANE PROTEIN 40	4.56244	5.2516e-05	1.84231	0.0304194	NM_018306	Bos taurus similar to Homo sapiens transmembrane protein 40 (TMEM40)	A_73_106558	AGTTTTTCCATTTCATCCTCCTCTGCTTTGCCATTGGGGCCTTGCTGGTGTGTTATCATT
FABP3	FATTY ACID BINDING PROTEIN 3, MUSCLE AND HEART (MAMMARY-DERIVED GROWTH INHIBITOR)	4.56133	6.25449e-05	2.75862	0.00752889	NM_004102	Bos taurus fatty acid binding protein ( heart ) like (FABP)	A_73_111582	GCTACTCCTGGACTCGGCACCAGATTGCCTCATTTTTCTCCTCTGGCATTTTGTATAAAT
KRT17	KERATIN 17	4.49301	0.000286947	2.02831	0.0494126	NM_000422	Bos taurus similar to Homo sapiens keratin 17 (KRT17)	A_73_118419	CCCAGCTGCGCTGCGAGATGGAGCAGCAGAACCAGGAGTACAAGATCCTGCTGGACGTGA
LOR	LORICRIN	4.35515	5.72154e-06	2.11789	0.027473	NM_000427	PREDICTED: Bos taurus similar to Loricrin (LOC505154)	A_73_102226	TCCCTAGTTTCTGTACAACTACCTCCTAATTCCAGTACCTTCTCAGTCAATAAATTTGCA
VAV3	VAV 3 ONCOGENE	4.33885	2.80697e-06	3.21153	0.00189895	NM_006113	PREDICTED: Bos taurus vav 3 protein, transcript variant 3 (LOC521961)	A_73_112351	CTTATGGCTTCTACCTCATCCATATCCAAGGACAAAATGGGTTAGAATTTTATTGCAAAA
CLEC6A	C-TYPE LECTIN DOMAIN FAMILY 6, MEMBER A	4.33022	1.268e-07	2.87339	0.00241649	NM_001007033	Bos taurus C-type lectin domain family 6 member A (CLEC6A)	A_73_109082	AGGTCATGGGGATATTCCGATGCCTTTCTCTCTTCAGTTCGTCCTCTTCTATTAACCTCT
SLC15A3	SOLUTE CARRIER FAMILY 15, MEMBER 3	4.29401	2.33235e-08	2.84648	0.000189409	NM_016582	Bos taurus similar to Homo sapiens solute carrier family 15, member 3 (SLC15A3)	A_73_119541	ACATCAATCACAACCAGACTGTGTCCCATCAGATTGGGCAGGACACATACTACGCAACAC
TFEC	TRANSCRIPTION FACTOR EC	4.19858	1.345e-06	2.68935	0.00414479	NM_012252	PREDICTED: Bos taurus similar to transcription factor EC isoform a (LOC539016), partial mRNA.	A_73_103153	AACACTGATTGGTTAGAAACAGCAGAATTTACAGGAAGGACAAACACGGTGTTGAAGAAT
SPP1	SECRETED PHOSPHOPROTEIN 1 (OSTEOPONTIN, BONE SIALOPROTEIN I, EARLY T-LYMPHOCYTE ACTIVATION 1)	4.1862	0.0369043	3.15372	0.019441	NM_000582	Bos taurus secreted phosphoprotein 1 (SPP1)	A_73_116474	GTCTATGTTCTTTCCACATACAAAATGCAAACCATCACAGCATTTTAATGTTTGCTACCC
EMR2	EGF-LIKE MODULE CONTAINING, MUCIN-LIKE, HORMONE RECEPTOR-LIKE 2	4.1588	5.96633e-05	3.07014	0.00962328	NM_013447	PREDICTED: Bos taurus similar to egf-like module containing, mucin-like, hormone receptor-like sequence 2 isoform a (LOC520591), partial mRNA.	A_73_117879	AAACCAAAGCCGAGTCTGAGAAGTACACGCTCTCCAGCAGGACCATGTCTGATGGTTGCA
ADRB3	ADRENERGIC, BETA-3-, RECEPTOR	4.14357	1.36901e-06	2.00168	0.0202283	NM_000025	Bos taurus adrenergic, beta 3, receptor (ADRB3)	A_73_121299	GCTCCTGGTTTCCTGGGAAGGTGAACCATTAGAATGGGTCCCTTTTCCTTTTGAAATCAA
GJB2	GAP JUNCTION PROTEIN, BETA 2, 26KDA (CONNEXIN 26)	4.10804	0.00708818			NM_004004	Bos taurus similar to Homo sapiens gap junction protein, beta 2, 26kDa (connexin 26) (GJB2)	A_73_116277	ACTATTTAGCAGTTCTATAGGACAGACAGAATCCTAATATTTTCATGATGCTTGACATGG
LGP2	LIKELY ORTHOLOG OF MOUSE D11LGP2	4.1039	4.62361e-09	2.8881	8.29118e-07	NM_024119	Bos taurus likely ortholog of mouse D11lgp2 (LGP2)	A_73_100019	CCAAGGCCACTTCTATTTTTTGAGATTCTCCATAAATTAAAAATAAAGAAGTGGAAAACG
#N/A	#N/A	4.08312	1.41616e-10	2.89439	1.0852e-07	none	Unidentified transcripts	A_73_105675	ACTCTCTGCCTGCCTTATGATATCTGTGTCAGAAGCTTTCTTTGCCCCTTTGCACTGTAA
#N/A	#N/A	4.07964	0.0319297			none	Unidentified transcripts on BTA1 position 37148091-37147473	A_73_106013	CACCTAATTGGAAAGCATGTGGAATAGCTCTAGTGCATATCATCATAGAGAATGTTAGAA
PLEKHA4	PLECKSTRIN HOMOLOGY DOMAIN CONTAINING, FAMILY A (PHOSPHOINOSITIDE BINDING SPECIFIC) MEMBER 4	4.0668	1.88192e-07	2.43571	0.000146599	NM_020904	Bos taurus similar to Homo sapiens pleckstrin homology domain containing, family A (phosphoinositide binding specific) member 4 (PLEKHA4)	A_73_100010	TCCCCAGCCAGACGCCAGCCTGATGCGGAACAAAAAGTGAGGGAAACGGGGGTGGGTCAA
CCNB2	CYCLIN B2	4.06521	1.10071e-07	2.67118	0.000828682	NM_004701	Bos taurus cyclin B2 (CCNB2)	A_73_110877	GGAATTCCTGAGTTTGTATATAGTCCTCTGGTCTATCTCATGAAACCTCTTAGACCAGTT
KYNU	KYNURENINASE (L-KYNURENINE HYDROLASE)	4.00681	1.19258e-09	2.99569	0.00047179	NM_003937	PREDICTED: Bos taurus similar to Kynureninase (L-kynurenine hydrolase) (LOC618194)	A_73_105245	GAGCCAGATGGCATTCGAGTGGCTCCAGTTCCTCTCTACAATTCTTTCCATGATGTTTAT
MCM10	MCM10 MINICHROMOSOME MAINTENANCE DEFICIENT 10 (S. CEREVISIAE)	3.98158	0.00101489			NM_018518	Bos taurus similar to Homo sapiens MCM10 minichromosome maintenance deficient 10 (S. cerevisiae) (MCM10), transcript variant 2	A_73_108835	AAAGACAGGTCCAAAGATAGGAGGAGAAACCTTGTTACCAAGAGGAGAAGAACATGCCAA
CYP26B1	CYTOCHROME P450, FAMILY 26, SUBFAMILY B, POLYPEPTIDE 1	3.96595	0.0012842			NM_019885	Bos taurus similar to Homo sapiens cytochrome P450, family 26, subfamily B, polypeptide 1 (CYP26B1)	A_73_120610	GCATCTGTGTTCTGGGCCTCATCTTGACTCTGCCCAGATCGCTCTAATTTTATACACAAA
OLR1	OXIDISED LOW DENSITY LIPOPROTEIN (LECTIN-LIKE) RECEPTOR 1	3.94945	2.90812e-07	2.52161	0.00268023	NM_002543	Bos taurus oxidised low density lipoprotein (lectin-like) receptor 1 (OLR1)	A_73_113527	TGTAGATAGTATTGTTATCATTTGTTGTTCTTATTTTCAAAGTCTTCTGCTAGTATGTAG
KLRF1	KILLER CELL LECTIN-LIKE RECEPTOR SUBFAMILY F, MEMBER 1	3.93459	4.33903e-05	2.27468	0.0240678	NM_016523	PREDICTED: Bos taurus similar to Killer cell lectin-like receptor subfamily F member 1 (Lectin-like receptor F1) (Activating coreceptor NKp80) (LOC613393)	A_73_118078	TGCCGTCAAAGAAAATGGAATTTACTCTGAAACTTGCAGCAGTGTTTTCAAATGGATTTG
IFITM3	INTERFERON INDUCED TRANSMEMBRANE PROTEIN 3 (1-8U)	3.92895	9.76528e-09	3.27127	2.86253e-06	NM_021034	Bos taurus interferon induced transmembrane protein 3 (1-8U) (IFITM3)	A_73_109239	TTTCCCCGCAGCCTATCCAGGCACCTGCCCCCGTGAAATAAAAGGAGGGTTTGTGTGTGA
HSH2D	HEMATOPOIETIC SH2 DOMAIN CONTAINING	3.89464	3.25727e-09	3.00764	5.48913e-05	NM_032855	Bos taurus similar to Homo sapiens hematopoietic SH2 domain containing (HSH2D)	A_73_112005	CTCCATCGGTCAAAGGAAAGGAAGCTGTCAGCAGGGCTGAAAGGTGCATCCATGGAGGGT
RNASEL	RIBONUCLEASE L (2',5'-OLIGOISOADENYLATE SYNTHETASE-DEPENDENT)	3.88634	3.99851e-08	1.86395	0.00929529	NM_021133	Bos taurus similar to Homo sapiens ribonuclease L (2',5'-oligoisoadenylate synthetase-dependent) (RNASEL)	A_73_112375	CTGGCAGATTTTGATAAAAGCGTCAAGGGGACTGGAGATCCACAGGAAATCAAGAGAGAT
ARG1	ARGINASE, LIVER	3.86741	0.0293161			NM_000045	Bos taurus similar to Homo sapiens arginase, liver (ARG1)	A_73_116882	ATCGTCCCAAAGATTTGGTCTTTCAGGAAAATCTTTTGCCTGGGTAAATATTAGTACAAT
FLJ39502	HYPOTHETICAL PROTEIN FLJ39502	3.84637	5.69574e-05	2.75474	0.00574149	NM_173648	Bos taurus similar to Homo sapiens hypothetical protein FLJ39502 (FLJ39502)	A_73_116278	TGGAAGGTTCTCCAGTGACTTTGGAAGTTGAAGTAACAGGATTTCCAGAGCCTACACTGA
WARS	INTERFERON-INDUCED PROTEIN 53	3.84566	3.16191e-07	2.3901	0.0014862	NM_004184	Bos taurus tryptophanyl-tRNA synthetase (WARS)	A_73_109216	ATGGGTGAAACTTTCCAGTTTACTTACTAAACTCCAGGCCATGCATGTACTGTACTCCAG
CCDC73	COILED-COIL DOMAIN CONTAINING 73	3.81596	0.000161646			NM_001008391	PREDICTED: Bos taurus similar to sarcoma antigen NY-SAR-79 (LOC521905)	A_73_120937	AAATACTGATTCAGATGTGTCTTCTGGTGAAGATGACTGGCAGCACTTGGTAACAAATCA
HES4	HAIRY AND ENHANCER OF SPLIT 4 (DROSOPHILA)	3.78003	2.12847e-08	3.08375	8.70759e-06	NM_021170	Unidentified transcripts on BTA16 position 41294192-41295170	A_73_102209	AGGCCAGCTGTCCTTTGCTATGGAGCGGCCAACAGAGTGTGGGGTTTATAAGCTGGTCTC
DNASE1L3	DEOXYRIBONUCLEASE I-LIKE 3	3.77444	1.19571e-06	2.22693	0.00204693	NM_004944	PREDICTED: Bos taurus similar to Deoxyribonuclease gamma precursor (DNase gamma) (Deoxyribonuclease I-like 3) (DNase I homolog protein DHP2) (Liver and spleen DNase) (LS-DNase) (LSD) (LOC512512)	A_73_110858	TTTTGCTTTGTCTTCCCTTATATTGTTTCTTTGAGTAGTACATGAGCAGGACTAAATCTG
TRIM34	TRIPARTITE MOTIF-CONTAINING 34	3.75869	1.15343e-08	3.30459	5.09535e-06	NM_130390	Bos taurus similar to Homo sapiens tripartite motif-containing 34 (TRIM34), transcript variant 3	A_73_103771	CACCATGAAGAGAAACTCCTACTCTTCTGTAAGGAAGACAGAAAAGTCATTTGTCGTCTT
TDRD7	TUDOR DOMAIN CONTAINING 7	3.75231	3.03845e-11	2.50957	6.44528e-07	NM_014290	Bos taurus similar to Homo sapiens tudor domain containing 7 (TDRD7)	A_73_112423	AAGTGTAACCAGTGGTCTGAGGAGGCTTCGATGGTGTTTCGAAATCATGTGGAGAAGAAA
C2	COMPLEMENT COMPONENT 2	3.73622	3.83999e-06			NM_000063	Bos taurus similar to Homo sapiens complement component 2 (C2)	A_73_101342	CCTCTGCTGTACTTGGCTCACTCTCCTTCTCCTTACATAGGAAATTACCCAGTTATGAAA
MGAT4A	MANNOSYL (ALPHA-1,3-)-GLYCOPROTEIN BETA-1,4-N-ACETYLGLUCOSAMINYLTRANSFERASE, ISOZYME A	3.72044	5.60237e-05	3.35226	0.0031932	NM_012214	Bos taurus mannosyl (alpha-1,3-)-glycoprotein beta-1,4-N-acetylglucosaminyltransferase, isoenzyme A (MGAT4A)	A_73_106675	CTCCAGTTTTAACTCAACTCAAACGTTTTACAGTTATGACAGCCTGTTAATATGACTTGT
ABO	ABO BLOOD GROUP (TRANSFERASE A, ALPHA 1-3-N-ACETYLGALACTOSAMINYLTRANSFERASE; TRANSFERASE B, ALPHA 1-3-GALACTOSYLTRANSFERASE)	3.71668	0.0492966			NM_020469	Bos taurus similar to Homo sapiens ABO blood group (transferase A, alpha 1-3-N-acetylgalactosaminyltransferase; transferase B, alpha 1-3-galactosyltransferase) (ABO)	A_73_106831	ATCAGTACATACCCCAGTGCCTGGTGCCCAGGGACTTTCAAAACCGTTTGCATTTAAATT
FKHL18	FORKHEAD-LIKE 18 (DROSOPHILA)	3.7017	2.52425e-09	2.74398	0.000112241	NM_004118	Bos taurus similar to Homo sapiens forkhead-like 18 (Drosophila) (FKHL18)	A_73_116221	AGGGCCCCCTGGGGATTTACTCTGTGGCTCTCAGGGCCAATAAAGCCAGTGTGATGATGA
SP140	SP140 NUCLEAR BODY PROTEIN	3.68273	6.008e-09	2.47289	1.58095e-05	NM_007237	Bos taurus similar to Homo sapiens SP140 nuclear body protein (SP140), transcript variant 1	A_73_107457	AAGGCAAGAAGGTATACAGTGGGTGAAATTCTTTGGCATTTACAAAAGAATTATATGGTG
CDADC1	CYTIDINE AND DCMP DEAMINASE DOMAIN CONTAINING 1	3.66441	3.29538e-07	2.36373	0.000186309	NM_030911	Bos taurus similar to Homo sapiens cytidine and dCMP deaminase domain containing 1 (CDADC1)	A_73_119253	TTATTTGTATGTTTTCCAGAGTATAGTGATGTGTTCTTTTCTTACACTGAAGCAGGTGTC
CCR7	CHEMOKINE (C-C MOTIF) RECEPTOR 7	3.6473	0.00020657	2.37799	0.0486032	NM_001838	Bos taurus chemokine receptor 7 (CCR7)	A_73_113931	GCACATTTTACTCATTACAAATAAAACTTTTCCCTGGAGGAAACAACTTTAAAAGAAAGG
LGALS9	LECTIN, GALACTOSIDE-BINDING, SOLUBLE, 9 (GALECTIN 9)	3.63089	1.56061e-09	2.77386	0.000566504	NM_009587	Bos taurus lectin, galactoside-binding, soluble, 9 (galectin 9) (LGALS9), transcript variant 2	A_73_101066	GAAGCCTGCCACGAGGGATGCCCTTCTTCCGAGGCCAGAGCTTCTCGGTGTGGATCATGT
ADAR	ADENOSINE DEAMINASE, RNA-SPECIFIC	3.62811	9.31366e-11	2.5076	4.60587e-07	NM_001111	Bos taurus similar to Homo sapiens adenosine deaminase, RNA-specific (ADAR), transcript variant 1	A_73_102953	GGTGCAGTCAGTTTTATGATTCTGCTTTTATGTGTCCTTTGGTATAAGTGACTAACAATA
NOD27	NUCLEOTIDE-BINDING OLIGOMERIZATION DOMAINS 27	3.60144	3.44958e-08	2.48424	0.000613512	NM_032206	Bos taurus similar to Homo sapiens nucleotide-binding oligomerization domains 27 (NOD27)	A_73_108678	GTCCGCATTACTTCCAAGAGCGGCCAAGGGTGGTCCTGCTGCACTGTAAGCCTAGTTCAA
TRIM34	TRIPARTITE MOTIF-CONTAINING 34	3.59755	9.01556e-07	2.68536	8.90631e-05	NM_021616	PREDICTED: Bos taurus similar to tripartite motif protein 34 isoform 1 (LOC539820)	A_73_111590	TTCTGAGCTTCTTTTTCCTTAAGTACAAACTAGGGTTTAAAACTGTGCCTAACTCTTAAG
C4B	COMPLEMENT COMPONENT 4A (RODGERS BLOOD GROUP)	3.59348	0.00038002	2.52781	0.0124781	NM_007293	Bos taurus similar to Homo sapiens complement component 4A (Rodgers blood group) (C4A)	A_73_113565	GACTCCTGCTGTGCCGGGTACCCTGAACAGAGCCCTAGGCAAAACCAGGGACTCAATAAA
GRIP2	GLUTAMATE RECEPTOR INTERACTING PROTEIN 2	3.58827	6.99862e-05			XM_042936	Bos taurus similar to PREDICTED: Homo sapiens glutamate receptor interacting protein 2 (GRIP2)	A_73_108866	AGATTAGAGCATATTCCTTGTAAAGTATTTTTCTACAAGGGGTTTTCTTAGGGCTCTTGG
MLKL	MIXED LINEAGE KINASE DOMAIN-LIKE	3.58743	2.98239e-07	2.77792	9.67646e-05	NM_152649	Bos taurus similar to Homo sapiens mixed lineage kinase domain-like (MLKL)	A_73_112226	GACATAAAAGCTGAAATATACAGCTTTGGAATTGTCCTCTGGGAGATCGCCACTGGGAAG
TREX1	THREE PRIME REPAIR EXONUCLEASE 1	3.5835	6.67021e-09	2.7576	8.81548e-06	NM_016381	Bos taurus three prime repair exonuclease 1 (TREX1)	A_73_107230	ATGCCCGGGCAGTAGGCCAGGAAGGGAAGTCTGACTAATAAAAACCCCCCACAGCACTGA
PARP9	POLY (ADP-RIBOSE) POLYMERASE FAMILY, MEMBER 9	3.57348	5.27394e-10	3.77819	1.24804e-07	NM_031458	Bos taurus similar to Homo sapiens poly (ADP-ribose) polymerase family, member 9 (PARP9)	A_73_119444	GGGTGGATAGATACCAACTAAAACACTTTCAGGACTATTCCCTCTCCTTCAAGTTGTCTT
ANXA1	ANNEXIN A1	3.53012	7.307e-05	2.39958	0.0122363	NM_000700	Bos taurus annexin I (ANXA1)	A_73_114465	TTACAGGACAGTTGGTGTGTTACTGATTTTTCTATTCTGATTTTCTTTTGTGTGTAGTGC
TAP1	TRANSPORTER 1, ATP-BINDING CASSETTE, SUB-FAMILY B (MDR/TAP)	3.5258	2.17033e-07	2.39615	0.00057261	NM_000593	Bos taurus similar to Homo sapiens transporter 1, ATP-binding cassette, sub-family B (MDR/TAP) (TAP1)	A_73_118090	TTGCGTAAGTACACTGTAGTTTCTTGATATTTATAATAAAATTGGTGTTTTGTTACCCTC
CXORF21	CHROMOSOME X OPEN READING FRAME 21	3.48864	6.32256e-08	2.30415	0.0102778	NM_025159	Bos taurus similar to Homo sapiens chromosome X open reading frame 21 (CXorf21)	A_73_107299	TTCCTGCAAGAGTATCTGCAAGAATTACAATGACTTACAGATTGCAGGGGGCCAGGTGAT
UNC45B	UNC-45 HOMOLOG B (C. ELEGANS)	3.48612	5.12527e-06	3.08017	0.00684873	NM_173167	Bos taurus similar to Homo sapiens unc-45 homolog B (C. elegans) (UNC45B), transcript variant 1	A_73_116830	GTAGGAGCTAACAGGTCCTACTTTAAATATGTAAAGTAGTGTGACTATAAAGTTTAGTGC
#N/A	#N/A	3.46458	4.13506e-08	2.75892	0.000493182	none	Unidentified transcripts on BTA1 position 31857905-31858881	A_73_103070	CAAATCATTAGGAATGCTCTCACTTGTGCAATAATGATATCCAAGATGATGTGATTTGTC
TMEM56	TRANSMEMBRANE PROTEIN 56	3.46348	0.0042104			NM_152487	PREDICTED: Bos taurus similar to transmembrane protein 56 (LOC614522)	A_73_117733	CTGTATGCATACCACTTTGTACTGAATGATGGTGTGCTGGTGTATGTTGGGAATTTCCGC
STAT2	SIGNAL TRANSDUCER AND ACTIVATOR OF TRANSCRIPTION 2, 113KDA	3.45328	7.90542e-05			NM_005419	Bos taurus similar to Homo sapiens signal transducer and activator of transcription 2, 113kDa (STAT2)	A_73_102551	ATGCCTCCAAAGCACTGCTAGGCCAATTAACTACCTTAATTGAGCTATTGCTGCCCAAGT
9606:HOMO SAPIENS	EMR4	3.45016	9.0232e-05			XM_377506	PREDICTED: Bos taurus similar to EGF-like module containing, mucin-like, hormone receptor-like sequence 4 (LOC614022), partial mRNA.	A_73_112544	TAAAATGGCTTAGGAGGATGAATAAAAAGACAGAGTCTGACAGCTACATCCTTTCCAGCT
PFKFB1	6-PHOSPHOFRUCTO-2-KINASE/FRUCTOSE-2,6-BIPHOSPHATASE 1	3.42398	0.00249133	2.82935	0.00306348	NM_002625	Bos taurus 6-phosphofructo-2 kinase /fructose-2,6-biphosphatase 1 (PFKFB1)	A_73_112668	AGCTGTCTAGCTCAAGATGAAACTTGTTCCTTCTTAATTCCTATTCCCTGTACAATAAAG
HNT	NEUROTRIMIN	3.38822	0.00840659			NM_016522	Bos taurus neurotrimin (HNT)	A_73_100356	AAACAAGACAGCCTGACAGCTACAACAATCCCACAATCAACAGTCACAAAAGATATTCTT
HK2	HEXOKINASE 2	3.37975	4.4883e-07	3.31892	4.43482e-05	NM_000189	PREDICTED: Bos taurus similar to Hexokinase type II (HK II) (LOC614107)	A_73_107711	TCTCAAACCCTTGAGCACTCAGTCTAGTGAAGATGTTGTCATGTACAATAAAGAACTAGT
IL27	INTERLEUKIN 27	3.37721	8.82081e-08	1.70715	0.00499013	NM_145659	PREDICTED: Bos taurus similar to interleukin 27 (LOC614927)	A_73_102699	TACACTTACCGGTTGCTACACTCCTTGGAACTTCTCTTATCTCGGACCGTGCGGGACTTG
C1QB	COMPLEMENT COMPONENT 1, Q SUBCOMPONENT, B CHAIN	3.35621	4.8519e-07	2.34026	0.00662336	NM_000491	Bos taurus similar to Homo sapiens complement component 1, q subcomponent, B chain (C1QB)	A_73_108812	TGACGGAACAACAAATGACCTCTGAAATGACCCTAAATGATTGAATAATAAATGACCTCT
GTF2B	GENERAL TRANSCRIPTION FACTOR IIB	3.34985	1.37541e-07	2.49053	6.14244e-05	NM_001514	Bos taurus similar to Homo sapiens general transcription factor IIB (GTF2B)	A_73_111984	CACATATAATGCATATTGCAGCTAATAAAGCTGATAGAGGTCCTTGTTTTCCATTACTGT
PPA1	PYROPHOSPHATASE (INORGANIC) 1	3.3489	1.44238e-05	2.23838	0.00409175	NM_021129	PREDICTED: Bos taurus pyrophosphatase (inorganic), transcript variant 1 (PP)	A_73_105687	TCCTGCTTAAATATCAAGGCGGTTGTAGTTTGGAAGTCATCTGTGACAGAGTATGCAAGA
#N/A	#N/A	3.34833	2.22239e-05			none	Unidentified transcripts	A_73_100434	CCCTAATCCTCTTTCTCAAAATTAACCACTGTTAACAGCTTCATACATTCTTTCAGGCTT
TRIM25	TRIPARTITE MOTIF-CONTAINING 25	3.32406	6.25879e-06	3.03681	0.00345008	NM_005082	Bos taurus similar to Homo sapiens tripartite motif-containing 25 (TRIM25)	A_73_111782	TTCAAACCATAATCTGAATCAGCCTGTGTTGAATTTGTGATTCCGGGTCAGCATGACCCA
AGRN	AGRIN	3.32265	1.42381e-07	2.86429	5.26083e-07	NM_198576	Bos taurus similar to Homo sapiens agrin (AGRIN)	A_73_114356	ACTAACTCCAACCTATGTCTGTGTCAATCACCGTGAAATAAAGTCTGAACACTTTCAAAA
FLJ11259	HYPOTHETICAL PROTEIN FLJ11259	3.31559	4.36935e-07	2.08214	0.00421273	NM_018370	Bos taurus similar to Homo sapiens damage-regulated autophagy modulator (DRAM)	A_73_104402	CAAATTCTGTTTTTGTTAATTTCTGTCTGTGTGAGTGATTTGTGGAGTACACTAACTGAG
GJB6	GAP JUNCTION PROTEIN, BETA 6 (CONNEXIN 30)	3.30731	0.00458454			NM_006783	Bos taurus gap junction protein, beta 6 (connexin 30) (GJB6)	A_73_112683	AGTCTTCATGATCGCAGTGTCTGGAATTTGCATCCTGCTCAATGTCACTGAGCTGTGTTA
MASTL	MICROTUBULE ASSOCIATED SERINE/THREONINE KINASE-LIKE	3.30514	1.65677e-05	2.78142	0.000415956	NM_032844	Bos taurus similar to Homo sapiens microtubule associated serine/threonine kinase-like (MASTL)	A_73_110958	CATTGAGGTTTTCTGCATACTTACCCACCAAAAGAGAAAAACTCAAATTTAAATGTACCG
#N/A	#N/A	3.27313	0.0156281	3.5546	0.0494669	none	Unidentified transcripts on BTA29 position 29030660-29031722	A_73_103011	AGCTCACTCTGCATATGGTCCAGGCCAGTTCCAACTAACATTCAAGGTTTTTATGTACGT
CASP4	CASPASE 4, APOPTOSIS-RELATED CYSTEINE PEPTIDASE	3.26618	2.4253e-07	1.91005	0.000429682	NM_001225	Bos taurus caspase 4, apoptosis-related cysteine protease (CASP4)	A_73_115730	TCCTGAAACTGTGTAAAGAAAGGGCTGGAGAGATCTATCCAATAAAGGAGAGAAAGGACC
NMI	N-MYC (AND STAT) INTERACTOR	3.25078	1.17052e-07	2.3175	7.13338e-05	NM_004688	Bos taurus similar to Homo sapiens N-myc (and STAT) interactor (NMI)	A_73_113363	TGAAGAATAGACTCATGGAATCCTATGAAAGTTAGAGCTTCTGAACCCAACTTCCTGTCA
SASS6	SPINDLE ASSEMBLY 6 HOMOLOG (C. ELEGANS)	3.24405	4.83958e-08	2.16529	2.11921e-06	NM_194292	Bos taurus similar to Homo sapiens spindle assembly 6 homolog (C. elegans) (SASS6)	A_73_103921	TCATTTTGATGTCAACTTCGTAAAGACTTTTTGGTATTAAGTACAGACTTCTGAGTGTGC
CD53	CD53 ANTIGEN	3.22873	1.12997e-09	2.33198	0.000270896	NM_000560	Bos taurus similar to Homo sapiens CD53 molecule (CD53), transcript variant 2	A_73_119885	GGAACTAATTCAGCAGGGTTATTATTTCTGGTGGTTGAGGTAATAATCACATTCAAAAGA
FCGR3A	FC FRAGMENT OF IGG, LOW AFFINITY IIIA, RECEPTOR (CD16A)	3.22242	3.44754e-06	3.22071	0.000389255	NM_000569	Bos taurus similar to Homo sapiens Fc fragment of IgG, low affinity IIIa, receptor (CD16a) (FCGR3A)	A_73_104690	AGAAGCTTTAAACTGAACATTTCTTGATTCCGGTAAGGCATTTTTACAAGATTCTGCATG
CD300LF	CD300 ANTIGEN LIKE FAMILY MEMBER F	3.19874	2.29228e-05	1.94221	0.0108126	NM_139018	Bos taurus similar to Homo sapiens CD300 molecule-like family member f (CD300LF)	A_73_114501	CCCAGTTCCTTGGAGGACATATATGATCTCAAGTCTGTGTCACACACAACGTAATGCACT
CD69	CD69 ANTIGEN (P60, EARLY T-CELL ACTIVATION ANTIGEN)	3.18702	8.48303e-07	2.68752	0.000292357	NM_001781	Bos taurus CD69 antigen (p60, early T-cell activation antigen) (CD69)	A_73_102645	TCCTAAGTGCAATAAGGTGTGTTTATTTGTTTGTCTTTTGTATCCAGTGCAATTACAAGC
#N/A	#N/A	3.18378	0.000310974	2.39898	0.0239095	NM_012293	Bos taurus similar to Homo sapiens peroxidasin homolog (Drosophila) (PXDN)	A_73_117791	AGCAGACCACGGGGCAGACGCGTGCCTGACTCCATGTTAAGGCTTCTCAGGGTTCTATTT
IL7	INTERLEUKIN 7	3.17788	5.2597e-05	2.15085	0.0120309	NM_000880	Bos taurus interleukin 7 (IL7)	A_73_120800	GTAGTACCGGAAGATGGACTTAAACAATGGAAACCAAATCCTGCAATCAACAAAACTATT
EPHA7	EPH RECEPTOR A7	3.15865	0.000162277			NM_004440	Bos taurus similar to Homo sapiens EPH receptor A7 (EPHA7)	A_73_115624	AGGCAATGCACAAAGGATTTTTGTAGAATTGAAATTCACCCTGAGGGATTGTAACAGTCT
IFITM3	INTERFERON INDUCED TRANSMEMBRANE PROTEIN 3 (1-8U)	3.15805	1.12793e-09	2.58891	3.26556e-05	NM_021034	PREDICTED: Bos taurus similar to Interferon-induced transmembrane protein 3 (Interferon-inducible protein 1-8U) (LOC520748)	A_73_102682	TGGTCCTGGGCCTCCTTCTGATTATCGTCCTCATCATCATGTCCATCGGCTCCCTGATGA
PTX3	PENTRAXIN-RELATED GENE, RAPIDLY INDUCED BY IL-1 BETA	3.15392	0.039722			NM_002852	Bos taurus similar to Homo sapiens pentraxin-related gene, rapidly induced by IL-1 beta (PTX3)	A_73_102935	GGGAGACTGGAGAAGGCTTTTGGGGATATTGTTACTAGATTTTATGCCATGGTGCTTTCA
FCGR1A	FC FRAGMENT OF IGG, HIGH AFFINITY IA, RECEPTOR (CD64)	3.14969	2.2134e-05	2.10309	0.0105971	NM_000566	Bos taurus Fc fragment of IgG, high affinity I, receptor for (FCGR1)	A_73_114796	TCCCTTGGCATCTTACTCTTCAATAGAGCAGATAAATGAGGTTGACTTCAATGGAAATAA
UBE2L6	UBIQUITIN-CONJUGATING ENZYME E2L 6	3.12962	1.27663e-08	2.50919	7.5199e-05	NM_004223	Bos taurus similar to Homo sapiens ubiquitin-conjugating enzyme E2L 6 (UBE2L6), transcript variant 1	A_73_101702	TTTAGGTGCAAAACCTTTCCGTTTCCACTGATGAATCATAAAGTGAAGAATCTCCTCTCC
C1S	COMPLEMENT COMPONENT 1, S SUBCOMPONENT	3.11732	8.42391e-05	2.36499	0.003496	NM_001734	Bos taurus similar to Homo sapiens complement component 1, s subcomponent (C1S), transcript variant 1	A_73_101941	TTTTGGTTTCCCCTTTACCTGTTTGAAGTTGACCACATCGTTTCTGCTATCTACTTGTAA
#N/A	#N/A	3.1037	1.13708e-07	2.72561	2.28314e-06	none	Unidentified transcripts on BTA16 position 41296368-41297020	A_73_100102	TAGGGAAAGTTGGAGCCGCCCCAGCCTGGAGCTGGGGAGTATTGTGTGGAGTGAATGAAA
ZCCHC2	ZINC FINGER, CCHC DOMAIN CONTAINING 2	3.08796	1.56206e-11	3.01729	1.45591e-08	NM_017742	Bos taurus similar to Homo sapiens zinc finger, CCHC domain containing 2 (ZCCHC2)	A_73_101820	TGCAATCGAGCTATGGAAGTGAGAGTTTTGATAAGCCCTGTATGGACCGCATTGTGAATC
#N/A	#N/A	3.08465	1.54902e-06	2.43818	0.00119612	none	Unidentified transcripts on BTA19 position 30140329-30141283	A_73_112040	TCTCTCGGAGCCCATCATGTGTCTGTCCACATGTACTGTATCTTTTTCCCTCCTAATAAA
AMPD3	ADENOSINE MONOPHOSPHATE DEAMINASE (ISOFORM E)	3.0715	1.73134e-06	2.02174	0.00197466	NM_000480	Bos taurus similar to Homo sapiens adenosine monophosphate deaminase (isoform E) (AMPD3), transcript variant 1	A_73_101073	CACCACACGGTGAAATCTCTCCTTTACCTAATATGCAGACCTCTTCAGTATGTACCTGGT
PML	PROMYELOCYTIC LEUKEMIA	3.06973	8.08661e-08	2.13667	0.000189409	NM_033240	Bos taurus similar to Homo sapiens promyelocytic leukemia (PML)	A_73_110629	GTTCATAGAGGCCGGGCTGTCACCTGCCCAGGGGTGAAAAGGATCGGAATTAGAGTGGAA
C21ORF91	CHROMOSOME 21 OPEN READING FRAME 91	3.06511	2.97255e-05			NM_017447	Bos taurus similar to Homo sapiens chromosome 21 open reading frame 91 (C21orf91)	A_73_112425	GTGCTCGATAAAAGTTCAAGAATTCAACTGTCCAAATTCTGTTAACATCATTGATAGTCG
#N/A	#N/A	3.06463	7.307e-05	2.59388	0.00151988	none	Unidentified transcripts on BTA15 position 28997677-28996246	A_73_114055	AACCAAGAAGGCACATTACCAGAACAAGCCTAAAATACCAGCCACTCAAAATGAAAACCT
FCGR3A	FC FRAGMENT OF IGG, LOW AFFINITY IIIA, RECEPTOR (CD16A)	3.0528	8.82454e-08	2.30543	0.000588088	NM_000569	Bos taurus Fc fragment of IgG, low affinity IIIa, receptor for (CD16) (FCGR3A)	A_73_102350	ACTGTATTTTTCTGTACGGAGACACCTTCAAAGCTCAGAGGAATGGAGGGATGGCAAAGT
LAMP3	LYSOSOMAL-ASSOCIATED MEMBRANE PROTEIN 3	3.04299	2.01458e-07	2.51536	0.00143676	NM_014398	Bos taurus similar to Homo sapiens lysosomal-associated membrane protein 3 (LAMP3)	A_73_115653	GCCCACCTCCTGATTTACTTAAATTACCAATGGTCTTAATAGACCATCATTTTTAAAAGG
GVIN1	HYPOTHETICAL PROTEIN FLJ13373	3.03085	2.90183e-05	2.28619	0.00168358	XM_495863	Bos taurus similar to PREDICTED: Homo sapiens GTPase, very large interferon inducible 1 (GVIN1)	A_73_117909	TTTTGTCATTGAACACTGTACTAGTCTGGTAGCAAGTGACTGTGATTTTGTTTTGAATGA
PCLKC	PROTOCADHERIN LKC	2.99967	0.000325089	2.58718	0.00257218	NM_017675	Bos taurus similar to Homo sapiens protocadherin LKC (PCLKC)	A_73_104427	TGTGGATCTGGAAAACAGCGCACACGAAATCAAGAAGGAACCCCCGCATGGTCCCATGGG
CLEC2D	C-TYPE LECTIN DOMAIN FAMILY 2, MEMBER D	2.99749	1.27896e-06	2.03945	0.000592862	NM_013269	PREDICTED: Bos taurus similar to C-type lectin domain family 2, member e (LOC504309)	A_73_113610	GCTAACAGCAAAGAAATAAGCTATTCTTGAATGATACAGGGATTTGGAAGAGCATAATTC
PMAIP1	PHORBOL-12-MYRISTATE-13-ACETATE-INDUCED PROTEIN 1	2.99039	1.77611e-06	2.03234	0.000896696	NM_021127	Bos taurus similar to Homo sapiens phorbol-12-myristate-13-acetate-induced protein 1 (PMAIP1)	A_73_102135	GGGGCTGGGAAACAGAATGTATACTGCATGTTTGTTTCTCCTTTTGGGTGACAATGACAG
#N/A	#N/A	2.98773	2.95275e-08	2.30567	0.000327602	none	Unidentified transcripts on BTA13 position 59908801-59908137	A_73_121015	CTTTTCCAAATTTAGTAAATTGCCAAGTCCTCCTGAATCCATCCCCACATGATTTCCTGA
C1R	COMPLEMENT COMPONENT 1, R SUBCOMPONENT	2.98769	7.18437e-05	2.12771	0.00255172	NM_001733	Bos taurus similar to Homo sapiens complement component 1, r subcomponent (C1R)	A_73_111526	CCCAAGAATTGCACAAGATATATTCCACCATATCTAGGTATCATTGTCCTCTTCCATTTT
RANGAP1	RAN GTPASE ACTIVATING PROTEIN 1	2.96916	2.28121e-08	2.25841	0.000553166	NM_002883	Bos taurus similar to Homo sapiens Ran GTPase activating protein 1 (RANGAP1)	A_73_114573	TGTGTCTGGGCTGTGCCCGGGGCTTCACAAATAAAGTGTGGCAGCAGTGACCACTGAGAA
GPLD1	GLYCOSYLPHOSPHATIDYLINOSITOL SPECIFIC PHOSPHOLIPASE D1	2.96609	6.43508e-05	2.64116	0.000528679	NM_001503	Bos taurus glycosylphosphatidylinositol specific phospholipase D1 (GPLD1)	A_73_111917	GACTCTCTGGGGTGCTTCATATCTATAGGCTCGGCCAAGATTAAAGGTTTCACTCCATTT
HIST1H4B	H4 HISTONE, FAMILY 2	2.96124	0.00191045	2.0057	0.0287028	NM_003548	Bos taurus similar to Homo sapiens histone 2, H4a (HIST2H4A)	A_73_105746	GGTGGGTGGTAATTACCATTACGATCTTACCTGGGAAGGTGCAAGAGCATTAGCAAAGAA
C6ORF146	CHROMOSOME 6 OPEN READING FRAME 146	2.95011	0.000849378	2.30482	0.0275533	NM_173563	PREDICTED: Bos taurus similar to Protein C6orf146 homolg (LOC617315)	A_73_106616	TGAACTGTTGTTTATCACCTTCAGTGATAGCTAAGGACAAGCGCTCACCCACTGACCAAA
MCHR1	MELANIN-CONCENTRATING HORMONE RECEPTOR 1	2.94715	0.000347145	1.74159	0.0210249	NM_005297	Bos taurus similar to Homo sapiens melanin-concentrating hormone receptor 1 (MCHR1)	A_73_108374	CATGCCCTTCATGATCCACCAGCTCATGGGCAATGGAGTCTGGCACTTTGGCGAGACCAT
HSPA4L	HEAT SHOCK 70KDA PROTEIN 4-LIKE	2.91703	0.000169111	1.5703	0.0287412	NM_014278	Bos taurus similar to Homo sapiens heat shock 70kDa protein 4-like (HSPA4L)	A_73_110666	TTGTTTTCTTAGTTCATTTTGTTAATGTTAACACAGGGTAGGGAGAAATGGCACAATGTG
CAMKK1	CALCIUM/CALMODULIN-DEPENDENT PROTEIN KINASE KINASE 1, ALPHA	2.91144	4.57852e-07	2.03677	0.000588088	NM_032294	Bos taurus similar to Homo sapiens calcium/calmodulin-dependent protein kinase kinase 1, alpha (CAMKK1), transcript variant 1	A_73_105672	CTATGAGTGTGTATGAGCGTGTCCTCCTGCATGCATGTTCTGACCTCTGAGGTCCCTCTG
GBP7	GUANYLATE BINDING PROTEIN 7	2.91091	0.0001439	1.86958	0.0420735	NM_207398	PREDICTED: Bos taurus similar to guanylate binding protein 4-like (LOC510788)	A_73_109807	GTTTTACTCTAGATTTGTCAAGTCACATTCTGTTAACCACCCTATGAGAATAAATTGGAG
FLJ11000	HYPOTHETICAL PROTEIN FLJ11000	2.89915	1.21622e-08	2.19043	4.56389e-05	NM_018295	Bos taurus similar to Homo sapiens transmembrane protein 140 (TMEM140)	A_73_104103	GCACTTTGTGTATTCTTCAGCATCTGTTACACTGACAATCTGTACAGCACGTGATCGCCT
ZNF313	ZINC FINGER PROTEIN 313	2.89441	6.4214e-05	2.58386	0.00466809	NM_018683	Bos taurus zinc finger protein 313 (Znf313)	A_73_115165	CTGCGGACACGTCTTTTGCTCTGCATGCCTGCAGGAATGTCTGAAGCCGAAGAAGCCTGT
RGS17	REGULATOR OF G-PROTEIN SIGNALLING 17	2.88664	0.0031526			NM_012419	Bos taurus similar to Homo sapiens regulator of G-protein signalling 17 (RGS17)	A_73_107414	AAATCCTCATGGGGAATTCCTCTGGTTGTTCACTGCCAAAACTGTGGCATTTTCATTACA
MORC3	MORC FAMILY CW-TYPE ZINC FINGER 3	2.87736	5.70359e-08	2.04481	0.00192514	NM_015358	Bos taurus similar to Homo sapiens MORC family CW-type zinc finger 3 (MORC3)	A_73_103355	ACGATGTTGATGTAGTTGATGAGATCTTAGGACAAGTTGTGGAACAAATGAGTGAAATCA
NDST3	N-DEACETYLASE/N-SULFOTRANSFERASE (HEPARAN GLUCOSAMINYL) 3	2.87164	2.87466e-05			NM_004784	Bos taurus similar to Homo sapiens N-deacetylase/N-sulfotransferase (heparan glucosaminyl) 3 (NDST3)	A_73_110128	TAAAAATATACCTCTTCAAATGAGAAAAGAAAAACAAAGGTCTTTCCATGTGCTGGCACG
CPM	CARBOXYPEPTIDASE M	2.8627	0.000843343	2.55423	0.00257671	NM_001874	PREDICTED: Bos taurus similar to Carboxypeptidase M precursor (LOC522709)	A_73_118751	ATTCCTCTTTACAGTGAACTGCAAGGCCACTCAGCTGCAACAAAACCCAGTCTGTTCTTA
CRYM	CRYSTALLIN, MU	2.85869	4.69044e-06	1.96506	0.00694535	NM_001888	Bos taurus similar to Homo sapiens crystallin, mu (CRYM), transcript variant 1	A_73_121458	CATCCTGTGTCATGCCAGATTATACTAGTGCTCCCTTTGCCCTGTATTTCACTACCTTTT
PPM1L	PROTEIN PHOSPHATASE 1 (FORMERLY 2C)-LIKE	2.85591	1.31177e-07	2.04123	0.00051465	NM_139245	PREDICTED: Bos taurus similar to protein phosphatase 1 (formerly 2C)-like (LOC616645)	A_73_100475	CACCCCTCTATCTTCGGGATCTTCGACGGGCACGGGGGCGAGACTTCAGGTGAAAATTTT
S100A2	S100 CALCIUM BINDING PROTEIN A2	2.84855	0.000149751	2.05138	0.0178565	NM_005978	Bos taurus similar to Homo sapiens S100 calcium binding protein A2 (S100A2)	A_73_100329	TGTGCTGAAAGTGAAAGACCCAAAGCTGCTTTTTGCTGTGAGCTGTCTTTGTCCCTTTCA
WISP3	WNT1 INDUCIBLE SIGNALING PATHWAY PROTEIN 3	2.84348	3.48338e-07	2.11761	0.0147178	NM_198239	Bos taurus similar to Homo sapiens WNT1 inducible signaling pathway protein 3 (WISP3), transcript variant 3	A_73_119094	GATTACATCTTGTGTGTGTCAGAGAAACTGCAGAGATCCAGAGGATATATTTTCTGAGCT
SLC36A2	SOLUTE CARRIER FAMILY 36 (PROTON/AMINO ACID SYMPORTER), MEMBER 2	2.8335	0.00298318			NM_181776	Bos taurus similar to Homo sapiens solute carrier family 36 (proton/amino acid symporter), member 2 (SLC36A2)	A_73_116482	TTCTTTGGAACAGCCATTTTTTCATTTGAAAGCATTGGTGTGGTTCTGCCCTTGGAGAAC
PSPH	PHOSPHOSERINE PHOSPHATASE	2.83069	0.000618493	3.75776	0.000588088	NM_004577	Bos taurus similar to Homo sapiens phosphoserine phosphatase (PSPH)	A_73_117821	AAGAAGAAGGAATTGATGAGCTGGCCAAATTCTGTGGAGTTGAGGATGCCGTGTCAGAAA
DKFZP564O0823	DKFZP564O0823 PROTEIN	2.81473	5.72154e-06	2.45197	0.000249949	NM_015393	Bos taurus similar to Homo sapiens DKFZP564O0823 protein (DKFZP564O0823)	A_73_118603	TAACCCTGTCCTCCTGAAACACCCGGTAATAGCAACTGCCATCTTATGTCTGATTTCATG
ALAS1	AMINOLEVULINATE, DELTA-, SYNTHASE 1	2.81423	0.00030157	1.89718	0.00168522	NM_199166	Bos taurus similar to Homo sapiens aminolevulinate, delta-, synthase 1 (ALAS1), transcript variant 2	A_73_106733	GAGCTGAATGGACTGTTGAAGAACTTTCAGGATATCATGCGAAAGCAGCGACCAGAAAGA
TMEM106A	TRANSMEMBRANE PROTEIN 106A	2.80375	7.48897e-06	2.35649	0.000813888	NM_145041	Bos taurus similar to hypothetical protein MGC20235 (MGC20235)	A_73_104263	AACAGCATGAAAGTCCATGTAGTCCAGGCTGGAGCTTGTGCTGTGTAGAGTTTGGAAAAT
TGM3	TRANSGLUTAMINASE 3 (E POLYPEPTIDE, PROTEIN-GLUTAMINE-GAMMA-GLUTAMYLTRANSFERASE)	2.80103	0.000731661			NM_003245	Bos taurus similar to Homo sapiens transglutaminase 3 (E polypeptide, protein-glutamine-gamma-glutamyltransferase) (TGM3)	A_73_110185	CCCTGGGTCATTGTGGAGGTGCGGGGGATGATGGTTAGCCATCCATTGTGACACTCACAA
FLJ11171	HYPOTHETICAL PROTEIN FLJ11171	2.79194	5.04538e-08	2.19443	6.99347e-07	NM_018348	Bos taurus similar to Homo sapiens hypothetical protein FLJ11171 (FLJ11171)	A_73_111150	GCTATTATGGCCAACTATGTTAAGCAGATCTTTGTACTCTGAAATTTCACAAGGTGATAT
TMEM45B	TRANSMEMBRANE PROTEIN 45B	2.7885	5.63247e-05	2.1287	0.00308153	NM_138788	Bos taurus similar to Homo sapiens transmembrane protein 45B (TMEM45B)	A_73_114795	CAGTCACGACAACATCATGTTCGTCACCATGTGCTTCTGCTGGCACTACCTGGCCGCACT
RAB8B	RAB8B, MEMBER RAS ONCOGENE FAMILY	2.76157	7.3443e-07	1.78197	0.0033144	NM_016530	PREDICTED: Bos taurus similar to Ras-related protein Rab-8B (LOC614242)	A_73_100310	TTTCACTTTGCACATCAGTGTTAGCCTTTCATTGTTACAGCACAATCTGAGATTCATATC
CARF	COLLABORATES/COOPERATES WITH ARF (ALTERNATE READING FRAME) PROTEIN	2.75541	6.79643e-08	2.26409	7.11044e-05	NM_017632	Bos taurus similar to Homo sapiens collaborates/cooperates with ARF (alternate reading frame) protein (CARF)	A_73_100320	TTATTCTGAAGTTGTTTGAAATTCACCATGATTTTGACCTCTGCAGATTCTTTAAGTGGG
PSMF1	PROTEASOME (PROSOME, MACROPAIN) INHIBITOR SUBUNIT 1 (PI31)	2.75066	4.86027e-11	2.39019	2.98954e-06	NM_006814	Bos taurus similar to Homo sapiens proteasome (prosome, macropain) inhibitor subunit 1 (PI31) (PSMF1), transcript variant 1	A_73_110491	GGCTAAAGGACTGTCTTAGGCATCTTCCTTTCATGAATTGCTCTCACTCCTGATACCACT
SLC10A6	SOLUTE CARRIER FAMILY 10 (SODIUM/BILE ACID COTRANSPORTER FAMILY), MEMBER 6	2.74452	1.9606e-05	1.59796	0.0292404	NM_197965	Bos taurus similar to Homo sapiens solute carrier family 10 (sodium/bile acid cotransporter family), member 6 (SLC10A6)	A_73_100565	GGAAGAAATCCACTTCTCCTAAAGAGACCACTGCTTTCTTGGAGGTGAATGAAGAAGCCA
MSR1	MACROPHAGE SCAVENGER RECEPTOR 1	2.73417	7.66847e-05	2.19726	0.00271856	NM_002445	Bos taurus macrophage scavenger receptor 1 (MSR1)	A_73_102799	TTCACCAGCCTGCTTCATTTAATATCCTTGGTAAACGCACATGTAAAAACAAAGTTTCGA
IFI35	INTERFERON-INDUCED PROTEIN 35	2.70447	4.32378e-09	1.96049	0.000395311	NM_005533	Bos taurus similar to Homo sapiens interferon-induced protein 35 (IFI35)	A_73_116436	TGATGACGCTGGTCAACGGAGGGAGGGATTAGGAGTGGTGAAATGCTGCCCCAGAACAGT
DKFZP564O0823	DKFZP564O0823 PROTEIN	2.69943	0.000178622	2.00538	0.00067763	NM_015393	Bos taurus similar to Homo sapiens DKFZP564O0823 protein (DKFZP564O0823)	A_73_104620	GGAAAGACGTGCAACTTCTTTGCTATTTGATGTCATTGTATCTACATTTGTTGTAAGACA
MS4A8B	MEMBRANE-SPANNING 4-DOMAINS, SUBFAMILY A, MEMBER 8B	2.69585	1.3237e-05	2.64733	0.000348111	NM_031457	Bos taurus similar to Homo sapiens membrane-spanning 4-domains, subfamily A, member 8B (MS4A8B)	A_73_110662	ATGCATGGGTGCCTTTGTGCCACACCTGTCTAGACAACCCTACCTTCATTCTTTCAATTA
ABHD1	ABHYDROLASE DOMAIN CONTAINING 1	2.68868	1.68126e-10	2.55145	1.10295e-06	NM_032604	Bos taurus similar to Homo sapiens abhydrolase domain containing 1 (ABHD1)	A_73_111167	CCCTTCAGAGGCAGGCAAGAGCTGACAAGAGTCTTAGTTCAGTCTTCCCTTGTTTATTAA
FST	FOLLISTATIN	2.67561	0.000424285	2.46834	0.010398	NM_006350	Bos taurus follistatin (FST)	A_73_106541	TGAAGACCAGGACTACAGCTTTCCTATATCTTCCATTCTAGAGTGGTAAACCCTCCACCA
HORMAD1	HORMA DOMAIN CONTAINING 1	2.6653	5.21592e-07	1.77177	0.00345008	NM_032132	Bos taurus similar to Homo sapiens HORMA domain containing 1 (HORMAD1)	A_73_107377	TGGGAAAACAGTCCTTCATCCCTTTGATTCTTCTAGTCAGGAGTCAGTGCCAAAAAGAAG
FST	FOLLISTATIN	2.66512	0.000222275	2.52244	0.0102518	NM_013409	Bos taurus follistatin (FST)	A_73_111876	TTAAAGGCTAGTCTGCTGTACCTTTTCAACTAGTTCTTTTCACCCAATGTGTCATGAAAA
C5ORF5	CHROMOSOME 5 OPEN READING FRAME 5	2.66393	7.79069e-05			NM_016603	PREDICTED: Bos taurus similar to expressed sequence AW060714 (LOC540987)	A_73_112522	AAATATGGTCCTTGAAAACATCATAAAATCAGTTGTATTCCCTGAAGCTATCATCGTGTG
RNASE6	RIBONUCLEASE, RNASE A FAMILY, K6	2.65648	1.08001e-05	2.76889	0.000647503	NM_005615	Bos taurus ribonuclease k6 (RNASE6)	A_73_102105	GTAAAGGAGGGTCCAGACCTCCATATTTTTAACCTTAGGAATTTGGCCAACGTTTGCTGT
IGHV3-63	IMMUNOGLOBULIN HEAVY VARIABLE 3-63	2.64802	0.0132602			NG_001019	Bos taurus IgG1 heavy chain, constant region	A_73_110919	AAGGCTGTTGATCCCACATGCAAACCATCACCCTGTGACTGTTGCCCACCCCCTGAGCTC
MPEG1	MACROPHAGE EXPRESSED GENE 1	2.64633	7.8159e-07	1.95911	0.006261	XM_166227	Bos taurus similar to PREDICTED: Homo sapiens macrophage expressed gene 1, transcript variant 1 (MPEG1)	A_73_100682	CAGGATGAGAAGCAGAGTTTGGCTGCAGGCGCTGCTGTGAATGGAGATGCCCTTGACCAA
SCOTIN	SCOTIN	2.63487	1.17061e-07	2.186	8.2229e-05	NM_016479	Bos taurus similar to Homo sapiens scotin (SCOTIN)	A_73_106181	GTGTTTGGAGTCTCGGGTCTGCACCCTTGTTTGTAATAAATGCAGATGTTTCGATATTAA
WFIKKN1	WAP, FOLLISTATIN/KAZAL, IMMUNOGLOBULIN, KUNITZ AND NETRIN DOMAIN CONTAINING 1	2.63074	0.000674112			NM_053284	Bos taurus similar to Homo sapiens WAP, follistatin/kazal, immunoglobulin, kunitz and netrin domain containing 1 (WFIKKN1)	A_73_112504	CGCCAGCGAGAAGCGCGTCAAGAAGATCTCTGAGCTGCTAGAGAGGAAGGCCTGCGAGCT
B2M	BETA-2-MICROGLOBULIN	2.6271	1.32754e-05	1.85068	0.000887634	NM_004048	Bos taurus beta-2-microglobulin (B2M)	A_73_116322	TGACTTCTCAATGTCAGTGGGATCCAGAACATAGCATAGAAAGTCATCATGAATGTGATG
C12ORF5	CHROMOSOME 12 OPEN READING FRAME 5	2.61885	0.00019132	1.92855	0.0429039	NM_020375	Bos taurus similar to Homo sapiens chromosome 12 open reading frame 5 (C12orf5)	A_73_117089	TCAGTCAGCCCTAACACAGGGATGACTGTCTTCATCCTAAACTTTGAGAAAGGAGGCAAA
LY6G6C	LYMPHOCYTE ANTIGEN 6 COMPLEX, LOCUS G6C	2.61877	6.31385e-05	1.82949	0.018244	NM_025261	Bos taurus similar to Homo sapiens lymphocyte antigen 6 complex, locus G6C (LY6G6C)	A_73_104939	ATACATACCTCATCCCCATGCCCACCCCTTTCCATTTCGAGTAATAAACATGTAGAGCCG
TMEM45B	TRANSMEMBRANE PROTEIN 45B	2.61411	0.00063636	1.97175	0.0177092	NM_138788	Bos taurus transmembrane protein 45B (TMEM45B)	A_73_106237	CCTGCAAAGAATGTGAATCTTGAATGAGTAACAAACTCTGGATATGCAAGTCTTAGTTCT
RAB3B	RAB3B, MEMBER RAS ONCOGENE FAMILY	2.61327	0.00690887	2.09476	0.00340608	NM_002867	Bos taurus RAB3B, member RAS oncogene family (RAB3B)	A_73_117555	CTTCAGTGACCGATGGTAAAGCCGGAGTCAAAGATGCTTCTGACCAGAATTTTGACTACA
BPNT1	3'(2'), 5'-BISPHOSPHATE NUCLEOTIDASE 1	2.60869	4.33021e-06	1.93907	0.000166855	NM_006085	Bos taurus similar to Homo sapiens 3'(2'), 5'-bisphosphate nucleotidase 1 (BPNT1)	A_73_114273	CTGAATCTCATTCTTGTCTTTCAGTGTAATGTAAAAAGTTTCCCTACTCCCATCCTGAAT
#N/A	#N/A	2.60651	0.000917289	2.29877	0.00692412	none	Unidentified transcripts on BTA23 position 24171953-24173621	A_73_114814	TTGGCATCTGATGAAATAATGTGCTTTTTCTCCTTAAGCCTGTTGCAACAAAGTACACAT
C1ORF80	CHROMOSOME 1 OPEN READING FRAME 80	2.60516	3.48338e-07	2.06363	0.000176849	NM_022831	Bos taurus similar to Homo sapiens chromosome 1 open reading frame 80 (C1orf80)	A_73_109017	CACGTTGATTAGCTTTTTTCCTACATCACATTGTTATTCTTTCTGATAGTGATTCTAGGG
BASP1	BRAIN ABUNDANT, MEMBRANE ATTACHED SIGNAL PROTEIN 1	2.59945	9.97791e-06	1.7842	0.00423873	NM_006317	Bos taurus brain abundant, membrane attached signal protein 1 (BASP1)	A_73_110355	AAAGTCTGCGTTCATTGCAGTTCCAGTTTTCTCTTCCATTCTGTGTCACAGACACCAACA
ARSH	ARYLSULFATASE H	2.59214	0.000168483	2.08709	0.00891158	NM_001011719	Bos taurus similar to Homo sapiens arylsulfatase family, member H (ARSH)	A_73_108205	ATGACATCGTATCCGCAGCGTGGACGAAGACAGATCGAGAGGGCCTTCTGCGGAGTTACA
HSPA4L	HEAT SHOCK 70KDA PROTEIN 4-LIKE	2.5894	0.0001439	1.67631	0.0118675	NM_014278	PREDICTED: Bos taurus similar to Heat shock 70 kDa protein 4L (Osmotic stress protein 94) (Heat shock 70-related protein APG-1), transcript variant 1 (LOC506096)	A_73_103016	CGAGTATGTAAAAACAACCCTTTCTGCATCTCAACTGTCTAGTACATCCTGACATTTTCA
MASP1	MANNAN-BINDING LECTIN SERINE PEPTIDASE 1 (C4/C2 ACTIVATING COMPONENT OF RA-REACTIVE FACTOR)	2.57896	0.00135732			NM_139125	Bos taurus similar to Homo sapiens mannan-binding lectin serine peptidase 1 (C4/C2 activating component of Ra-reactive factor) (MASP1), transcript variant 2	A_73_114064	TTCACTCCTCTGTAAGGTTCCTCTGAGCTGTTTCCTCCATCAGGGAACCAAAATGGAAAT
SLC27A2	FATTY-ACID-COENZYME A LIGASE, VERY LONG-CHAIN 1	2.57786	0.0010923			NM_003645	Bos taurus similar to Homo sapiens solute carrier family 27 (fatty acid transporter), member 2 (SLC27A2)	A_73_107636	TTATTTTTCAATTTGCACCTACTGTTTGTATTGCAAACTAAGCTTGTTAGAGGGAGGATG
ANK1	ANKYRIN 1, ERYTHROCYTIC	2.56707	5.90876e-06	2.2072	0.000813888	NM_020477	Bos taurus similar to Homo sapiens ankyrin 1, erythrocytic (ANK1), transcript variant 2	A_73_107746	AGCGCCAAGGCAACAGCAACACAAGGGCTCTTTTGTGGCTGGGATGAGATATTTTTTAAA
TIPARP	TCDD-INDUCIBLE POLY(ADP-RIBOSE) POLYMERASE	2.5545	0.000180263	2.17758	0.00154177	NM_015508	Bos taurus similar to Homo sapiens TCDD-inducible poly(ADP-ribose) polymerase (TIPARP)	A_73_104599	CAGCTGAGGCTGGGTTAGTTGTCCTTTCATTCAGTTGTAACTTGTAAACCAGTAATTCCC
PDGFRA	PLATELET-DERIVED GROWTH FACTOR RECEPTOR, ALPHA POLYPEPTIDE	2.55341	5.91281e-05	1.7202	0.0325077	NM_006206	PREDICTED: Bos taurus platelet-derived growth factor receptor, alpha polypeptide (PDGFRA)	A_73_114320	TGTGAAGTACATGCAAAACCACTTTTGAACCTTAAAAGGTACTGGTACTATAGCATTTTG
LOC541467	HYPOTHETICAL PROTEIN FLJ13105	2.55241	3.24372e-06	2.58352	0.00113344	NM_001004346	Bos taurus similar to Homo sapiens methylenetetrahydrofolate dehydrogenase (NADP+ dependent) 2-like (MTHFD2L)	A_73_118556	TTTTTTCATGGGTAGAATCATTGTGGATCAGATGATTCACACAATCTTATGCATTTCCTG
NXT2	NUCLEAR TRANSPORT FACTOR 2-LIKE EXPORT FACTOR 2	2.55051	6.31385e-05	2.04431	0.00113987	NM_018698	PREDICTED: Bos taurus similar to nuclear transport factor 2-like export factor 2 (LOC513043)	A_73_111955	CAAGTGACTGCTTCCGTTTTCAAGATTGGGCTACTATTTAAAGGGGGCAGAAGTCCATTA
SFT2D2	SFT2 DOMAIN CONTAINING 2	2.52663	0.000166371			NM_199344	PREDICTED: Bos taurus similar to SFT2 domain containing 2 (LOC506944)	A_73_110013	ATGAGGTAGAAAAGCACTTTCTGATGATGTGTGTTGTTTTTAAACCTGAACAGCTGTCTT
HIGD1A	HIG1 DOMAIN FAMILY, MEMBER 1A	2.51906	9.23203e-05	1.77875	0.0118665	NM_014056	Bos taurus similar to Homo sapiens HIG1 domain family, member 1A (HIGD1A)	A_73_108542	CAAACTTTGGTATATCACAGAATGCTTTGTTGTACTTGTGAATTCTCGTCTAACCTGAAT
NFE2L3	NUCLEAR FACTOR (ERYTHROID-DERIVED 2)-LIKE 3	2.51236	6.56356e-06	2.31192	0.00105096	NM_004289	Bos taurus similar to Homo sapiens nuclear factor (erythroid-derived 2)-like 3 (NFE2L3)	A_73_102471	AATGCAATTTAACCTTAAGGTTCTTTCACTTAGCACTGAAGTTGGGTGTTTTTTCAAGAG
CUL4B	CULLIN 4B	2.50808	2.0888e-06	1.92988	0.00298861	NM_003588	PREDICTED: Bos taurus similar to Cullin-4B (CUL-4B) (LOC541254)	A_73_117277	ACCACCCTGGACTTGATTGTTCACCTGTTTTGTGATTTCCCTTGAAGAGAAAAATACGTT
RG9MTD1	RNA (GUANINE-9-) METHYLTRANSFERASE DOMAIN CONTAINING 1	2.50248	1.44238e-05	1.89524	0.00133448	XM_067605	Bos taurus similar to PREDICTED: Homo sapiens RNA (guanine-9-) methyltransferase domain containing 1 (Rg9mtd1)	A_73_118737	TGCAAATATGTTCTGTAGCCTACTGATGAACCAGGAAGTCAGTACCATCATTAATATTTT
ART3	ADP-RIBOSYLTRANSFERASE 3	2.49736	1.9606e-05	2.33718	0.000394564	NM_001179	Bos taurus similar to Homo sapiens ADP-ribosyltransferase 3 (ART3)	A_73_117856	TCCCACAGAAATCATTGAAGGGAATGATGTATTTTTCACTTGTTGGTCAACATTCAGTTG
CUBN	CUBILIN (INTRINSIC FACTOR-COBALAMIN RECEPTOR)	2.49699	0.000766883			NM_001081	Bos taurus similar to Homo sapiens cubilin (intrinsic factor-cobalamin receptor) (CUBN)	A_73_108140	TGTGTGCTGTACACTTTCAGAAGTTGATTAAATAGAAGTATGGTTTTCTCTGTGAATGTC
USP25	UBIQUITIN SPECIFIC PEPTIDASE 25	2.48693	5.85481e-09	2.06564	0.000146599	NM_013396	Bos taurus similar to Homo sapiens ubiquitin specific peptidase 25 (USP25)	A_73_105211	CTACAGCTTTCCATTCAGTCTGGATCCTCCGTGACTATAGCCATTTAAGTGTTCAGCACT
MST1R	MACROPHAGE STIMULATING 1 RECEPTOR (C-MET-RELATED TYROSINE KINASE)	2.48678	1.87074e-06	2.0612	0.000418935	NM_002447	Bos taurus similar to Homo sapiens macrophage stimulating 1 receptor (c-met-related tyrosine kinase) (MST1R)	A_73_105702	GCACAGGGGACTCAGGGGTGACCACTGGCCCTTAAATCAGTAAATGAATAAATGAATATT
#N/A	#N/A	2.48068	8.30237e-06	1.71448	0.00449296	none	Unidentified transcripts on BTA10 position 25050967-25052087	A_73_116297	TTTTTTCCAGGTAAACATGGGCCGAATTTAAGTGTACCAGGCGACATGTTAATTAGCCAA
C1ORF178	CHROMOSOME 1 OPEN READING FRAME 178	2.47006	3.73788e-05	2.21449	0.00238724	NM_001010922	Bos taurus similar to Homo sapiens chromosome 1 open reading frame 178 (C1orf178), transcript variant a	A_73_117641	CTGAAGAAGAGATGGAGCTGTTTCCCAGCCTGAACAGAACTTCTTTGACTGATCAGATGA
ZNF313	ZINC FINGER PROTEIN 313	2.46836	7.34958e-09	2.26982	4.54203e-06	NM_018683	Bos taurus zinc finger protein 313 (Znf313)	A_73_110737	AAGTGCACTTGATGTATTTCTAATAAGATGACTCTCCAGAAAGTGACGTTTGTTATGTTC
TRIM6	TRIPARTITE MOTIF-CONTAINING 6	2.46277	0.000131995	2.14473	0.000659596	NM_001003818	PREDICTED: Bos taurus similar to tripartite motif-containing 6 isoform 1 (LOC514492)	A_73_106883	TGACCCTGAATCCACACACGGCTAACTTAAATCTTGTCCTGTCTAAGAACCGGAGGCAGG
CARD12	CASPASE RECRUITMENT DOMAIN FAMILY, MEMBER 12	2.44406	1.02831e-05	1.79385	0.0096606	NM_021209	Bos taurus similar to Homo sapiens caspase recruitment domain family, member 12 (CARD12)	A_73_101532	TTTTCTGCAAGAGGTTCAGCTTGTTGGGTGGCAACTTGATGACGATGATGTCAGTGTTCT
TLR7	TOLL-LIKE RECEPTOR 7	2.44376	9.17997e-08	1.57917	0.00210898	NM_016562	Bos taurus toll-like receptor 7 (TLR7)	A_73_118687	GGAAAATCTTTCCCAGAGCATACAGCTTAGCAAAAAGACAGTGTTTGTGATGACAGACAA
#N/A	#N/A	2.44245	5.20101e-06			NM_001040668	Bos taurus similar to Homo sapiens BCL2-like 12 (proline rich) (BCL2L12), transcript variant 2	A_73_115144	ACTTTAACGCAAAGTCAGGGCTCTGTATTGTTAAAGCCCCAGGACTCTATTCCCCTTCTT
CCR1	CHEMOKINE (C-C MOTIF) RECEPTOR 1	2.43679	0.020062	1.99649	0.00395328	NM_001295	Bos taurus similar to Homo sapiens chemokine (C-C motif) receptor 1 (CCR1)	A_73_110140	TTACTCTTCTACTATTGTTGTCTTTAAGCAGCAGCATGTTGGGATCACTTTCCCAGGCAA
C9ORF91	CHROMOSOME 9 OPEN READING FRAME 91	2.43563	2.65404e-08	1.86431	0.000216014	NM_153045	Bos taurus DKFZp547P234 protein (C9orf91)	A_73_120205	GATATACTATGTACGTTTCAGGTGTACAATGTCGTGATTCCTCATTTTTAAGGGTTATGC
CLEC2D	C-TYPE LECTIN DOMAIN FAMILY 2, MEMBER D	2.42867	1.67062e-08	1.87668	0.000176849	NM_013269	PREDICTED: Bos taurus similar to C-type lectin domain family 2, member g (LOC617565)	A_73_106960	GGATTTGCAGCAAACAAATAATGTTTCCATGTCCTTAAATTCTTCAAGTCCTTTTTAGGG
HIST1H2AC	HISTONE 1, H2AC	2.42392	0.00201672	2.12993	0.0316564	NM_003512	Bos taurus similar to Homo sapiens histone 1, H2ac (HIST1H2AC)	A_73_115115	GAAATAAATGGATTGGTGTCAGTGTTCTGATATCACTGATTGATCCTGCACGTGCAAAAT
TACSTD2	TUMOR-ASSOCIATED CALCIUM SIGNAL TRANSDUCER 2	2.42372	2.22897e-05	1.73929	0.0149243	NM_002353	Bos taurus similar to Homo sapiens tumor-associated calcium signal transducer 2 (TACSTD2)	A_73_116592	AGACTTTGGCCCAGAAACTCAGCATCTGTTCCTCAACTTGCCCTTATTACAGCTGATACT
KCNK2	POTASSIUM CHANNEL, SUBFAMILY K, MEMBER 2	2.42347	0.0121087			NM_014217	Bos taurus potassium channel, subfamily K, member 2 (KCNK2)	A_73_119959	CAATTAGACCTTGTCTTGACCTGCCTGAAGTAATTGGAATGCTGAACATGGGCACCTGAA
ATF3	ACTIVATING TRANSCRIPTION FACTOR 3	2.41775	0.000259459	2.27353	0.00180272	NM_001674	Bos taurus similar to Homo sapiens activating transcription factor 3 (ATF3), transcript variant 1	A_73_100833	TCTCTGGCTACTATCTGTTTAAATTCTGACGTTTCTGTGAAATCCTCAGAGTGTTTAGTC
CASP8	CASPASE 8, APOPTOSIS-RELATED CYSTEINE PEPTIDASE	2.41177	7.51567e-05	1.82271	0.013056	NM_033358	Bos taurus similar to Homo sapiens caspase 8, apoptosis-related cysteine peptidase (CASP8), transcript variant E	A_73_102572	AGGGCCCAGATCTCTGCCTACAGGATTCTGCTTTTCCAGATTTCAGAAGATGTGAACAAA
PAPD4	PAP ASSOCIATED DOMAIN CONTAINING 4	2.40222	5.81588e-08	1.84346	0.000106385	NM_173797	Bos taurus similar to Homo sapiens PAP associated domain containing 4 (PAPD4)	A_73_118825	CTGGCCTCTATTTCTTAATAAAGAGCAGTAGTAACATCATAATACGTTTTGTCTACCTTC
SLC25A30	SOLUTE CARRIER FAMILY 25, MEMBER 30	2.38988	1.53337e-07	1.78044	8.70759e-06	NM_001010875	Bos taurus similar to Homo sapiens solute carrier family 25, member 30 (SLC25A30)	A_73_117281	TTGTGGATTGGTGTAATCATTGATGGCTAAGTTTGGCTGATTGTGATATAAAGAACGGCT
P2RY6	PYRIMIDINERGIC RECEPTOR P2Y, G-PROTEIN COUPLED, 6	2.38166	0.000225049			NM_004154	Bos taurus similar to Homo sapiens pyrimidinergic receptor P2Y, G-protein coupled, 6 (P2RY6), transcript variant 4	A_73_103194	CTCACAAAAATACAGTATAACATGTACTATGATTGAGGAATATGCTGCATACTTTGGAGC
CCL4	CHEMOKINE (C-C MOTIF) LIGAND 4	2.37844	0.000202565	1.78571	0.0177092	NM_002984	Bos taurus similar to Homo sapiens chemokine (C-C motif) ligand 4 (CCL4), transcript variant 1	A_73_106624	TCCCTCTGCTACTGTGAATACATGGATAATGCAACTGATTTCAAGTGTTTTTGTAATAAA
CXORF38	CHROMOSOME X OPEN READING FRAME 38	2.37347	0.000378239	2.00663	0.0112326	NM_144970	Bos taurus similar to Homo sapiens chromosome X open reading frame 38 (CXorf38)	A_73_107525	TCTTAGAAATGGTCTGACAGAAGATATTCAGAAGCTAGACAGCCTCCGTCAACAGCATCT
IRF1	INTERFERON REGULATORY FACTOR 1	2.36967	1.9606e-05	1.59045	0.00596326	NM_002198	Bos taurus interferon responsive factor 1 (IRF1)	A_73_102589	GCGCCTTGGTGTGATTTAAAATTGGAAGTATCATCTGACCACTAAGTCATGTGTGACCAC
TRIM21	TRIPARTITE MOTIF-CONTAINING 21	2.36937	1.5534e-08	1.68366	0.000305932	NM_003141	Bos taurus 52kD Ro/SSA autoantigen (TRIM21)	A_73_102798	ATTCCTGCCCTATGTTGCTTTATCATTCCCTCCATGAAATAAACTACTTGCATTTGGCCC
ATXN3	ATAXIN 3	2.36921	6.44727e-05	1.87009	0.00313065	NM_004993	Bos taurus similar to Homo sapiens ataxin 3 (ATXN3), transcript variant 1	A_73_108214	TGAGGCTGACCAACTTCTACAGATGATCAGGGTCCAACAGATGCATCGACCAAAACTTAT
IL1RN	INTERLEUKIN 1 RECEPTOR ANTAGONIST	2.36643	0.000550033			NM_173842	Bos taurus interleukin 1 receptor antagonist (IL1RN)	A_73_101356	TGGAAAGTGTCCTGTTCTCTGTGACTTAAGCTTTGTTTTAAGATAAAAACTTGAAACCTC
LRMP	LYMPHOID-RESTRICTED MEMBRANE PROTEIN	2.3636	2.06378e-07	1.91485	0.0160912	NM_006152	Bos taurus similar to Homo sapiens lymphoid-restricted membrane protein (LRMP)	A_73_120215	TGGTTCACCTTGGAGAAAAGAGTGAAGCTTGAAGAAAGATCCCGTGACTTGGCCGAAAAA
LAG3	LYMPHOCYTE-ACTIVATION GENE 3	2.36184	1.00505e-05	1.88526	0.00964814	NM_002286	Bos taurus similar to Homo sapiens lymphocyte-activation gene 3 (LAG3)	A_73_107903	CTGAGAAAACCCTTCTGTGAGGTGACTCCGGCATCTGGACAAGAGCGCTTTGTGTGGAGC
PCTP	PHOSPHATIDYLCHOLINE TRANSFER PROTEIN	2.36058	0.00031227			NM_021213	PREDICTED: Bos taurus similar to Phosphatidylcholine transfer protein (PC-TP) (StAR-related lipid transfer protein 2) (StARD2) (START domain-containing protein 2) (LOC616574)	A_73_113960	TTAACAATTTCACCAAGAGTGAAATTCCTGGCTTCCTGAGAGACTTGGAGAATGCCTGTC
NCF2	NEUTROPHIL CYTOSOLIC FACTOR 2 (65KDA, CHRONIC GRANULOMATOUS DISEASE, AUTOSOMAL 2)	2.35998	2.59237e-06	1.72696	0.0109952	NM_000433	Bos taurus neutrophil cytosolic factor 2 (NCF2)	A_73_115690	TTGAAGAATTTGCTTACAAGGTTTGGCATGCCTCTGCTATACATTTGAGAGACACCTCTG
MGC5242	HYPOTHETICAL PROTEIN MGC5242	2.3571	4.97178e-10	2.09029	0.000406865	NM_024033	Unidentified transcripts on BTA4 position 54218710-54219344	A_73_103140	ATCACACACCAGGAACTGTAGGTCCGTTCGTCGTCAACAATCCAGCTTTAATTCCTACAA
SECTM1	SECRETED AND TRANSMEMBRANE 1	2.35652	3.31308e-05			NM_003004	PREDICTED: Bos taurus similar to Secreted and transmembrane protein 1 precursor (Protein K12) (LOC514088)	A_73_117041	ATGCTGCCCCTTCCTGTTCACAAATGTATATCAAACAGTACCCCAAACTGTATATGCCAG
CYP26A1	CYTOCHROME P450, FAMILY 26, SUBFAMILY A, POLYPEPTIDE 1	2.3565	0.0383495	3.04949	0.0120696	NM_057157	Bos taurus similar to Homo sapiens cytochrome P450, family 26, subfamily A, polypeptide 1 (CYP26A1), transcript variant 2	A_73_112278	GGAAATCTGATGGGCCAGAAAGCCCAGACCTCAGACTTATTTGAAGTGTACATAGGCATT
C1QC	COMPLEMENT COMPONENT 1, Q SUBCOMPONENT, C CHAIN	2.35327	2.31383e-05	1.85051	0.0273152	NM_172369	Bos taurus similar to Homo sapiens complement component 1, q subcomponent, C chain (C1QC)	A_73_106842	TTTTCCAAGTCCGGGAAGAGGCAGGAGGCACACAAATAAATAACTAAATCAACAGCGCCA
HLA-DMB	MAJOR HISTOCOMPATIBILITY COMPLEX, CLASS II, DM BETA	2.35087	3.45394e-08	2.01852	0.00143826	NM_002118	Bos taurus major histocompatibility complex, class II, DM beta-chain, expressed (BOLA-DMB)	A_73_101550	TCACAGAGGGCGTGAGTCACTGTTGATTGTCTCTGAGGAATAAACTGGTAGAATCCTGTT
ANGPTL7	ANGIOPOIETIN-LIKE 7	2.3437	0.00283356	2.13127	0.0496047	NM_021146	Bos taurus angiopoietin-like 7 (ANGPTL7)	A_73_112034	AGGCCGAGGTGATGTGAGGGCAGAAAATGAACCATATTGCTTTGATTCTCTTGGGTGTTA
CLEC12A	C-TYPE LECTIN DOMAIN FAMILY 12, MEMBER A	2.34061	0.000482189	2.34236	0.00750323	NM_138337	PREDICTED: Bos taurus similar to myeloid inhibitory C-type lectin-like receptor isoform alpha (LOC508740)	A_73_105516	TTCCAAGTATTATCTTGCACTTAAAGGACACTTTGGGGACCATACATCTTATTGACCACA
SLC15A1	SOLUTE CARRIER FAMILY 15 (OLIGOPEPTIDE TRANSPORTER), MEMBER 1	2.33827	0.0149712			NM_005073	Bos taurus similar to Homo sapiens solute carrier family 15 (oligopeptide transporter), member 1 (SLC15A1)	A_73_114924	CACTCAGGTAAAGGCAAGTCATGATTTTTGGAGTTTCAACGGTATGAAATAAACTCTCAT
GMPR	GUANOSINE MONOPHOSPHATE REDUCTASE	2.3381	0.000239703	1.9741	0.00346855	NM_006877	Bos taurus similar to Homo sapiens guanosine monophosphate reductase (GMPR)	A_73_101732	CCAAACTCAAAGAGCTCAGCAGGAGGGCGACGTTCATCCGAGTGACCCAGCAACACAACA
GPX2	GLUTATHIONE PEROXIDASE 2 (GASTROINTESTINAL)	2.33565	0.00171166			NM_002083	PREDICTED: Bos taurus similar to Glutathione peroxidase-gastrointestinal (GSHPx-GI) (Glutathione peroxidase-related protein 2) (Gastrointestinal glutathione peroxidase) (GPRP) (LOC533088)	A_73_109484	TGGCACCTTCCTAAATCTGTATGGGCGGTGTTTGAGAAGAGTGAAGGCCTGGAGCCAGCC
PYCARD	PYD AND CARD DOMAIN CONTAINING	2.32966	8.85766e-07	2.03784	0.00218445	NM_013258	Bos taurus apoptosis-associated speck-like protein containing a CARD (ASC)	A_73_118253	GAAGCTCTTCAGCTTTTCTCCAGCCTGGAATATGACCTGCAAGGATCTGCTCCTCCAGGC
SOCS1	SUPPRESSOR OF CYTOKINE SIGNALING 1	2.31997	0.00074177	1.55918	0.0138637	NM_003745	Bos taurus similar to Homo sapiens suppressor of cytokine signaling 1 (SOCS1)	A_73_115229	AAACCAGGGGTTGGGGAGGGTCTCTGGCTTTATTTTTCTGCTGTGCAGAATCCTATTTTA
IFITM5	INTERFERON INDUCED TRANSMEMBRANE PROTEIN 5	2.31983	3.48338e-07			NM_001025295	Bos taurus similar to Homo sapiens interferon induced transmembrane protein 5 (IFITM5)	A_73_100460	TGGCCCTCAGGCCAGCTCCTTCCTCCCCACTCACCAGCCTCGGCTGTTCAATTAAAAAGA
PLD1	PHOSPHOLIPASE D1, PHOSPHATIDYLCHOLINE-SPECIFIC	2.31726	0.000292237	1.93445	0.00344043	NM_002662	Bos taurus similar to Homo sapiens phospholipase D1, phosphatidylcholine-specific (PLD1)	A_73_110632	CCGGTGCCTTCCCAATGATGAAGTACACAATTTAATTCAGCTGAGAGACTTTATAAGCAA
GADD45B	GROWTH ARREST AND DNA-DAMAGE-INDUCIBLE, BETA	2.31186	6.17973e-06	2.00597	1.60834e-05	NM_015675	Bos taurus similar to Homo sapiens growth arrest and DNA-damage-inducible, beta (GADD45B)	A_73_116438	TTACTTGCACTTGTTACTTGAACCACTGAAAGACAGAGGGGAAGCTTACAGATACATATA
CCDC76	COILED-COIL DOMAIN CONTAINING 76	2.31137	9.01556e-07	1.89125	0.0153175	NM_019083	Bos taurus similar to Homo sapiens coiled-coil domain containing 76 (CCDC76)	A_73_118804	TCATTCTTCATCACCAGAAACAAGTGCTTAACAGGAAAGAAATTTTGAACAACATCTGTC
#N/A	#N/A	2.30612	7.84369e-05	2.20958	2.25841e-05	none	Unidentified transcripts	A_73_112039	AGGTAAAAAGCTTGTGGCTGTTTTGGTTATTTTACTTTGTAGCCTTCCTGTCTAGAGAAA
LRAP	LEUKOCYTE-DERIVED ARGININE AMINOPEPTIDASE	2.29876	5.6964e-06	2.10486	0.0060792	NM_022350	Bos taurus similar to Homo sapiens leukocyte-derived arginine aminopeptidase (LRAP)	A_73_109593	GCCTTGCATAGTATCCTGGAGTTTTCCCAACCAGGTTACTTCCAAGGAAACATAACCAGT
NT5C3	5'-NUCLEOTIDASE, CYTOSOLIC III	2.29795	3.50439e-06	2.10293	0.000131598	NM_016489	Bos taurus similar to Homo sapiens 5'-nucleotidase, cytosolic III (NT5C3), transcript variant 3	A_73_103566	TTTGTCATAGTGCCTACTTATTTCAGATTTATACACTATAAGAATAAAAAAGATTTTTAC
EPHA7	EPH RECEPTOR A7	2.29544	0.008177			NM_004440	PREDICTED: Bos taurus similar to ephrin receptor EphA7 (LOC522783), partial mRNA.	A_73_106024	GGACCTTGCAGCTCGCAATATTCTTGTCAACAGCAATCTTGTTTGTAAAGTGTCAGATTT
CLEC9A	C-TYPE LECTIN DOMAIN FAMILY 9, MEMBER A	2.29337	4.06306e-05	1.80448	0.0136764	NM_207345	Bos taurus similar to Homo sapiens C-type lectin domain family 9, member A (CLEC9A)	A_73_106994	CCTTTCTTCTGCTAACTGCAGCGTTTGGAAATATTTCATCTGTGAGAAGTACGCACTAAG
IGFBP1	INSULIN-LIKE GROWTH FACTOR BINDING PROTEIN 1	2.27946	0.00521028	2.82302	0.00590491	NM_000596	Bos taurus insulin-like growth factor binding protein 1 (IGFBP1)	A_73_110397	TATCTGCCAAACTGCAACAAGAATGGATTCTATCACAGCAAACAGTGTGAGACGTCGCTG
LIPG	LIPASE, ENDOTHELIAL	2.27505	0.0127499	2.23963	0.0145824	NM_006033	Bos taurus similar to Homo sapiens lipase, endothelial (LIPG)	A_73_100558	CTCCTTTGGCTTGAGCATCGGCATTCAAATGCCCGGGGGTCACATCGACATCTACCCCAA
#N/A	#N/A	2.26729	7.59578e-06	1.77157	0.000305932	none	Unidentified transcripts on BTA10 position 68988298-68987873	A_73_101718	GTATCATACACCAAAGCCAGTCTGATAAATAATGCCCTGCTCTGAATTATTATTCAAGGC
SLC16A1	SOLUTE CARRIER FAMILY 16 (MONOCARBOXYLIC ACID TRANSPORTERS), MEMBER 1	2.26638	0.00045051			NM_003051	Bos taurus similar to Homo sapiens solute carrier family 16, member 1 (monocarboxylic acid transporter 1) (SLC16A1)	A_73_104262	TTTAGGGAGCCTTAACTATTAAAACTATTCTGCTTAAGTCATCCATTTTCAGTGTTCCGT
DLAT	DIHYDROLIPOAMIDE S-ACETYLTRANSFERASE (E2 COMPONENT OF PYRUVATE DEHYDROGENASE COMPLEX)	2.26476	0.00441019			NM_001931	PREDICTED: Bos taurus similar to dihydrolipoamide S-acetyltransferase (E2 component of pyruvate dehydrogenase complex) (LOC539637)	A_73_105352	TGGGTGAGAAGCTAAATGAAGGAGATCTATTGGCAGAGATAGAGACTGACAAGGCCACTA
GPRC5A	G PROTEIN-COUPLED RECEPTOR, FAMILY C, GROUP 5, MEMBER A	2.26337	2.17302e-05	1.70535	0.0118912	NM_003979	Bos taurus G protein-coupled receptor, family C, group 5, member A (GPRC5A)	A_73_117737	ACACACGGGCAGGGGGTTGTTTCTTGTAAAATAAGTTATTCGCCATTCTTCCCTCCAGAT
SLC2A1	SOLUTE CARRIER FAMILY 2 (FACILITATED GLUCOSE TRANSPORTER), MEMBER 1	2.25651	0.00116087	2.44112	0.00323656	NM_006516	Bos taurus solute carrier family 2 (facilitated glucose transporter), member 1 (SLC2A1)	A_73_104917	TATCTGGACAAACCAACTTGTAAATATACCACCTTACTCCCTCTGTAACTTACCTAAGCA
ELMOD1	ELMO/CED-12 DOMAIN CONTAINING 1	2.25555	6.20437e-07	2.21255	0.000185715	NM_018712	Bos taurus similar to Homo sapiens ELMO/CED-12 domain containing 1 (ELMOD1)	A_73_114478	ATGTCTGGAGTATCTGTCCTCCAGTGACTGCTCATATTGTGGCATCATGCAGTGTTACAT
#N/A	#N/A	2.25154	0.00368272			none	Unidentified transcripts	A_73_121037	CCTACTTTGGAAAAGCATTTATTTACATCTTTTGCCCGTTTACAATTTTCCTTAATTGTT
PSMB9	PROTEASOME (PROSOME, MACROPAIN) SUBUNIT, BETA TYPE, 9 (LARGE MULTIFUNCTIONAL PEPTIDASE 2)	2.24895	1.30763e-07	1.87891	0.00125156	NM_002800	Bos taurus similar to Homo sapiens proteasome (prosome, macropain) subunit, beta type, 9 (large multifunctional peptidase 2) (PSMB9), transcript variant 1	A_73_118729	TGACGAGTGAATCTCCTTCCTCGGACTCTCCTTCTTTATTTTGTAATAAACTTTCTGGAA
LRP4	LOW DENSITY LIPOPROTEIN RECEPTOR-RELATED PROTEIN 4	2.24181	0.0124363			NM_002334	PREDICTED: Bos taurus similar to Low-density lipoprotein receptor-related protein 4 precursor (Multiple epidermal growth factor-like domains 7) (LOC527981)	A_73_109033	CTAATGAATAGTGAGACTTTTGTCAATGAAGCTTATGATGAACAGACCTGTTTCGTGTTT
MAD2L2	MAD2 MITOTIC ARREST DEFICIENT-LIKE 2 (YEAST)	2.24065	3.06991e-07	1.71509	0.00330379	NM_006341	Bos taurus similar to Homo sapiens MAD2 mitotic arrest deficient-like 2 (yeast) (MAD2L2)	A_73_112326	GGCCGGCCAAAGCTGTTTGTTTCAAACCCTGTGCTGGGAGTTGTTTCAAAAAAGCGCTCC
C1QTNF3	COMPLEMENT-C1Q TUMOR NECROSIS FACTOR-RELATED PROTEIN; LIKELY ORTHOLOG OF MOUSE CORS26 (COLLAGENOUS REPEAT-CONTAINING SEQUENCE OF 26-KDA PROTEIN)	2.2358	0.00183532			NM_030945	PREDICTED: Bos taurus similar to collagenous repeat-containing, transcript variant 1 (LOC531659)	A_73_113433	TTCCCCTCTTCATACAGGTTAGAAATGATTGTTCCCATCAGAAAAGTCATTTGCAAAGAG
STK17B	SERINE/THREONINE KINASE 17B (APOPTOSIS-INDUCING)	2.23515	0.000133351			NM_004226	Bos taurus similar to Homo sapiens serine/threonine kinase 17b (apoptosis-inducing) (STK17B)	A_73_120399	AACAAAATGAAGACATTTAAATTTAATAGATTCTCCAAGGTAAGCCCTACACCATGCCTC
GBP4	GUANYLATE BINDING PROTEIN 4	2.23121	6.4214e-05	1.72138	0.0476709	NM_052941	PREDICTED: Bos taurus similar to Guanylate binding protein 4 (LOC533818)	A_73_105787	ACTCCCTGGGTCTTATAAAATACTTGGTATGGGATTGAAATATTTCACTGATCGTAAGTA
#N/A	#N/A	2.23071	4.88432e-05	1.66411	0.00727307	none	Unidentified transcripts on BTA3 position 21200781-21200244	A_73_118967	AATCCCGTGTTTTAGTCACAACAGTGAAATGGCACAGTGTAAAGCCACTCTGCATCTAGT
C20ORF18	CHROMOSOME 20 OPEN READING FRAME 18	2.22977	2.52425e-09	1.68061	0.000133159	NM_031229	Bos taurus similar to Homo sapiens RanBP-type and C3HC4-type zinc finger containing 1 (RBCK1), transcript variant 2	A_73_120523	CTGAAGCCCAGCCAGTTCTGCTTCTGCACTCCCTCTTCGCTGCCTGTGTACACTGATTAA
S100A12	S100 CALCIUM BINDING PROTEIN A12 (CALGRANULIN C)	2.22672	0.00397828			NM_005621	Bos taurus S100 calcium binding protein A12 (calgranulin C) (S100A12)	A_73_115208	AATGTCCCCAAGAAGACTTACCCTTCTCCTCCCTGAGGCTGCCTTACCCGAGGGAAGAGA
FGD2	FYVE, RHOGEF AND PH DOMAIN CONTAINING 2	2.22492	1.19769e-06	1.74717	0.00394349	NM_173558	Bos taurus similar to Homo sapiens FYVE, RhoGEF and PH domain containing 2 (FGD2)	A_73_101453	TGATTCTCAGTCCCGGCTGTGCATGAACTGACAGAAAAATAAAGATAAAAATAAGTTAAA
CFLAR	CASP8 AND FADD-LIKE APOPTOSIS REGULATOR	2.21543	2.46164e-06	1.76331	0.0108073	NM_003879	Bos taurus CASP8 and FADD-like apoptosis regulator (CFLAR)	A_73_104047	GAACCAGTGAAGAGACCCATTCAGGAATCAGGAGCATTTTTGCCTCAGCACATAGTAGAA
CFB	COMPLEMENT FACTOR B	2.21002	0.000926533			NM_001710	Bos taurus similar to Homo sapiens complement factor B (CFB)	A_73_118840	AGGATCTGGGTTTTCTATAAGGGGTTTCCTGCTGGAAAGGGGCATGAGACCAAATTAAAA
ANKRD1	ANKYRIN REPEAT DOMAIN 1 (CARDIAC MUSCLE)	2.20613	0.00339651			NM_014391	Bos taurus similar to Homo sapiens ankyrin repeat domain 1 (cardiac muscle) (ANKRD1)	A_73_103476	ATGGGCCACTGTGCCGTGCAGAACCAAACGTGCTCAAAAAAGTGAAACTAACTGCAAATT
MAGI3	KIAA1634 PROTEIN	2.20543	1.08588e-05	1.5424	0.00492304	NM_152900	Bos taurus similar to Homo sapiens membrane associated guanylate kinase, WW and PDZ domain containing 3 (MAGI3), transcript variant 2	A_73_117146	TTGGATCCTCGTCTTTGTAAGAAAGCCAAAGCCCCTGAAGACTGTGAAGATGGAGAACTT
AIF1	ALLOGRAFT INFLAMMATORY FACTOR 1	2.20527	7.09184e-06	1.97004	0.00423988	NM_001623	Bos taurus allograft inflammatory factor 1 (AIF1)	A_73_115426	AGAAGACAAAATTGTGAACCAGAGCCAGACTAACTTAAATAAATTATCCTCCTTCAGATG
RGS2	REGULATOR OF G-PROTEIN SIGNALLING 2, 24KDA	2.20434	0.00782822			NM_002923	Bos taurus similar to Homo sapiens regulator of G-protein signalling 2, 24kDa (RGS2)	A_73_117206	GTACTAGAATGAGTGCTTTTGTGTAGAAAATGACAATGTCCATTATGAGTGCCAAAACTG
LOC652819	SIMILAR TO MEGF10 PROTEIN	2.20241	0.00137557	1.81878	0.0363481	XM_942492	Bos taurus similar to PREDICTED: Homo sapiens similar to MEGF10 protein (LOC652819)	A_73_108936	TTGTCCTCCTTACAATACAATAATGCCTCTCAATTTATGTTCAATAAAGGTGCTCATTTT
CLDN23	CLAUDIN 23	2.20029	0.00158955			NM_194284	Bos taurus similar to Homo sapiens claudin 23 (CLDN23)	A_73_106963	GAGTGACTTTGCATCCCGTTGATAATAATGTCAAAATAAGCAAATGGAGGCTTGAAACAA
PBEF1	PRE-B-CELL COLONY ENHANCING FACTOR 1	2.19972	7.38021e-08	1.52945	0.00100363	NM_005746	Bos taurus similar to Homo sapiens pre-B-cell colony enhancing factor 1 (PBEF1), transcript variant 1	A_73_101899	AACTGGAAGCAGCACCTCATTAGGCTTTGTTTTATGACTGGGTGTGTGTGTGTGTTATGT
GRINA	GLUTAMATE RECEPTOR, IONOTROPIC, N-METHYL D-ASPARATE-ASSOCIATED PROTEIN 1 (GLUTAMATE BINDING)	2.1963	1.17872e-08	1.60456	0.000188558	NM_000837	Bos taurus similar to Homo sapiens glutamate receptor, ionotropic, N-methyl D-asparate-associated protein 1 (glutamate binding) (GRINA), transcript variant 1	A_73_107062	TGCCTTCCTCTCATTCTGCTGTCTGTAAAATACCAATAAATGGGACCCTTTGCGCTCAAA
EPS8L3	EPS8-LIKE 3	2.19026	0.00913683	1.88999	0.0491195	NM_139053	Bos taurus similar to Homo sapiens EPS8-like 3 (EPS8L3), transcript variant 1	A_73_118884	GGAGCAGAGTCAGAATTCAATGATTATGGCCCAACTCTCCTTAATTTCTAAATAAATTTG
B3GNT1	UDP-GLCNAC:BETAGAL BETA-1,3-N-ACETYLGLUCOSAMINYLTRANSFERASE 1	2.18949	0.00173163	2.14512	0.0239182	NM_006577	PREDICTED: Bos taurus similar to UDP-GlcNAc:betaGal beta-1,3-N-acetylglucosaminyltransferase 1 (LOC616191)	A_73_117520	ATGTCGAAATTATTCACTGCTTATAGACCAACCAGATAAGTGTGCAAAGAAGCCCTTCTT
GDAP2	GANGLIOSIDE INDUCED DIFFERENTIATION ASSOCIATED PROTEIN 2	2.18657	2.93633e-05	1.61204	0.00463672	NM_017686	Bos taurus similar to Homo sapiens ganglioside induced differentiation associated protein 2 (GDAP2)	A_73_119392	TATATAGAACCAATGTATGCTGACCGGATGCATTGTTTGCTTCAGATCCTGGCATTATGT
BCL2L11	BCL2-LIKE 11 (APOPTOSIS FACILITATOR)	2.18499	6.63571e-05			NM_138621	PREDICTED: Bos taurus similar to Bcl-2-like protein 11 (Bcl2 interacting mediator of cell death) (LOC507390)	A_73_120639	CATGTGGCCGATTTTCCAACGGAAGCTTGATGTGAATGTAAATGAGGGAGGGATTCTCTT
TMEM87B	TRANSMEMBRANE PROTEIN 87B	2.18349	3.83088e-05	1.53902	0.0347482	NM_032824	Bos taurus similar to Homo sapiens transmembrane protein 87B (TMEM87B)	A_73_116787	GGAGACCATCAGCAAATAATCAGAGATATGCCTTCATGCCTTTAATAGATGATTCTGATG
C14ORF10	CHROMOSOME 14 OPEN READING FRAME 10	2.18282	8.41633e-05			NM_017917	Bos taurus chromosome 14 open reading frame 10 (C14orf10)	A_73_119143	GTAAATCTTTTGACACAGAATCCTTAGAAACGGTCTAAATAAAATACTTCATAGGCCTCG
MS4A7	MEMBRANE-SPANNING 4-DOMAINS, SUBFAMILY A, MEMBER 7	2.18203	0.000546965	1.81496	0.002456	NM_021201	Bos taurus similar to Homo sapiens membrane-spanning 4-domains, subfamily A, member 7 (MS4A7), transcript variant 1	A_73_115247	GCGAGTCGTGTGGTTTATAGGCCCTGCTTCTGTAGCACTTTCATACTCACATTGCTTAAA
TRIM54	TRIPARTITE MOTIF-CONTAINING 54	2.18184	0.0105533			NM_187841	PREDICTED: Bos taurus similar to ring finger protein 30 (predicted) (LOC521737)	A_73_101801	ACCCATCTTATGCTTACTCAGTACAAGGAAGTGAGATTGGTTCTAGAGAATCAACCGTGT
EPHA7	EPH RECEPTOR A7	2.18039	0.00715243			NM_004440	PREDICTED: Bos taurus similar to ephrin receptor EphA7 (LOC524435), partial mRNA.	A_73_115058	CTTTTGAAGTTGAAGCTGTAAATGGAGTTTCTGACTTAAGTCGATCCCAGAGGCTCTTTG
LIFR	LEUKEMIA INHIBITORY FACTOR RECEPTOR	2.17934	0.000151231	2.05716	0.000638434	NM_002310	Bos taurus similar to Homo sapiens leukemia inhibitory factor receptor alpha (LIFR)	A_73_101806	GGAAATAGGATCCTCCTCACTTGGAATTACGACCCCAACATGACCTGCGACTATGTAATT
RAB37	RAB37, MEMBER RAS ONCOGENE FAMILY	2.17924	0.000152477	1.82876	0.0163956	NM_175738	Bos taurus similar to Homo sapiens RAB37, member RAS oncogene family (RAB37), transcript variant 3	A_73_120957	CAAATCTTCCTTTGACAACATCCGGGCTTGGCTCACTGAGATTCACGAGTACGCCCAGAG
UBE2J1	UBIQUITIN-CONJUGATING ENZYME E2, J1 (UBC6 HOMOLOG, YEAST)	2.17463	5.91642e-06	1.63506	0.0127291	NM_016021	Bos taurus similar to Homo sapiens ubiquitin-conjugating enzyme E2, J1 (UBC6 homolog, yeast) (UBE2J1)	A_73_105668	ACTTTCTGTATAGCCCTTCGAAATTTTTGGATAAAAGATGGGATTTTAAGTTCCAGTGAG
BIRC1	BACULOVIRAL IAP REPEAT-CONTAINING 1	2.17379	0.000105923	2.00127	0.0128762	NM_004536	Bos taurus similar to Homo sapiens baculoviral IAP repeat-containing 1 (BIRC1)	A_73_101904	CCTCAGTCTAAACATTTCATCCTTTCCTGGAAATGGATACTGCCATTCTCTCCAATCATT
LYNX1	LY6/NEUROTOXIN 1	2.17133	0.00389011			NM_177457	PREDICTED: Bos taurus similar to Ly-6 neurotoxin-like protein 1 isoform c (LOC516158)	A_73_117260	GACGAGGCAGATAAGCCTCTCCTCATCCAAGGATTGGAACATGGGCACAGTGTGCTGTTG
NUP93	NUCLEOPORIN 93KDA	2.17123	0.000201411	1.66299	0.040059	NM_014669	Bos taurus similar to Homo sapiens nucleoporin 93kDa (NUP93)	A_73_104883	CATCCAGGAGTTGGTTAAAGTCGACCTGATATGATTAAAAATTGAGCCAAAATGAGCAAG
IRF8	INTERFERON REGULATORY FACTOR 8	2.16896	2.14928e-07	1.82266	0.00129839	NM_002163	Bos taurus similar to Homo sapiens interferon regulatory factor 8 (IRF8)	A_73_109763	TTCAGATGATGAAAACTTCCCTCTTGGGCCCTTGTTGCCAGGAAGCTTAGAGCTGAATTT
KLRF1	KILLER CELL LECTIN-LIKE RECEPTOR SUBFAMILY F, MEMBER 1	2.16823	9.97791e-06	1.99877	0.0079221	NM_016523	PREDICTED: Bos taurus similar to Killer cell lectin-like receptor subfamily F member 1 (Lectin-like receptor F1) (Activating coreceptor NKp80) (LOC618591)	A_73_101661	TTTGTCTGACTAAGAGACACCACATGAAGTTTGAGCTCAGATCATAAGAAAGCTCAGAGG
GPRC5A	G PROTEIN-COUPLED RECEPTOR, FAMILY C, GROUP 5, MEMBER A	2.16713	0.000164424	1.72177	0.0102692	NM_003979	Bos taurus similar to Homo sapiens G protein-coupled receptor, family C, group 5, member A (GPRC5A)	A_73_102266	CCTGGGCTTCAGTCTGGTGCAGGACATCATTGCCATCGAGTACGTGGTCCTCACCATGAA
#N/A	#N/A	2.16674	0.000103793	1.70016	0.00187516	NM_001040284	Bos taurus similar to Homo sapiens PAP associated domain containing 5 (PAPD5)	A_73_110119	TTTCCTCAGCATTGAAATGACTTAATAGAACCCTCGTGACCTGCTGCAAAAATTTTCCTC
CNP	2',3'-CYCLIC NUCLEOTIDE 3' PHOSPHODIESTERASE	2.16409	2.95275e-08	1.92547	7.06145e-06	NM_033133	Bos taurus 2',3'-cyclic nucleotide 3' phosphodiesterase (CNP)	A_73_108046	AAACGCCTGAAGTTACTCTCCTGGCTTTGCCCAACCTCAGCAACTTGTAAGACTGATAAT
ATXN3L	ATAXIN 3-LIKE	2.1582	0.000228491	1.57805	0.0159927	XM_045705	Bos taurus similar to PREDICTED: Homo sapiens ataxin 3-like (ATXN3L)	A_73_113215	ACATCGGGTTCACATCCTACTTCAGAAGAGCTACGGAAGAGAAGAGAAGCCTACTTTGAA
STK4	SERINE/THREONINE KINASE 4	2.15786	0.00175388			NM_006282	Bos taurus serine/threonine kinase 4 (STK4)	A_73_119185	AAATATGCACATATATATATAAATTATAACTAGATTCCCCACGTGGTGTGGTGGCATCTC
KLRB1	KILLER CELL LECTIN-LIKE RECEPTOR SUBFAMILY B, MEMBER 1	2.15748	4.33004e-05	1.74052	0.0463319	NM_002258	Bos taurus similar to Homo sapiens killer cell lectin-like receptor subfamily B, member 1 (KLRB1)	A_73_102601	ACATATCAAAGACACAATGTATTTCTGATTACTGTGCTGCAAAAAATAGATGGATCTGCC
POLH	POLYMERASE (DNA DIRECTED), ETA	2.15745	8.6838e-05			NM_006502	Bos taurus similar to Homo sapiens polymerase (DNA directed), eta (POLH)	A_73_121387	GGCAGATGATGCTAAGAAGTTATGTCCAGATCTTCTACTGGCACAAATTCGTGAGCTCCA
#N/A	#N/A	2.15556	4.46943e-06	1.80372	0.000404182	none	Unidentified transcripts	A_73_119066	CAAACCAAATGGTTCCACCCTTAAGTTACTGGCAATACCCTTTTGCTTTGTTCAAGTAAA
C3ORF38	CHROMOSOME 3 OPEN READING FRAME 38	2.15225	2.96616e-06	1.65932	0.00186631	NM_173824	Bos taurus similar to Homo sapiens chromosome 3 open reading frame 38 (C3orf38)	A_73_107289	ACTACAAGCTAACATAGTATGTGAACACTTGCCTCTTTTCTACTTGAGTTGCAGCAAATA
XRN2	5'-3' EXORIBONUCLEASE 2	2.14518	2.00089e-05	1.97295	2.01481e-05	NM_012255	Bos taurus similar to Homo sapiens 5'-3' exoribonuclease 2 (XRN2)	A_73_108137	AACCCTCAGCTAACTAGAGTGTATATTGTTCAGTATTTCTTTGGGAACATTTCATTGATG
PBEF1	PRE-B-CELL COLONY ENHANCING FACTOR 1	2.14351	0.00012517	1.75505	0.00384393	NM_005746	Unidentified transcripts on BTA4 position 23498774-23499459	A_73_103649	CAGGCTGTAGGCCAAATCCAGCCCACCATCTGTTTTCTAAATAAAGTTTTATTGGAACAC
PCK2	PHOSPHOENOLPYRUVATE CARBOXYKINASE 2 (MITOCHONDRIAL)	2.14141	0.000149808	1.77518	0.0139965	NM_004563	Bos taurus similar to Homo sapiens phosphoenolpyruvate carboxykinase 2 (mitochondrial) (PCK2), nuclear gene encoding mitochondrial protein, transcript variant 1	A_73_105600	AAAGGGAAGGTCATCATGCATGACCCATTTGCCATGCGGTCGTTTTTCAGCTACAAACTT
C3AR1	COMPLEMENT COMPONENT 3A RECEPTOR 1	2.13541	1.73134e-06			NM_004054	Bos taurus similar to Homo sapiens complement component 3a receptor 1 (C3AR1)	A_73_113740	ACTCTACCAGCTGCCCCCAAAACAAAACCTCTTTCGAAAGAAACAGTATCAGTACAGTTG
FBXO33	F-BOX PROTEIN 33	2.13456	0.000110009	1.85789	0.00327205	NM_203301	Bos taurus similar to Homo sapiens F-box protein 33 (FBXO33)	A_73_109583	ACTCCTGACAGAAACTGTAAGGAAACCAGCTGAATGTTTGACCTGATGACTGATGTTGTA
SLC39A2	SOLUTE CARRIER FAMILY 39 (ZINC TRANSPORTER), MEMBER 2	2.1292	0.001907	2.06394	0.00275009	NM_014579	Bos taurus similar to Homo sapiens solute carrier family 39 (zinc transporter), member 2 (SLC39A2)	A_73_117633	GGCATTCTGATGATGATGCTGATTCAGCTTATATGGAGTATCCCTACGGAGAGCTCATCA
LAYN	LAYILIN	2.12227	0.000158762	1.62389	0.00642924	NM_178834	Bos taurus similar to Homo sapiens layilin (LAYN)	A_73_100269	ACCTGTAAGAAGCATTGCCCAGGGGCTGGCACGTGGTAGAAAATAAATACCTGATTGTTA
SLC6A6	SOLUTE CARRIER FAMILY 6 (NEUROTRANSMITTER TRANSPORTER, TAURINE), MEMBER 6	2.11781	0.000100827	1.61105	0.0124781	NM_003043	Bos taurus solute carrier family 6 (neurotransmitter transporter, taurine), member 6 (SLC6A6)	A_73_104354	CCGCATGGCCGTCAACAACACGCTCAGGAAACCCACGCACATCATTGTGGAGACCATGAT
LYZ	LYSOZYME (RENAL AMYLOIDOSIS)	2.11725	0.0275162			NM_000239	Bos taurus lysozyme 14D mRNA	A_73_102771	TTATTGTTTGATATTGGGCCTACAACATTTTTAAGCTTGCTAACAGAACTAATGCTGGTG
LY86	LYMPHOCYTE ANTIGEN 86	2.11601	1.9998e-06	1.89218	0.00078568	NM_004271	Bos taurus similar to Homo sapiens lymphocyte antigen 86 (LY86)	A_73_108161	AGAGCAGATTTATTATGCCGGCCCTATCAATAATCCTGGATTTGAAATTCCCGAGGGAGA
TAGAP	T-CELL ACTIVATION GTPASE ACTIVATING PROTEIN	2.11561	3.34886e-06	1.6996	0.00125138	NM_054114	Bos taurus similar to Homo sapiens T-cell activation GTPase activating protein (TAGAP), transcript variant 2	A_73_120624	TTCTCCGATAGTGTGGAGGAAATTACTTCATACGCATTGGGGCGTTTGTATGTAAAACTT
C5ORF13	CHROMOSOME 5 OPEN READING FRAME 13	2.11353	0.00132856	1.59323	0.0262293	NM_004772	Bos taurus similar to Homo sapiens chromosome 5 open reading frame 13 (C5orf13)	A_73_115989	TTAGCTATTTTAGTAGTATTTGTTCAATAAATATGCAAGCTGTAAAAACCCACGCGTCCG
CLDN1	CLAUDIN 1	2.1099	0.0126784			NM_021101	Bos taurus claudin 1 (CLDN1)	A_73_114314	GCTTCCCACTGAGTAATCATCTCAAATGAGGGGAGATAGCATTCCTTAAATATATATAGA
2'-PDE	2'-PHOSPHODIESTERASE	2.10947	0.000461502			NM_177966	Bos taurus similar to Homo sapiens 2'-phosphodiesterase (2'-PDE)	A_73_103778	TTTCTATACTTGGAGGAAAAAGCAAAAATATTTATGACTGGCAGGAAGAACACTGTGTAC
SYK	SPLEEN TYROSINE KINASE	2.10763	1.58655e-05	1.73715	0.00606515	NM_003177	Bos taurus similar to Homo sapiens spleen tyrosine kinase (SYK)	A_73_102897	AATTTTGTGCACAGAGATCTGGCTGCAAGAGTGATGTTTGGAGCTTCGGAGTGTTGATGT
POLK	POLYMERASE (DNA DIRECTED) KAPPA	2.10584	1.28595e-06	2.29015	0.00389776	NM_016218	Bos taurus similar to Homo sapiens polymerase (DNA directed) kappa (POLK)	A_73_101608	AGAATTTTTAGCACTTAACCACTTTGTTGGCACTGGATGCTCTGCTTGATCTTAGTATCT
TRIM16	TRIPARTITE MOTIF-CONTAINING 16	2.1055	3.06829e-08	1.71808	0.000141171	NM_006470	Bos taurus similar to Homo sapiens tripartite motif-containing 16 (TRIM16)	A_73_103283	TTTCCTTGTGGTTTCCAGATCTTTTACCCCTCTGATCACTTTCTCTTCCTTTCAACAGAT
CLEC7A	C-TYPE LECTIN DOMAIN FAMILY 7, MEMBER A	2.10036	0.000535616			NM_197947	Bos taurus similar to Homo sapiens C-type lectin domain family 7, member A (CLEC7A), transcript variant 1	A_73_115193	ACATTTACGACCAACTTTGTAGTGTGCATTCATACAGTATTTGTGAGAAGAAGTTGTCAG
IRF3	INTERFERON REGULATORY FACTOR 3	2.09899	1.53337e-07			NM_001571	Bos taurus similar to Homo sapiens interferon regulatory factor 3 (IRF3)	A_73_110608	GGCAGGTAGAAGGTCTTCTTCCCATCCCTGACTCTCTGTTCCTTGGCCCCCAGATCTGAT
SELT	SELENOPROTEIN T	2.09819	5.72154e-06			NM_016275	Bos taurus similar to Homo sapiens selenoprotein T (SELT)	A_73_115108	GTTATGTAGTTCAAGTGTTCTGCCTTGACCAATTTAATGAGTTGATTAACTGGGCCTTTA
LOC652819	SIMILAR TO MEGF10 PROTEIN	2.09596	0.000348438			XM_942492	Bos taurus similar to PREDICTED: Homo sapiens similar to MEGF10 protein (LOC652819)	A_73_115578	ACATTCCACAAGAATCCTTAGGCAACATGTCCATGGCTTACCCTTGAACTTGATGGCCTT
SESN2	SESTRIN 2	2.09489	0.000216472			NM_031459	Bos taurus similar to Homo sapiens sestrin 2 (SESN2)	A_73_112600	GAAGAGGCCCCAGCATTGGGGTTTGGATTCTAGAGGGGACATGATGACCGTCAGGGTCAA
FOSL1	FOS-LIKE ANTIGEN 1	2.09262	0.00640817			NM_005438	Bos taurus similar to Homo sapiens FOS-like antigen 1 (FOSL1)	A_73_119265	TCTGAGAAGACTTTAGCTACAAGCCTCCACAGCGTGGGCAGCTGCTATTTATTTTCCTAA
ATAD1	ATPASE FAMILY, AAA DOMAIN CONTAINING 1	2.09183	0.0358081			NM_032810	Bos taurus similar to Homo sapiens ATPase family, AAA domain containing 1 (ATAD1)	A_73_116252	TGAGTTTTCTCTACCTACTCCTTTATTTCAGTTACATAAAATTTTCTGGGGTTGCTTTGG
STK38L	SERINE/THREONINE KINASE 38 LIKE	2.09094	3.64765e-05	1.7297	0.00206593	NM_015000	Bos taurus similar to Homo sapiens serine/threonine kinase 38 like (STK38L)	A_73_117543	TATACTTCCCATATTTCAGGTGAACCATTTAAGTGACAAAACCCTATCTAATCAACAGAG
EVI2B	ECOTROPIC VIRAL INTEGRATION SITE 2B	2.08958	6.20629e-07	1.90009	0.00242645	NM_006495	Bos taurus similar to Homo sapiens ecotropic viral integration site 2B (EVI2B)	A_73_102193	ATACAACCAACACCAACTGTCAAAAGTTCACCTAGGAAGACACCAGGATTCAACTTCGAA
#N/A	#N/A	2.08888	0.000282036	2.132	0.0191053	none	Unidentified transcripts on BTA11 position 3999662-4000439	A_73_105801	TATGCTTCATTTCTTCAATGCATGTGAACCTACAGTGCTGAAGAGACCACTACAGGAGTA
ALB	ALBUMIN	2.08852	0.0354488			NM_000477	Bos taurus albumin (ALB)	A_73_117437	CATCTGTTTTCCTTTTCTGTTGGTGTTAAACCAACACTCTCACTAAAGAACGTAAATTTC
EHD4	EH-DOMAIN CONTAINING 4	2.0881	0.00027927			NM_139265	Bos taurus similar to Homo sapiens EH-domain containing 4 (EHD4)	A_73_112194	CCTCAGAGAGCAACGGGAGGCAGCAAAGACCAGCTTATTTATTTTGTTCCCTGCTTAATT
C1RL	COMPLEMENT COMPONENT 1, R SUBCOMPONENT-LIKE	2.08443	0.00542159			NM_016546	Bos taurus similar to Homo sapiens complement component 1, r subcomponent-like (C1RL)	A_73_106653	CTGTAGTCCACCTTCAAATACTCAAACTCTTGGCTTCACCAAGCACAACCCATGGCTGCA
CDH1	CADHERIN 1, TYPE 1, E-CADHERIN (EPITHELIAL)	2.08126	0.00120433	1.63555	0.0486286	NM_004360	Bos taurus cadherin 1, type 1, E-cadherin (epithelial) (CDH1)	A_73_116790	AGATGGGTCCCTACACTCGTGTGATGGAAAATGCGGGAAACATACTCCTGGTTGTTTGCC
VNN2	VANIN 2	2.07351	0.0104677			NM_004665	Bos taurus similar to Homo sapiens vanin 2 (VNN2), transcript variant 1	A_73_104181	GAATGTTAGCAAAGGAGGGGGATGAAGTGTATGTTCTAGGAGCTTTTGCAGGACTTCATG
KIAA0082	KIAA0082	2.07338	5.3639e-09	1.93376	1.03046e-06	NM_015050	Bos taurus similar to Homo sapiens KIAA0082 (KIAA0082)	A_73_107067	ATTCTGGGTATCCGTGTGTCTTGCAGAACCTTGGATCATTAAAGACATATTTTTAACGCC
#N/A	#N/A	2.0702	0.0205665			NM_175739	Bos taurus uterine milk protein precursor (LOC286871)	A_73_109347	AAGGTCAACAGACCCTTCTTGCTGTTTGTGGAGGATGAGAAGACTCAAAGAGACCTCTTT
CYP39A1	CYTOCHROME P450, FAMILY 39, SUBFAMILY A, POLYPEPTIDE 1	2.06995	0.00365067	2.57976	0.00852108	NM_016593	Bos taurus similar to Homo sapiens cytochrome P450, family 39, subfamily A, polypeptide 1 (CYP39A1)	A_73_114413	TTTCGAATACGGGTCCCAGTTGCCAGAATGCCTCCTCAGAAACTGGTCAAAATCCAAAAA
MYOT	MYOTILIN	2.06926	0.046964			NM_006790	Bos taurus similar to Homo sapiens myotilin (MYOT)	A_73_105559	CCTGCACATTTATTTACCTCTCTGGTTTGTGAAGCCTACAGAAAATCTGGATTTGTAATT
IL2RB	INTERLEUKIN 2 RECEPTOR, BETA	2.06866	0.000156804			NM_000878	Bos taurus similar to Homo sapiens interleukin 2 receptor, beta (IL2RB)	A_73_111958	ACCCAGAGTGCCCAGCACATGCTGCCAGTAGGTACTCAGTAAATCACTGTTAGATTAATA
GOT1L1	GLUTAMIC-OXALOACETIC TRANSAMINASE 1-LIKE 1	2.06844	0.00787561			NM_152413	Bos taurus similar to Homo sapiens glutamic-oxaloacetic transaminase 1-like 1 (GOT1L1)	A_73_114114	AATTCCTACAACATAGATTACATCACTTCGAGCATCAATGAGGCTGTCTGCTTCACAAAG
CREM	CAMP RESPONSIVE ELEMENT MODULATOR	2.0678	0.000163135			NM_182717	Bos taurus similar to Homo sapiens cAMP responsive element modulator (CREM), transcript variant 4	A_73_102353	ATTTCTAAGACTTGTTCCAATGCCACATATTTGCAGTTCCCAATCTCGGTGTCATGAATA
CD40	CD40 ANTIGEN (TNF RECEPTOR SUPERFAMILY MEMBER 5)	2.06685	3.89265e-05	1.59561	0.0404866	NM_001250	Bos taurus similar to Homo sapiens CD40 molecule, TNF receptor superfamily member 5 (CD40), transcript variant 1	A_73_110113	CGAGCGGTTCATTGCTGACAGATGTCATTCGGTGGCTGCTCTGAGCCCAGGAGGCATATA
PLSCR1	PHOSPHOLIPID SCRAMBLASE 1	2.06607	0.00302835	1.5893	0.0077439	NM_021105	Bos taurus similar to Homo sapiens phospholipid scramblase 1 (PLSCR1)	A_73_108281	TGGTCTATTAGATTATTTTTGCCAACAATTAAATAACTAAAATAAAACATTGCTGATATA
SCLY	SELENOCYSTEINE LYASE	2.06565	0.00142506	1.77134	0.04467	NM_016510	Bos taurus similar to Homo sapiens selenocysteine lyase (SCLY)	A_73_100151	GGCCCCCGGCCTCAAGAGAAAGGTCACTTTCTATGACCCCCAATAAACCGGACCCAATGT
RHOBTB3	RHO-RELATED BTB DOMAIN CONTAINING 3	2.06488	0.000945851	1.79931	0.0234411	NM_014899	Bos taurus similar to Homo sapiens Rho-related BTB domain containing 3 (RHOBTB3)	A_73_101993	AAGGGCCATTTAAAGACCCAGTATGACTGTTTCTATAATGAGAAATTTAGAAGACTGATC
GPR34	G PROTEIN-COUPLED RECEPTOR 34	2.06185	5.77428e-05	1.66357	0.0120897	NM_005300	Bos taurus similar to Homo sapiens G protein-coupled receptor 34 (GPR34), transcript variant 1	A_73_109913	TGAAGCCTAATTCCCTGAAGAACAAAAAATCATGAAACAAAGCTCAGGTCTTCCTGAAGT
WBSCR17	WILLIAMS-BEUREN SYNDROME CHROMOSOME REGION 17	2.06073	0.00345324			NM_022479	Bos taurus similar to Homo sapiens Williams-Beuren syndrome chromosome region 17 (WBSCR17)	A_73_110999	CCAAGGTGCCTATGTGCCAGCTTTTCCGCTTGTGTCCTCAAGAGGGAGCCAGAGAGCATA
TM4SF1	TRANSMEMBRANE 4 L SIX FAMILY MEMBER 1	2.06061	6.31385e-05	1.70591	0.00414479	NM_014220	Bos taurus similar to Homo sapiens transmembrane 4 L six family member 1 (TM4SF1)	A_73_104920	AGGGGCGGGAGGACCATGAGGAAATACCCCCAAATTTACTTGTTTCGATACAGCAAATAA
#N/A	#N/A	2.05813	0.000958146	1.88778	0.0389961	none	Unidentified transcripts	A_73_101811	GTTTAACTGCCCAACAGCCCTCAGTCAGTCCTGTTATTCTCCAGTGAGCTCCTCACCTGT
#N/A	#N/A	2.05681	0.0129825			none	Unidentified transcripts on BTA8 position 48481488-48482460	A_73_117316	TACCACAGGTATATGGAAAATGTAGGAAACTATTGTATCTAGATGATGCATATACTGAGG
ELOVL6	ELOVL FAMILY MEMBER 6, ELONGATION OF LONG CHAIN FATTY ACIDS (FEN1/ELO2, SUR4/ELO3-LIKE, YEAST)	2.05243	0.000246141	1.79849	0.00267197	NM_024090	Bos taurus similar to Homo sapiens ELOVL family member 6, elongation of long chain fatty acids (FEN1/Elo2, SUR4/Elo3-like, yeast) (ELOVL6)	A_73_119372	TCTGCTTCTCTGTCAGAGATGACAAGGGCTTTCTCAGCATCTCGTCTATGTGTGGAATTA
PLEKHA7	PLECKSTRIN HOMOLOGY DOMAIN CONTAINING, FAMILY A MEMBER 7	2.0522	0.000166203	1.76735	0.00119229	NM_175058	Bos taurus similar to Homo sapiens pleckstrin homology domain containing, family A member 7 (PLEKHA7)	A_73_120467	TCTTTAAAAAAGACTTGTGTTAAGTCTCTGCCTCAGCGCCAATAAACATGTTGCTTAATG
#N/A	#N/A	2.0503	2.3085e-05			none	Unidentified transcripts	A_73_102319	AGTATACCTCACAGTATGGGATGGACTCTTGGTTTGCAGTTGCCAAAGAACGAGAAGGAT
RAB8B	RAB8B, MEMBER RAS ONCOGENE FAMILY	2.0496	2.00089e-05			NM_016530	Bos taurus similar to Homo sapiens RAB8B, member RAS oncogene family (RAB8B)	A_73_106791	TGTGAAAAACCTGCAGATAAAATGGATCTGTCATGTTGTTAATCTTGTTTAAGCCAAGTC
ADRA2A	ADRENERGIC, ALPHA-2A-, RECEPTOR	2.04903	0.00247655	1.54779	0.0241187	NM_000681	Bos taurus adrenergic, alpha-2, receptor (ADRA2A)	A_73_118326	CCATCTTCAATCACGACTTCCGCCGCGCCTTCAAGAAGATCCTCTGCCGGGGGGACAGGA
ABLIM3	ACTIN BINDING LIM PROTEIN FAMILY, MEMBER 3	2.0485	0.00708184			NM_014945	PREDICTED: Bos taurus similar to Actin-binding LIM protein 3 (Actin-binding LIM protein family member 3) (abLIM3) (LOC521767)	A_73_108568	CAAGGTGACCTTCAGTGGGAAGGAATGCTTATGTCAGACGTGCTCCCAGTCCATGACCAG
C19ORF28	HYPOTHETICAL PROTEIN PP3501	2.04776	1.1621e-07	1.98726	2.65543e-05	NM_174983	Bos taurus similar to Homo sapiens chromosome 19 open reading frame 28 (C19orf28)	A_73_120922	AGTTCGGCTGGGCTGCTACACAAATCGCCCACCTCAGCCTCATCCCAGAGCTCGTCACCA
HSD17B12	HYDROXYSTEROID (17-BETA) DEHYDROGENASE 12	2.04552	0.000848095			NM_016142	Bos taurus similar to Homo sapiens hydroxysteroid (17-beta) dehydrogenase 12 (HSD17B12)	A_73_114330	AGGCAAATGGAAATTCTTTGTGCTATTTTGCAAATTTTCTGTAAAGCTCAAGTTATTTCA
STYK1	SERINE/THREONINE/TYROSINE KINASE 1	2.04367	0.000161408	1.89127	0.00706871	NM_018423	Bos taurus similar to Homo sapiens serine/threonine/tyrosine kinase 1 (STYK1)	A_73_104074	CAATTCTGAAGACACAGGGTAGATGGGTTGGACAGTGTCCATTCAAGGGAGGTTTTACAA
ALAS1	AMINOLEVULINATE, DELTA-, SYNTHASE 1	2.04346	3.54294e-05	1.68827	0.00294139	NM_000688	Bos taurus similar to Homo sapiens aminolevulinate, delta-, synthase 1 (ALAS1), transcript variant 1	A_73_102853	TGTCTGCTCAGGCCTGAATGTGCTGTGCCCTAAGTTGCTCCACCTACCCCAAGTCACGTT
LGALS3BP	LECTIN, GALACTOSIDE-BINDING, SOLUBLE, 3 BINDING PROTEIN	2.0427	3.99851e-08	1.64817	4.60531e-06	NM_005567	Bos taurus similar to Homo sapiens lectin, galactoside-binding, soluble, 3 binding protein (LGALS3BP)	A_73_109296	GTCCCTTGTCTGAGATCATTAAAATTGCACTGTGGTTCCCAAGTTCTCTTGTTCACGCAA
CCL2	CHEMOKINE (C-C MOTIF) LIGAND 2	2.03891	0.0103178			NM_002982	Bos taurus chemokine (C-C motif) ligand 2 (CCL2)	A_73_112988	TCCCTGGGATGGTGGAAGTGTCCTCGCAAGAATGATTAATGCAAGAACTTTTGGTTTTAT
DDX3X	DEAD (ASP-GLU-ALA-ASP) BOX POLYPEPTIDE 3, X-LINKED	2.03037	0.00142506			NM_001356	PREDICTED: Bos taurus similar to DEAD-box protein 3, X-chromosomal (Helicase-like protein 2) (HLP2) (DEAD-box, X isoform), transcript variant 3 (LOC510093)	A_73_113933	GGAAAAACTGCAGCATTTCTCTTGCCCATCTTGAGTCAGATTTATTCTGATGGTCCCGGT
P2RY12	PURINERGIC RECEPTOR P2Y, G-PROTEIN COUPLED, 12	2.02963	0.00260497			NM_022788	Bos taurus purinergic G-Protein coupled receptor (p2RY12)	A_73_104722	AACTCCCCAAAGGCAAGCACTATGCGGAAAAATATTAACATTGACTAAAAAAGTAGCCCG
C1QA	COMPLEMENT COMPONENT 1, Q SUBCOMPONENT, A CHAIN	2.02948	2.00089e-05	1.64648	0.0273152	NM_015991	Bos taurus complement component 1, q subcomponent, alpha polypeptide (C1QA)	A_73_118275	TGCTTTAGCTGCCTAAATGGAGATCATGTCTTGGAACTCTTCCTGGAATAAATATCTGAA
BRCA1	BREAST CANCER 1, EARLY ONSET	2.02926	1.65132e-06	1.97615	0.000231143	NM_007294	Bos taurus breast cancer 1, early onset (BRCA1)	A_73_105843	ATCTGTTGCTATGGACCTTTTACCAATATGCCCACAGATCAACTAGAGTGGATGGTGCAG
CCL19	CHEMOKINE (C-C MOTIF) LIGAND 19	2.02763	0.0329821			NM_006274	Bos taurus similar to Homo sapiens chemokine (C-C motif) ligand 19 (CCL19)	A_73_106166	AGTGTCATTGTGAGTGTGAGTGTGAGTGAGGATGTGTGGTAAAGATTGCAATGTTTCCAA
FGF10	FIBROBLAST GROWTH FACTOR 10	2.02707	0.025917	1.9674	0.0370149	NM_004465	Bos taurus similar to Homo sapiens fibroblast growth factor 10 (FGF10)	A_73_118059	TGAAGGAGAGGATAGAGGAAAACGGATACAATACCTATGCATCTTTTAACTGGCAGCACA
IQCD	IQ MOTIF CONTAINING D	2.02542	5.45544e-05			NM_138451	Bos taurus similar to Homo sapiens IQ motif containing D (IQCD)	A_73_102629	GAAGCCCCTGGGATGGGGAGCCCCGTGGTTTATGACTTCAACGATTTTTCAAAATTAAAA
GPHA2	GLYCOPROTEIN HORMONE ALPHA 2	2.02419	0.0116856			NM_130769	PREDICTED: Bos taurus similar to glycoprotein hormone alpha 2 (LOC617578)	A_73_109531	CCATCAGCAGCCTGAGGAAGGTGAAGGTACAGCTGCATTGTGGGGGGAACCGGAAGGAGG
PAPSS2	3'-PHOSPHOADENOSINE 5'-PHOSPHOSULFATE SYNTHASE 2	2.01945	0.00364347			NM_004670	PREDICTED: Bos taurus similar to Bifunctional 3-phosphoadenosine 5-phosphosulfate synthethase 2 (PAPS synthethase 2) (PAPSS 2) (Sulfurylase kinase 2) (SK2) (SK 2) (LOC536409), partial mRNA.	A_73_113102	AATGATGGGTTGGACCAATACCGCCTGACACCTCTGGAACTCAAACAGAAGTGTAAAGAA
PRSS22	PROTEASE, SERINE, 22	2.01858	0.00513577			NM_022119	Bos taurus similar to Homo sapiens protease, serine, 22 (PRSS22)	A_73_105340	GTCAACGCTTTTTACAGTTATTTGTAACCGCACCCACGTATCTTATTTATTCCTCCAACT
BZW2	BASIC LEUCINE ZIPPER AND W2 DOMAINS 2	2.01567	0.000435675	1.96137	0.00471894	NM_014038	Bos taurus similar to Homo sapiens basic leucine zipper and W2 domains 2 (BZW2)	A_73_118473	CACCACACAACACTTTTATTGGGAATGCTGAGCCATTTGAGAAGAGAAACTTGGCTTCCG
CREM	CAMP RESPONSIVE ELEMENT MODULATOR	2.01544	0.000280067			NM_183013	Bos taurus similar to Homo sapiens cAMP responsive element modulator (CREM), transcript variant 19	A_73_103814	TATTGGTTGCTTTGTAAAGAAAATATTGTATTGCTGTCCTTGAATGCCAGAGTTGACAAC
RNF152	RING FINGER PROTEIN 152	2.01508	0.00131591	1.85581	0.00325178	NM_173557	PREDICTED: Bos taurus similar to ring finger protein 152 (LOC616817)	A_73_108813	GCATCGTGCTGCACAACATGTCCTGCATTTCTAAGCGCTTCACCGTGATATCCTGCGGCT
FLJ13841	HYPOTHETICAL PROTEIN LOC79755	2.01071	9.52312e-05			NM_024702	Bos taurus similar to Homo sapiens zinc finger protein 750 (ZNF750)	A_73_100440	ACCTGGCCCTCACTTTTCTCGTCTGGTCATTTTGACAACTCGAGTAGTCTTCTTCACAAA
SERTAD1	SERTA DOMAIN CONTAINING 1	2.00792	1.58994e-06	1.79455	0.000411822	NM_013376	Bos taurus similar to Homo sapiens SERTA domain containing 1 (SERTAD1)	A_73_106497	AGCCTGGTATACGTTTGCGTCGATGTGGGACGAGACCCCAACCTGTTTTTTGAAATTAAA
IBRDC3	IBR DOMAIN CONTAINING 3	2.00638	6.89029e-07	1.57769	0.000601831	NM_153341	Bos taurus similar to Homo sapiens IBR domain containing 3 (IBRDC3)	A_73_112151	TATGGTGGCAATCCGTGAGGTGTGTCAAAGAGTGTACAGATGTATGTGTGTATATTGTAT
TNFAIP6	TUMOR NECROSIS FACTOR, ALPHA-INDUCED PROTEIN 6	2.00396	0.00237322			NM_007115	Bos taurus tumor necrosis factor, alpha-induced protein 6 (TNFAIP6)	A_73_106214	GATCCTGTATCCAAATCCAGTCAAGGAAAGAATGCAAGTACTACAAGTACTACTTCTACT
SMPDL3B	SPHINGOMYELIN PHOSPHODIESTERASE, ACID-LIKE 3B	1.99806	0.0134757	2.09902	0.0401063	NM_014474	Bos taurus similar to Homo sapiens sphingomyelin phosphodiesterase, acid-like 3B (SMPDL3B), transcript variant 1	A_73_115618	TATCCAAAACACTCTGCTCGTCATGCATGTTATTAATTTATAAATCATGTTTATAAAAGT
ZC3HAV1	ZINC FINGER CCCH-TYPE, ANTIVIRAL 1	1.997	3.4295e-07			NM_020119	Bos taurus similar to Homo sapiens zinc finger CCCH-type, antiviral 1 (ZC3HAV1), transcript variant 1	A_73_110702	GATTTTATATTAGGTTTTACATCAGTGCAAAGATCTCTACAACTCTCTGGCTTAAAAGGG
FCER1G	FC FRAGMENT OF IGE, HIGH AFFINITY I, RECEPTOR FOR; GAMMA POLYPEPTIDE	1.99635	1.46385e-06			NM_004106	Bos taurus Fc fragment of IgE, high affinity I, receptor for; gamma polypeptide (FCER1G)	A_73_111866	CATTTACACGGGCCTGAGCACCCGGACCCAGGAGACTTATGAGACCCTGAAGCATGAGAA
LYN	V-YES-1 YAMAGUCHI SARCOMA VIRAL RELATED ONCOGENE HOMOLOG	1.99031	1.89349e-07			NM_002350	PREDICTED: Bos taurus similar to Yamaguchi sarcoma viral (v-yes-1) oncogene homolog (LOC534996)	A_73_118544	AATTTTTCTACTGTAGCTTGAATGGAAAACGCTATGTCATATCACATTTCACCTATGCTG
DLAT	DIHYDROLIPOAMIDE S-ACETYLTRANSFERASE (E2 COMPONENT OF PYRUVATE DEHYDROGENASE COMPLEX)	1.99023	4.12703e-05	1.59788	0.00349928	NM_001931	Bos taurus similar to Homo sapiens dihydrolipoamide S-acetyltransferase (E2 component of pyruvate dehydrogenase complex) (DLAT)	A_73_105389	AGTTGGAGCCCAGCGGCTTGCTGAGTTTAGAAAGTACCTTGAAAAACCTATCACCATGTT
SLC40A1	SOLUTE CARRIER FAMILY 40 (IRON-REGULATED TRANSPORTER), MEMBER 1	1.98995	7.76812e-05	1.80765	0.0143252	NM_014585	PREDICTED: Bos taurus similar to Solute carrier family 40 member 1 (Ferroportin-1) (Iron-regulated transporter 1) (LOC527023)	A_73_110653	ATTTGCCCAGAAAACTCTGGGCTCCCAGCTTTTTGCCTGTGGTCATGATGATAAAGAAGT
SRD5A1	STEROID-5-ALPHA-REDUCTASE, ALPHA POLYPEPTIDE 1 (3-OXO-5 ALPHA-STEROID DELTA 4-DEHYDROGENASE ALPHA 1)	1.98761	0.00035292	1.86975	0.0121642	NM_001047	Bos taurus similar to Homo sapiens steroid-5-alpha-reductase, alpha polypeptide 1 (3-oxo-5 alpha-steroid delta 4-dehydrogenase alpha 1) (SRD5A1)	A_73_116428	AAGTTTGTCATCAGTGGAATTATCTTTGACTTGAAGCTTTTCAATGATGTTTCTCTTGGG
#N/A	#N/A	1.98738	0.00939274			none	Unidentified transcripts on BTA5 position 5762497-5761838	A_73_121283	GCTATTTCAGCAGCTCTTACCAATGACAACTTCTTTTTCATTACTCACCAGTTGAATGGC
SLC25A5	SOLUTE CARRIER FAMILY 25 (MITOCHONDRIAL CARRIER; ADENINE NUCLEOTIDE TRANSLOCATOR), MEMBER 5	1.98518	0.000618867	1.5933	0.04806	NM_001152	Bos taurus solute carrier family 25 member 5 (SLC25A5)	A_73_119176	AATAATATTCACATGACCAGTTTTCTCTTAAAGCCATTTCCATGATGACGATGGGACCCA
EPHA7	EPH RECEPTOR A7	1.98076	0.00810094			NM_004440	PREDICTED: Bos taurus similar to ephrin receptor EphA7 (LOC536084), partial mRNA.	A_73_102905	CCTATAGACTTGAACTCCTAAGTGCCACCAGAATATATAAAAAGGGAATTGAGGATCCAC
UNC93B1	UNC-93 HOMOLOG B1 (C. ELEGANS)	1.97756	7.24808e-05	1.76424	0.00936256	NM_030930	Bos taurus similar to Homo sapiens unc-93 homolog B1 (C. elegans) (UNC93B1)	A_73_104282	TGCGCCCAGCTGCCCATGATCTACTTCCTGAACCACTACCTTTATGACCAGAACTGGGCT
GDA	GUANINE DEAMINASE	1.97514	4.71267e-05	1.84521	0.00459963	NM_004293	Bos taurus similar to Homo sapiens guanine deaminase (GDA)	A_73_116105	AAACTTCTGATCGCTGCTCTTAAGAATATATACATGTATGTATTCATGGGGACATTTTCC
SPIB	SPI-B TRANSCRIPTION FACTOR (SPI-1/PU.1 RELATED)	1.97505	2.04837e-05	1.69893	0.00820797	NM_003121	Bos taurus similar to Homo sapiens Spi-B transcription factor (Spi-1/PU.1 related) (SPIB)	A_73_111873	ACTGCCTGACCAGAAGTCACGATCCATGGAAGGAACGAATTCTCAGTTGTTCTTAAGGAA
MOV10	MOV10, MOLONEY LEUKEMIA VIRUS 10, HOMOLOG (MOUSE)	1.97222	2.89165e-08	1.6817	1.58095e-05	NM_020963	Bos taurus similar to Homo sapiens Mov10, Moloney leukemia virus 10, homolog (mouse) (MOV10)	A_73_102976	CCCACCTGACCCTGTAGGCTGCTAACAATTGGGGGAAGGGGGAGGAAGTACCACTGAAAA
FLJ23235	HYPOTHETICAL PROTEIN FLJ23235	1.97135	4.41677e-07	1.61805	0.00580751	NM_024943	Bos taurus similar to Homo sapiens transmembrane protein 156 (TMEM156)	A_73_107683	GTTGGTTGTTTATACATTTGCTTGCATCTGTAAATCTTGCCTCTTTTCGGCACTGAGATG
TNF	TUMOR NECROSIS FACTOR (TNF SUPERFAMILY, MEMBER 2)	1.96792	0.000747874			NM_000594	Bos taurus similar to Homo sapiens tumor necrosis factor (TNF superfamily, member 2) (TNF)	A_73_111827	ATGCCTGTAACCGCCCTACTGGTCAGTGGCGAGAAATAAAGTGTCCTGAGAAAAGATAAA
CD86	CD86 ANTIGEN (CD28 ANTIGEN LIGAND 2, B7-2 ANTIGEN)	1.96759	3.62361e-08			NM_006889	Bos taurus similar to Homo sapiens CD86 molecule (CD86), transcript variant 2	A_73_118621	TCTGGATTGCAGCTCTACTTGTAACAGTGGTCGTGAGTGGGATGGTGTTTCTAACACTAA
LYN	V-YES-1 YAMAGUCHI SARCOMA VIRAL RELATED ONCOGENE HOMOLOG	1.96667	5.06535e-06			NM_002350	Bos taurus similar to Homo sapiens v-yes-1 Yamaguchi sarcoma viral related oncogene homolog (LYN)	A_73_105751	CAGATGTCTCCATTGCACTTCCTTGTATGTTCTCTATGCTTGAGCTTATTTGTTAAAAAA
GPBAR1	G PROTEIN-COUPLED BILE ACID RECEPTOR 1	1.96084	0.00026768			NM_170699	Bos taurus G protein-coupled receptor TGR5 (TGR5)	A_73_105396	CAGTCCTGGTCCCAGCACCGCCTACCATACCAGCAGCCAAAGCAGCGTGGACCTTGACTT
SLC25A28	SOLUTE CARRIER FAMILY 25, MEMBER 28	1.95992	3.68504e-06	1.60954	0.000380106	NM_031212	Bos taurus similar to Homo sapiens solute carrier family 25, member 28 (SLC25A28)	A_73_112748	ATGACCTGCTCTAGACTGTTACAGAGGGATAAGCAGCTCATTCCCCTGGTTCCTAATAAA
OPTN	OPTINEURIN	1.95847	1.64266e-06	1.75593	0.00100007	NM_021980	Bos taurus similar to Homo sapiens optineurin (OPTN), transcript variant 2	A_73_120187	CATGTTACGGACTGTATCATTTAAGTGTTGACCTTTTACCTCCCCCAAGCTGTTGGTAAA
ALB	ALBUMIN	1.95691	0.0212909			NM_000477	Bos taurus albumin (ALB)	A_73_109959	GCCATGTTTCTCTGCTCTGACACCTGATGAAACATATATGCACACTTCCCGATACTGAGA
C1ORF162	CHROMOSOME 1 OPEN READING FRAME 162	1.95653	0.0151541	1.77418	0.0175998	NM_174896	Bos taurus similar to Homo sapiens chromosome 1 open reading frame 162 (C1orf162)	A_73_103407	TCATCCATCACTTTCCATTTTAACAAATTTTGGACTACGACCAGACGAAACCACAGCTGG
HSA9761	DIMETHYLADENOSINE TRANSFERASE	1.95615	7.05239e-05	1.52361	0.00521695	NM_014473	Bos taurus similar to Homo sapiens dimethyladenosine transferase (HSA9761)	A_73_117338	AATTTAGTCACATATCCCCCATACCATTTCTTCTTGTTATTCATGTGTACAGTAAAGCAG
LIPG	LIPASE, ENDOTHELIAL	1.95482	0.00905661	1.72911	0.0304194	NM_006033	PREDICTED: Bos taurus similar to Endothelial lipase precursor (Endothelial cell-derived lipase) (EDL) (EL) (LOC509808), partial mRNA.	A_73_100146	CAGTGCCCTTTCTGTGCTGAACTTCTTCGAAAAGCCCCTACTTCTAGATCTTGGTTTGAA
ACSS2	ACYL-COA SYNTHETASE SHORT-CHAIN FAMILY MEMBER 2	1.95477	0.00016062	1.76965	0.0016726	NM_018677	Bos taurus similar to Homo sapiens acyl-CoA synthetase short-chain family member 2 (ACSS2), transcript variant 1	A_73_108068	TACCCAAGTTGTACTCAGGCCCTGTGGTTGTAGGAATAAAGTCTGTGACTTCATGAAGGT
STOML1	STOMATIN (EPB72)-LIKE 1	1.95416	0.00120194	1.76468	0.0125101	NM_004809	Bos taurus similar to Homo sapiens stomatin (EPB72)-like 1 (STOML1)	A_73_119125	TACATGAGTGGGCGGTTGAAGGTGAAGGGCGACCTGGCCATGGCCATGAAGCTGGAGGCT
SORD	SORBITOL DEHYDROGENASE	1.95352	0.000351058	1.56666	0.0191089	NM_003104	Bos taurus similar to Homo sapiens sorbitol dehydrogenase (SORD)	A_73_116598	CAAAAGGAGAATAAGGGACTCACTTTCCTGGATCTAGGACACATAAAAATCAAACAAATA
RASGEF1B	RASGEF DOMAIN FAMILY, MEMBER 1B	1.95301	1.31226e-06	1.62009	0.0159034	NM_152545	Bos taurus similar to Homo sapiens RasGEF domain family, member 1B (RASGEF1B)	A_73_111404	AAATGTCTCTAAGCTGTCCCTTTACAACCATCAATATATTTGACACTCTGCGGCCGCAAA
MYPN	MYOPALLADIN	1.95184	0.000318024	1.55934	0.0109912	NM_032578	Bos taurus similar to Homo sapiens myopalladin (FLJ14437)	A_73_112744	CGAAGCGGGCATCGTGTCCTGCACTGCCAGGCTGGATATATACGGTAGGTATAAGGCATC
ELMO2	ENGULFMENT AND CELL MOTILITY 2	1.95006	0.0159032			NM_133171	Bos taurus similar to Homo sapiens engulfment and cell motility 2 (ELMO2), transcript variant 1	A_73_108794	AAGAAGAGGCAGTGTCACTTCCAGAAACTGAACTGAAAACCAATAAATGAATCTCAGCTA
#N/A	#N/A	1.94945	0.00315234			none	Unidentified transcripts on BTA6 position 17999546-18000647	A_73_118910	ACTTTTTAAAAAGAACATGGACCTTCCCTGAGTTCAGAGACCTTTTCCTAATGGTGTCAG
DCK	DEOXYCYTIDINE KINASE	1.94869	7.38006e-07	1.84963	0.0058182	NM_000788	Bos taurus similar to Homo sapiens deoxycytidine kinase (DCK)	A_73_113269	ACTACACGCAACCAAATGATTCCACCTTCTTCAGCTTTGTGTATCTGCAGGGGTCCATTT
RPL3L	RIBOSOMAL PROTEIN L3-LIKE	1.94862	0.000241972			NM_005061	Bos taurus similar to Homo sapiens ribosomal protein L3-like (RPL3L)	A_73_118617	AAGAGGGCCTTCATGGGTCCCCAAAAGAAGCATCTGGAGAAGGAAAAGCCGGAGACCTCG
LIPA	LIPASE A, LYSOSOMAL ACID, CHOLESTEROL ESTERASE (WOLMAN DISEASE)	1.94725	3.34282e-07	1.73781	0.00210993	NM_000235	Bos taurus similar to Homo sapiens lipase A, lysosomal acid, cholesterol esterase (Wolman disease) (LIPA)	A_73_115795	GGGAAGCAGTGCCAAGAATTATTTTCATTACAACCAGAGTTCCCCTCCCCTTTACAACGT
#N/A	#N/A	1.94693	0.0105091			none	Unidentified transcripts	A_73_121038	TTATTTCTGAATCCCGCCGATGAGACTCCTTCTTCTTGCATCCCAAAACACCCTGTCCAT
DNAPTP6	DNA POLYMERASE-TRANSACTIVATED PROTEIN 6	1.94568	9.09005e-06	1.65059	0.00272737	NM_015535	Bos taurus similar to Homo sapiens DNA polymerase-transactivated protein 6 (DNAPTP6)	A_73_111966	TTATTGATCAGACAAACATGATCTGCTGAAGACACATGCGCTTTTGTAGAGTTTAACATC
TGM2	TRANSGLUTAMINASE 2 (C POLYPEPTIDE, PROTEIN-GLUTAMINE-GAMMA-GLUTAMYLTRANSFERASE)	1.94438	0.00682375	1.59279	0.0316226	NM_004613	Bos taurus transglutaminase 2 (C polypeptide, protein-glutamine-gamma-glutamyltransferase) (TGM2)	A_73_107327	CTTTTGGGTTCCAAGCAAGCAGTAGATGTGCTTTTGAGCTACAAACAGCGAGCACTGAAA
CASP7	CASPASE 7, APOPTOSIS-RELATED CYSTEINE PEPTIDASE	1.944	4.02312e-06	1.72201	0.00707746	NM_001227	PREDICTED: Bos taurus similar to caspase 7 isoform delta (LOC526279)	A_73_110917	AATGACCTCTGCAAGTGACTTTTGACTGTGTCCACCATAACTGGTGGTGACTTTGGAAGA
ALOX12	ARACHIDONATE 12-LIPOXYGENASE	1.94336	0.0455012			NM_000697	PREDICTED: Bos taurus 12-lipoxygenase, transcript variant 1 (LOC407169)	A_73_100359	ACCAATTCCAAACAGATCTGGAAAACTTGGAAAGGGAAATTACAGCCCGCAATGAGCAAC
IL7R	INTERLEUKIN 7 RECEPTOR	1.9408	0.000476962	1.57421	0.0466119	NM_002185	Bos taurus similar to Homo sapiens interleukin 7 receptor (IL7R)	A_73_105144	TCACTTCCTTGGGATCAAGTCAAGAAGAAGCCTATGTCACCATGTCCAGCTTCTACCAAA
TCF12	TRANSCRIPTION FACTOR 12 (HTF4, HELIX-LOOP-HELIX TRANSCRIPTION FACTORS 4)	1.93903	1.0863e-06	1.5106	0.049729	NM_003205	Bos taurus similar to Homo sapiens transcription factor 12 (HTF4, helix-loop-helix transcription factors 4) (TCF12), transcript variant 3	A_73_121430	ATTCCTCTCTCAAACAGTAATGCATTCTGGTTGGTTTTCTTTTCCCCCACCATCTCATTG
TLR3	TOLL-LIKE RECEPTOR 3	1.93604	2.84668e-05			NM_003265	Bos taurus toll-like receptor 3 (TLR3)	A_73_109378	ATCTTTTACTAATGAACACACAGGTTACTGAGGCCTATGAAAACAGTTTTGAAATAGTCC
#N/A	#N/A	1.9348	5.1383e-05	1.67757	0.0102786	none	Unidentified transcripts on BTA7 position 59808917-59809951	A_73_113843	GTGCCATTAATCTTGCTGTTAGTAAGAAAACTTCTTTCTCTTGTGTAATAACTTACCTGC
AK3L1	ADENYLATE KINASE 3-LIKE 1	1.9348	0.00044429			NM_013410	Bos taurus similar to Homo sapiens adenylate kinase 3-like 1 (AK3L1), nuclear gene encoding mitochondrial protein, transcript variant 2	A_73_112888	AGAACCAGGAAGATATGGTCATTTGTTCAACTGTATGTGTAGTGTTGGTGCCATGCCCCT
PSMB8	PROTEASOME (PROSOME, MACROPAIN) SUBUNIT, BETA TYPE, 8 (LARGE MULTIFUNCTIONAL PEPTIDASE 7)	1.92639	9.11595e-09	1.65114	0.00474112	NM_004159	Bos taurus similar to Homo sapiens proteasome (prosome, macropain) subunit, beta type, 8 (large multifunctional peptidase 7) (PSMB8), transcript variant 1	A_73_107343	CCCAGAGACGGAGAACCAGCGGCCACTGGAAGGCAGCACAGAGTTTATCCCTTTGTGTAT
#N/A	#N/A	1.92575	0.000418035			none	Unidentified transcripts	A_73_115732	TAAAAACTGACATGTTTGAATCAACGCTAGAGGGAACAGATTGTGAATTTTGTTTACAGC
#N/A	#N/A	1.92511	2.74162e-05			none	Unidentified transcripts on BTA22 position 33501509-33500690	A_73_112035	CCCACATCCTGACTCTTCAAATTTGGTGTTTGCTGACTAGACAATGATCACACAGGCATT
EMB	EMBIGIN HOMOLOG (MOUSE)	1.92389	0.000846957	1.68349	0.0314329	NM_198449	Bos taurus similar to Homo sapiens embigin homolog (mouse) (EMB)	A_73_105965	TTTGAACAAGGTGAACAGCTGAAATTGGATGACAGCAATGGTATAGAAAATAGTGGCCCT
CLDN4	CLAUDIN 4	1.92239	0.0261624	2.15147	0.0215323	NM_001305	Bos taurus claudin-4 (CLDN4)	A_73_102672	CTGGACAGCTAACAACGTCATCCGCGACTTCTACAACCCCCTGGTGGCCTCGGGCCAGAA
SERPING1	SERPIN PEPTIDASE INHIBITOR, CLADE G (C1 INHIBITOR), MEMBER 1, (ANGIOEDEMA, HEREDITARY)	1.92027	0.000413944			NM_000062	Bos taurus serine (or cysteine) proteinase inhibitor, clade G (C1 inhibitor), member 1, (angioedema, hereditary) (SERPING1)	A_73_109408	CCTCCAAAGCACTTTTTGCCACCTTCTCTGGTACAGATACAGCGGACTTCACAAATAAAA
FLJ16237	HYPOTHETICAL PROTEIN LOC392636	1.92023	0.00654832			NM_001004320	Bos taurus similar to Homo sapiens hypothetical protein LOC392636 (FLJ16237)	A_73_113510	GAAGCAACTTGTCTCAGACCCTTGGAGATAACTTATGTTTGTACACAATTCTCTTGTTTT
PDCD1	PROGRAMMED CELL DEATH 1	1.91933	2.22239e-05	1.62061	0.00339118	NM_005018	PREDICTED: Bos taurus similar to Programmed cell death protein 1 precursor (Protein PD-1) (hPD-1), transcript variant 1 (LOC613842)	A_73_117830	GGGCATGTATCCCATGCAGGGGTCCACATGCCCTGCCCTACTCTGTTACACTGTAATTAA
RHBG	RH FAMILY, B GLYCOPROTEIN	1.91914	0.00308918			NM_020407	Bos taurus Rhesus blood group, B glycoprotein (RHBG)	A_73_115028	AGCTCCCATCACTGCTGCTGCAGGAAAGAAGACAGGAGCTCCTTTCCATAGGGAGCCTTG
ATP10A	ATPASE, CLASS V, TYPE 10C	1.91835	0.000340387			NM_024490	Bos taurus similar to Homo sapiens ATPase, Class V, type 10A (ATP10A)	A_73_104373	ATAAAAATTTAAAGAAGGGTGACACTTGAAAAGGTGTGTTTATATTTATTTTTTCATCTC
YTHDC2	YTH DOMAIN CONTAINING 2	1.9168	8.64141e-07	1.74535	0.000131598	NM_022828	Bos taurus similar to Homo sapiens YTH domain containing 2 (YTHDC2)	A_73_120499	AAATGCCGGCCGTAACTTTTGCCTGTACTTGTAGTTACTGGAATTTTGTTTGTTTTATAC
SLAMF6	SLAM FAMILY MEMBER 6	1.91422	8.67972e-05	1.78254	0.0128762	NM_052931	Bos taurus similar to Homo sapiens SLAM family member 6 (SLAMF6)	A_73_108867	GCTTACCCTCATCAAACATTTAAGGAATAACATCATTTCCAGAATGTGACCCAAATAACA
TFRC	TRANSFERRIN RECEPTOR (P90, CD71)	1.91367	0.00635753			NM_003234	Bos taurus similar to Homo sapiens transferrin receptor (p90, CD71) (TFRC)	A_73_113842	CAATCTTGGTACTACTAGATGTTGGTCTTTAGACAGCAGCTTTTAATACAGGGTAGGTAC
B3GNT1	UDP-GLCNAC:BETAGAL BETA-1,3-N-ACETYLGLUCOSAMINYLTRANSFERASE 1	1.9136	2.69083e-05	1.89214	0.0107847	NM_006577	Bos taurus similar to Homo sapiens UDP-GlcNAc:betaGal beta-1,3-N-acetylglucosaminyltransferase 2 (B3GNT2)	A_73_105141	AGAGGTCATTTCTATGTAAAACCATCAAAATTGCCTTTATAGATCATGTCCATTTGACGG
SCIN	SCINDERIN	1.91065	1.77456e-06	1.69188	0.00590491	NM_033128	Bos taurus scinderin (SCIN)	A_73_102891	AAACTTTACCTTTTTGGCCTTTTAAGAAGCCTTTGAAAGCACAGCTCTTTCTTGACAAAT
LGALS8	LECTIN, GALACTOSIDE-BINDING, SOLUBLE, 8 (GALECTIN 8)	1.90959	0.0143371			NM_006499	Bos taurus similar to Homo sapiens lectin, galactoside-binding, soluble, 8 (galectin 8) (LGALS8), transcript variant 1	A_73_120174	AAGACAGCTTCACTTATTCCATACCTTACTGCAGAACTGTTTCCCTACAGCCTAGTAATA
TMTC1	TRANSMEMBRANE AND TETRATRICOPEPTIDE REPEAT CONTAINING 1	1.90853	0.000280366	1.76638	0.00416552	NM_175861	Bos taurus similar to Homo sapiens transmembrane and tetratricopeptide repeat containing 1 (TMTC1)	A_73_120616	TTAGTGTAGACATTTCTTGGTGTAGCCTCCCAGAAATAGAGGCTTGAAATGCTATGAAGT
LHFPL2	LIPOMA HMGIC FUSION PARTNER-LIKE 2	1.90841	0.0442933	1.82569	0.0353782	NM_005779	PREDICTED: Bos taurus similar to lipoma HMGIC fusion partner-like 2 (LOC616043)	A_73_110089	CTCCAGTGACAAAGTACAGGAAGAAATCGAAGAGGGGAAAAACCTCATCTGCCTCCTTTA
SLC25A19	SOLUTE CARRIER FAMILY 25 (MITOCHONDRIAL DEOXYNUCLEOTIDE CARRIER), MEMBER 19	1.90255	6.35255e-06	1.64589	0.00165744	NM_021734	Bos taurus similar to Homo sapiens solute carrier family 25 (mitochondrial deoxynucleotide carrier), member 19 (SLC25A19)	A_73_105854	TCTGGCAGTCAAGGCTTGCGGCTGCCCAAGGGGGCCGCTGTCCGAATGTATTTTTTGATA
C1ORF38	CHROMOSOME 1 OPEN READING FRAME 38	1.90222	1.0223e-05	1.78059	0.00283426	NM_004848	Bos taurus similar to Homo sapiens chromosome 1 open reading frame 38 (C1orf38), transcript variant 1	A_73_118174	AGCTGAATAGAGGGTCCAGTTTCCACTCTTTGATTCTAGGCATTACACCTGAGTGTCCTT
#N/A	#N/A	1.90157	8.72852e-06	1.6609	0.0107646	none	Unidentified transcripts on BTA18 position 55344352-55343586	A_73_118242	TTGACTGTGGTTTGCCATAGTTAGAATGTCCTGAATTGCAATTCCTCTGCCATTCCTAAA
SLCO2B1	SOLUTE CARRIER ORGANIC ANION TRANSPORTER FAMILY, MEMBER 2B1	1.90061	2.5764e-06	1.94162	4.64633e-05	NM_007256	Bos taurus organic anion transporting polypeptide 2b1 (SLCO2B1)	A_73_118470	AAGATGAGGCTGTTTCTATGTTCATATTCCGCCTCCTTCCCTCTTGTTTCCCACGTTTTG
RAP2A	RAP2A, MEMBER OF RAS ONCOGENE FAMILY	1.90007	0.0232761	1.8655	0.047788	NM_021033	Bos taurus similar to Homo sapiens RAP2A, member of RAS oncogene family (RAP2A)	A_73_115925	AGTATCACTGAGCCTGTGATCTGCATACCGCCTCAAATTTCTTGTCGGTTTCACACTCTT
IL13RA1	INTERLEUKIN 13 RECEPTOR, ALPHA 1	1.89786	8.86076e-05	1.50155	0.0193483	NM_001560	PREDICTED: Bos taurus similar to Interleukin-13 receptor alpha-1 chain precursor (IL-13R-alpha-1) (IL-13RA-1) (CD213a1 antigen) (LOC507320), partial mRNA.	A_73_111820	GTCCTTCTGCTGTATTTGAAAAGGCTCAAGATCATTATATTCCCTCCAATTCCTGATCCT
LRP6	LOW DENSITY LIPOPROTEIN RECEPTOR-RELATED PROTEIN 6	1.89693	0.000116949			NM_002336	PREDICTED: Bos taurus similar to low density lipoprotein receptor-related protein 6 (LOC537866)	A_73_118660	GTTTTATTTTGGCAAGAGTTGGATCAACCTAGAGCAATTGCCTTAGATCCTTCAAGTGGG
PAPSS2	3'-PHOSPHOADENOSINE 5'-PHOSPHOSULFATE SYNTHASE 2	1.89675	0.000861382			NM_004670	Bos taurus similar to Homo sapiens 3'-phosphoadenosine 5'-phosphosulfate synthase 2 (PAPSS2), transcript variant 1	A_73_107400	TTTTTTCCAGCTGAAGTCTTGCCAGCTTGCACTCTCCCATGTCATATACCAGTAGAAGAA
TRIM38	TRIPARTITE MOTIF-CONTAINING 38	1.89627	8.15742e-08			NM_006355	Bos taurus similar to Homo sapiens tripartite motif-containing 38 (TRIM38)	A_73_100755	GTGATTTTGCTTTGTCCTCTCCATCCCTCTTCAATGGGTTCAGAGCTTTGATTTCTAGAG
PIK3R1	PHOSPHOINOSITIDE-3-KINASE, REGULATORY SUBUNIT 1 (P85 ALPHA)	1.89381	0.0276949			NM_181523	Bos taurus similar to Homo sapiens phosphoinositide-3-kinase, regulatory subunit 1 (p85 alpha) (PIK3R1), transcript variant 1	A_73_112809	TCTGTTTTAAATGTACCTTCAGAATAAGCTTCCCCTGCCCCAGTTTTTGTTGCTTGAAAA
SAMSN1	SAM DOMAIN, SH3 DOMAIN AND NUCLEAR LOCALISATION SIGNALS, 1	1.89108	0.00217591			NM_022136	Bos taurus similar to Homo sapiens SAM domain, SH3 domain and nuclear localisation signals, 1 (SAMSN1)	A_73_114281	AAATTTCTACCGGATAAGATTTTATTGTCAGTATATACACTTATAAAACATATATGTGTG
UBD	UBIQUITIN D	1.89011	0.0134211			NM_006398	PREDICTED: Bos taurus similar to Ubiquitin-like protein FAT10 (Diubiquitin) (LOC504548)	A_73_103276	TCTCATATGACTCAATAATCATTGAGTCAAACTGACACTCTGCCTGTAGACAATAGTGAA
DKFZP564J0863	DKFZP564J0863 PROTEIN	1.88737	6.87583e-08			NM_015459	PREDICTED: Bos taurus similar to atlastin-like, transcript variant 3 (LOC515124)	A_73_120787	TTTTGTTTGTTTTTGGTCTTATTCCCCCTCTGGAGATTGTTTATAGTTTTCTCAGTGAGG
MAP3K8	MITOGEN-ACTIVATED PROTEIN KINASE KINASE KINASE 8	1.88518	0.000402182	1.69014	0.000185488	NM_005204	Bos taurus similar to Homo sapiens mitogen-activated protein kinase kinase kinase 8 (MAP3K8)	A_73_103753	AATGATACTTTTATCCAACATGACCCATCAAATCAGCTGAATAAATTCAGTATTTGCCCG
LITAF	LIPOPOLYSACCHARIDE-INDUCED TNF FACTOR	1.88341	7.95465e-06	1.60116	0.00278547	NM_004862	Bos taurus similar to Homo sapiens lipopolysaccharide-induced TNF factor (LITAF)	A_73_120353	CTCACCCCAATCATGAGCGTGTATTTTTCTTTCTCTTGACAAAATTGAAGGCCATGCATA
CD81	CD81 ANTIGEN (TARGET OF ANTIPROLIFERATIVE ANTIBODY 1)	1.88228	0.000702931			NM_004356	Bos taurus similar to Homo sapiens CD81 molecule (CD81)	A_73_115088	TTCAACGCGCACCTCTCCTTTCTAACGCGTCACCTTCAATTGTGATTACATCTTGAAAAG
FCN1	FICOLIN (COLLAGEN/FIBRINOGEN DOMAIN CONTAINING) 1	1.88183	0.0288519	1.78141	0.00940039	NM_002003	Bos taurus ficolin B (FCNB)	A_73_112283	TGTCGGCGTCTGAATTCCGAGCCCCGCAGCCTCACCAGAAGAACCACGGTTTTAAAGAGT
MYADM	MYELOID-ASSOCIATED DIFFERENTIATION MARKER	1.88154	0.0211237			NM_138373	Unidentified transcripts	A_73_106984	CAGCACTGCTATCAATCATAGAGAATGGTTTTTTCTATTCTCCCACGTCCGTAATAACCT
CSDC2	COLD SHOCK DOMAIN CONTAINING C2, RNA BINDING	1.88112	3.87713e-05			NM_014460	Bos taurus similar to Homo sapiens cold shock domain containing C2, RNA binding (CSDC2)	A_73_103902	CACCAGACTCCTGGATCCCCCATCCTTCCTGACACTGGCAATAAACCCTCAACTGTGACT
FAM46A	FAMILY WITH SEQUENCE SIMILARITY 46, MEMBER A	1.88037	8.107e-05			NM_017633	Bos taurus similar to Homo sapiens family with sequence similarity 46, member A (FAM46A)	A_73_113710	ATATGTTTTGTGCAATGATGACCTGCTCCTGGTTTTAAACTTGGCAAAGCTTTGTGGATC
#N/A	#N/A	1.88024	0.00743396			none	Unidentified transcripts	A_73_105679	CATGTCCAAGATGACAAAGGTCACTTCATTAGGCACCTCATTTAACTTTTCGTCCCTGTA
HTATSF1	HIV-1 TAT SPECIFIC FACTOR 1	1.87968	0.00790227			NM_014500	PREDICTED: Bos taurus similar to HIV TAT specific factor 1 (LOC527955)	A_73_113156	AGTTGATTATTGTATTCAAACCCTCAATGGAAGGTGATTTGGTGGGCATCAAATCACTGC
FASLG	FAS LIGAND (TNF SUPERFAMILY, MEMBER 6)	1.87947	1.1909e-05	1.61586	0.00318224	NM_000639	Bos taurus similar to Homo sapiens Fas ligand (TNF superfamily, member 6) (FASLG)	A_73_112067	TCTGAACTCTCTCTGGTCAGTTTTGAGGAATCTAAGACATTTTTTGGCTTATATAAACTC
SSTR2	SOMATOSTATIN RECEPTOR 2	1.87341	0.0150212			NM_001050	Bos taurus somatostatin receptor 2 (SSTR2)	A_73_119093	TGTCCGACAACTTCAAGAAGAGCTTCCAGAACGTCCTCTGCTTGGTCAAGGTGAGCGGCA
CYBB	CYTOCHROME B-245, BETA POLYPEPTIDE (CHRONIC GRANULOMATOUS DISEASE)	1.87289	2.39581e-05			NM_000397	Bos taurus similar to Homo sapiens cytochrome b-245, beta polypeptide (chronic granulomatous disease) (CYBB)	A_73_109028	CATTGTGTTTATTAATTTGAATACTTGTAGATGTTGTGTGTGAATAGTTTGGGAGAGGGG
#N/A	#N/A	1.87261	7.45196e-07	1.57383	0.000290154	none	Unidentified transcripts on BTA2 position 70684562-70683896	A_73_100816	AGTAGGTGCTCCTGAGGTCCTGGGCCACTTGGTAATGACCCCTGAGCCTGAACTTTCCAA
IL15	INTERLEUKIN 15	1.87214	0.000315566			NM_000585	Bos taurus interleukin 15 (IL15)	A_73_101953	CTTACCATGCTAGCAAACAGCAATTTATCTTCTATTGAGAATAAAACAGAATTGGGATGC
#N/A	#N/A	1.86897	8.77869e-06	1.6814	0.000474042	none	Unidentified transcripts on BTA18 position 44471704-44472396	A_73_108274	CAAATCTGCCATCCAGCCTTCTGCCCAAATTTGTGGATTCGTAAACCAGTCTAGTCGAAT
EMP1	EPITHELIAL MEMBRANE PROTEIN 1	1.86635	0.00142786			NM_001423	Bos taurus similar to Homo sapiens epithelial membrane protein 1 (EMP1)	A_73_107870	ATCCTTGCAACTCAATCTGTTACTCTTCCCCTAAATTATACCCTTTTGAGGAAGTTTTAT
C5ORF5	CHROMOSOME 5 OPEN READING FRAME 5	1.86491	0.0142992			NM_016603	Bos taurus similar to Homo sapiens chromosome 5 open reading frame 5 (C5orf5)	A_73_105050	AGTATCATTGCATTGCTGTGTCTGGCACCTCATTGTATAGACTTTTGTAATAAAAGAACT
HLA-A	MAJOR HISTOCOMPATIBILITY COMPLEX, CLASS I, A	1.86318	0.0400417			NM_002116	Bos taurus similar to Homo sapiens major histocompatibility complex, class I, A (HLA-A)	A_73_112038	TCAGATCTCCAAACGCAAGTGGGAGGCGGCAGATGTTGCGGAGAGACAGAGGAACTACCT
MLCK	MLCK PROTEIN	1.86285	0.00112147	1.64823	0.0186031	NM_182493	Bos taurus similar to Homo sapiens MLCK protein (MLCK)	A_73_108555	ATCCCAACTATTGCTGCAGAAATACATGGCTCAGAGGAAATGGAAGGTATCTGTTTTTCT
FLJ11286	HYPOTHETICAL PROTEIN FLJ11286	1.86182	1.03345e-06	1.66627	0.00021251	NM_018381	Bos taurus similar to Homo sapiens hypothetical protein FLJ11286 (FLJ11286)	A_73_105494	CCCTGCCAGATGCAGATGCAAACCAGACACGGTCTGTGGCTATTTTGTGTTGTTATAAAA
#N/A	#N/A	1.86098	1.04744e-06	1.60973	8.1926e-05	none	Unidentified transcripts on BTA25 position 32737681-32740238	A_73_108031	CCTGAAGAAGCTATGTTGTAAACTCTTTGATTCCTTTGATTGTGTACTTTACATCCCCCT
KCNIP4	KV CHANNEL INTERACTING PROTEIN 4	1.8588	0.0128827			NM_147181	Bos taurus similar to Homo sapiens Kv channel interacting protein 4 (KCNIP4), transcript variant 2	A_73_113034	TACATGTACACTGAACTTGGCCATCGCGTGTTTGTGTAAACTCAATGTGCACATTTTGTA
UNC93A	UNC-93 HOMOLOG A (C. ELEGANS)	1.85716	0.00182739			NM_018974	Bos taurus similar to Homo sapiens unc-93 homolog A (C. elegans) (UNC93A)	A_73_117310	GGTCAGCCAGTACTTCGGCATCTTCTTTCTCATATTCCAGTCATCTGGCGTGTGGGGCAA
RQCD1	RCD1 REQUIRED FOR CELL DIFFERENTIATION1 HOMOLOG (S. POMBE)	1.85442	1.19952e-06			NM_005444	Bos taurus similar to Homo sapiens RCD1 required for cell differentiation1 homolog (S. pombe) (RQCD1)	A_73_107321	TGTTTACAAGTCTGTTAGCTGGATAAGCTCAATAAAAAGTTGGTCTGGGCATTACATCCC
#N/A	#N/A	1.85381	7.93204e-08			none	Unidentified transcripts	A_73_120450	CTTTCCTCCTTGGATTGGAGAGCATGACCTGGAAGAGTATTATTGCTTAAAATATCCCGA
FYB	FYN BINDING PROTEIN (FYB-120/130)	1.85292	1.62761e-05	1.55509	0.0284697	NM_001465	Bos taurus similar to Homo sapiens FYN binding protein (FYB-120/130) (FYB), transcript variant 1	A_73_106816	GGTTTTACCTGAGGAATTTTGTCATGTGAGAAGAGTGACAAATAAATAATACCTTCACAG
LOC129531	HYPOTHETICAL PROTEIN BC018453	1.85155	7.78659e-06			NM_138798	Bos taurus similar to Homo sapiens MIT, microtubule interacting and transport, domain containing 1 (MITD1)	A_73_109126	GTTTTTCCCTTGGATATTGTGATTTTGACTTAAGACCATGTCATGAAACAACAGTGGACA
CAMK1D	CALCIUM/CALMODULIN-DEPENDENT PROTEIN KINASE ID	1.85005	0.000147834			NM_153498	Bos taurus similar to Homo sapiens calcium/calmodulin-dependent protein kinase ID (CAMK1D), transcript variant 2	A_73_119981	ATCTGGTGCTGTACATATGAATCTCGCAAAGCTCTAACAGAACGGACTTTCTCAGTTCCT
#N/A	#N/A	1.84651	0.0120172			NM_001040446	PREDICTED: Bos taurus similar to myotubularin related protein 12 (LOC541159)	A_73_103841	CAGGGAAGAAACGGATCACTTAATTAAAAACCTGCTGGGCAAGAGAATCAGCAAACTGAT
LARS2	LEUCYL-TRNA SYNTHETASE 2, MITOCHONDRIAL	1.84607	8.2417e-06			NM_015340	PREDICTED: Bos taurus similar to leucyl-tRNA synthetase, mitochondrial (LOC616527)	A_73_101475	TTCAGCTGGGACAGGGTGGTGCTAGTGGTAAAGAACCTCCTGGCGATGCTGAAGACTTAA
LIPA	LIPASE A, LYSOSOMAL ACID, CHOLESTEROL ESTERASE (WOLMAN DISEASE)	1.84524	0.00173013	1.69221	0.00195204	NM_000235	PREDICTED: Bos taurus similar to lipase A precursor, transcript variant 1 (LOC536377)	A_73_121019	CTACTTTATAACATTCAAGTGACCTTATTTAAACTTGTCAATAAAACTCAGCCTCCCAGG
PDCD8	PROGRAMMED CELL DEATH 8 (APOPTOSIS-INDUCING FACTOR)	1.84451	2.22897e-05			NM_004208	Bos taurus similar to Homo sapiens programmed cell death 8 (apoptosis-inducing factor) (PDCD8), nuclear gene encoding mitochondrial protein, transcript variant 1	A_73_102107	CTCTGAATGTATGGGTATGAATGATCAAGTCCTTTGTGAATATTTCAACCATGTAGGCAA
XPO1	EXPORTIN 1 (CRM1 HOMOLOG, YEAST)	1.84364	2.54982e-05	1.62354	0.00123944	NM_003400	Bos taurus similar to Homo sapiens exportin 1 (CRM1 homolog, yeast) (XPO1)	A_73_103184	CAAAACTCTGGCTTTTGAGATGACTTATACTAATTTACATTGTTTACCAAGCTGTAGTGC
FUT10	FUCOSYLTRANSFERASE 10 (ALPHA (1,3) FUCOSYLTRANSFERASE)	1.84357	1.55151e-05			NM_032664	Bos taurus fucosyltransferase 10 (alpha (1,3) fucosyltransferase) (FUT10)	A_73_101524	TCTAGGTTGCCTTGCTGTTTGAATATAATAGCTGCTCTGTTGACGATCCATTAGGATGAG
LY6E	LYMPHOCYTE ANTIGEN 6 COMPLEX, LOCUS E	1.84053	2.46443e-07	1.93229	0.000654581	NM_002346	Bos taurus similar to Homo sapiens lymphocyte antigen 6 complex, locus E (LY6E)	A_73_116572	CTCCACCCCACACTCCTGCTGCTTCGCTGCCTCAAATAAACATGTTTCCACCTTTTCTGG
ITGAM	INTEGRIN, ALPHA M (COMPLEMENT COMPONENT 3 RECEPTOR 3 SUBUNIT)	1.8392	0.0429307			NM_000632	Bos taurus similar to Homo sapiens integrin, alpha M (complement component 3 receptor 3 subunit) (ITGAM)	A_73_110160	CCTTCAAGTTGTGAGCAAAGCGGAGATCTTATTTGATGAGTCAAAGTTCACCCTGCTTCC
TMPRSS6	TRANSMEMBRANE PROTEASE, SERINE 6	1.83875	7.95465e-06	1.60772	0.00189895	NM_153609	PREDICTED: Bos taurus similar to transmembrane protease, serine 6 (LOC614844)	A_73_113370	TCTGAATCCTGGCTTCTGGGCCCTAGAGTCACCATCACAGCGCCTGCATCCCATCAAAGT
CTSS	CATHEPSIN S	1.83805	5.95381e-08	1.69392	0.000176849	NM_004079	Bos taurus similar to Homo sapiens cathepsin S (CTSS)	A_73_113739	TTTACCTAGTCATTAGCAATTTGGCCAGTACCTTTTGGGGGCAAAAAGTCAACCTGAATA
#N/A	#N/A	1.83787	0.000308182			none	Unidentified transcripts on BTA2 position 58709643-58710132	A_73_106449	AACTCTGTCCAACATTATTGAAGATAACTTTGGTGCTGTCTGGTGGTTTTGCAGAGATAC
VCPIP1	VALOSIN CONTAINING PROTEIN (P97)/P47 COMPLEX INTERACTING PROTEIN 1	1.83766	9.38501e-07			NM_025054	Bos taurus similar to Homo sapiens valosin containing protein (p97)/p47 complex interacting protein 1 (VCPIP1)	A_73_115836	ATTCTGCAAATCTGTATTCTGAAATGTACACGTTAATCCATCTTTTTCCTCTGTTCACTG
IRF6	INTERFERON REGULATORY FACTOR 6	1.83759	0.000753882	1.77535	0.00193842	NM_006147	Bos taurus similar to Homo sapiens interferon regulatory factor 6 (IRF6)	A_73_100493	TCATTCTATTTGTACAAGGCAAAACTGCCTAGAACAGAACCCTTCTGCCTTGTTCTTGCG
STX11	SYNTAXIN 11	1.83696	0.00171644	1.67971	0.00401521	NM_003764	Bos taurus similar to Homo sapiens syntaxin 11 (STX11)	A_73_118337	TGCTGTGCTATCCCCATCTGAATGTATATCTTCTGCTCATGTCCTCTACTTACTAAAATC
FAM101B	FAMILY WITH SEQUENCE SIMILARITY 101, MEMBER B	1.83663	0.00420329			NM_182705	Unidentified transcripts on BTA19 position 16765961-16767016	A_73_114812	GAGTGACACGGTATTTATGAATAAAAATGGCTTTTTCTCTCTGACTTCATAAGCTTGTCA
C3	COMPLEMENT COMPONENT 3	1.83475	0.00278931			NM_000064	Bos taurus similar to Homo sapiens complement component 3 (C3)	A_73_111379	CGTGGACTATGTGTACAAGACCAGACTTATCCAGAAGAAGCTGGAAGATGACTTTGACGA
ANXA8	ANNEXIN A8	1.83032	0.0444582			NM_001630	Bos taurus annexin A8 (ANXA8)	A_73_104834	GCAATGGCAACTGATCACAGGAGAAACTGAGATGCCTGCGTTGAGCTTTTCAGACTAATA
ELF2	E74-LIKE FACTOR 2 (ETS DOMAIN TRANSCRIPTION FACTOR)	1.82941	0.012358			NM_006874	PREDICTED: Bos taurus similar to E74-like factor 2 (ets domain transcription factor) isoform 2 (LOC613439)	A_73_116779	GGGGAAAGCATAAGAACAAGCCAGACATGAACTATGAAACTATGGGACGAGCTTTGAGGT
PIK3R1	PHOSPHOINOSITIDE-3-KINASE, REGULATORY SUBUNIT 1 (P85 ALPHA)	1.82917	0.0286954			NM_181523	Bos taurus phosphoinositide-3-kinase, regulatory subunit, polypeptide 1 (p85 alpha) (PIK3R1)	A_73_105509	AAGCGAGACGGCACTTTTCTTGTCCGGGAAAGCAGTAAACAGGGCTGCTACGCCTGCTCT
OBFC2A	OLIGONUCLEOTIDE/OLIGOSACCHARIDE-BINDING FOLD CONTAINING 2A	1.82892	0.000481118			NM_001031716	Bos taurus similar to Homo sapiens oligonucleotide/oligosaccharide-binding fold containing 2A (OBFC2A)	A_73_121395	AGTCTTATATAGGGTCCTGGGTACTTGCAGAAAATCGGCCTGGAGTGAAAATCCTAGGTA
#N/A	#N/A	1.82845	0.0409464			none	Unidentified transcripts	A_73_109841	ATTGACCTTCATGTGCTCAAATCATGCCATTTTACATGAATTTCACAGCTAATCCCTAAT
RIPK3	RECEPTOR-INTERACTING SERINE-THREONINE KINASE 3	1.82831	5.55309e-07	1.59677	0.00315737	NM_006871	Bos taurus similar to Homo sapiens receptor-interacting serine-threonine kinase 3 (RIPK3)	A_73_107551	GCCATCAAGCCTTCACCTGAATTGTCTTTGTGGCCCCAGGAGACAATAAATGTGGAATTT
TRIM14	TRIPARTITE MOTIF-CONTAINING 14	1.82784	2.77072e-06	1.7942	0.000395311	NM_033221	Bos taurus similar to Homo sapiens tripartite motif-containing 14 (TRIM14), transcript variant 4	A_73_109133	TGAGCTTTGTTGGGGTCCAGGTCTGAAATGGTACCCATCACTTACTGTCTTTGTAGACTT
ADFP	ADIPOSE DIFFERENTIATION-RELATED PROTEIN	1.82775	8.33024e-05	1.53952	0.0122909	NM_001122	Bos taurus adipose differentiation-related protein (ADFP)	A_73_115567	TGAGCAGGCCTCAACTCTGGTTTGTCTCACAATGCATGCTTGTGTACCCTGTGTTTTTTA
IL18	INTERLEUKIN 18 (INTERFERON-GAMMA-INDUCING FACTOR)	1.82728	3.12235e-05	1.57222	0.00454864	NM_001562	Bos taurus interleukin 18 (interferon-gamma-inducing factor) (IL18)	A_73_111391	TCAAAGAAGTGTTCCAGGACATGATGATAAGATACAATTTGAGTCTTCATTGTACAAAGG
CTSC	CATHEPSIN C	1.82677	2.98551e-05	1.50669	0.0256923	NM_001814	Bos taurus similar to Homo sapiens cathepsin C (CTSC), transcript variant 1	A_73_108507	CGACAGAACCACACAGGCTTATTTTTAAATTGTATAAATCATGAGACAATGTGACAATGG
CHST2	CARBOHYDRATE (N-ACETYLGLUCOSAMINE-6-O) SULFOTRANSFERASE 2	1.82648	0.00302289	1.59696	0.0153107	NM_004267	Bos taurus similar to Homo sapiens carbohydrate (N-acetylglucosamine-6-O) sulfotransferase 2 (CHST2)	A_73_110839	TGACTAGAGATGAAACAGGTTTAGCAGAAAATTAAGACAACATCATTAAAAAGCAACCGC
OCLN	OCCLUDIN	1.8259	0.00806141	1.70768	0.00459963	NM_002538	PREDICTED: Bos taurus similar to Occludin (LOC512405)	A_73_116049	ACAAGGAACGTATTTATGATGAGCAGCCTCCCAATGTTGAAGAGTGGTTAAGGAGGCCAA
PSME2	PROTEASOME (PROSOME, MACROPAIN) ACTIVATOR SUBUNIT 2 (PA28 BETA)	1.82586	1.34665e-07	1.64601	0.000112241	NM_002818	Bos taurus proteasome activator subunit 2 (PSME2)	A_73_115357	GCCATCTATGTACTGAGCCCAGGGTTAGAAGGGAAATAAATGACCTATACTTTGTGTAGA
ADAMTSL3	ADAMTS-LIKE 3	1.82026	0.0304609			NM_207517	Bos taurus similar to Homo sapiens ADAMTS-like 3 (ADAMTSL3)	A_73_115256	TATCATTCAAATGACATTGCTGTGTACTGTATTTTACTACTGTTTCTATCACATAAGAGT
MTAC2D1	MEMBRANE TARGETING (TANDEM) C2 DOMAIN CONTAINING 1	1.81912	0.0155842	1.92147	0.0230556	NM_152332	PREDICTED: Bos taurus similar to membrane targeting (tandem) C2 domain containing 1, transcript variant 5 (LOC534419)	A_73_105721	ATTTGGGGAAACTTTGTGGCCTATGTTTATCATTATTTACCCATAAGTTGTCACATTGCC
GJB3	GAP JUNCTION PROTEIN, BETA 3, 31KDA (CONNEXIN 31)	1.81779	0.0109437			NM_001005752	Bos taurus similar to Homo sapiens gap junction protein, beta 3, 31kDa (connexin 31) (GJB3), transcript variant 2	A_73_117800	CCTTTCAGGGACTTGAGATGGATGTACTGATAGGAACATCCCCAAGGCATTTTCCTTGAA
FAS	FAS (TNF RECEPTOR SUPERFAMILY, MEMBER 6)	1.81733	0.00110922	1.64815	0.00861362	NM_000043	Bos taurus apoptosis (APO-1) antigen 1 ( FAS ), member 6 (TNFRSF6)	A_73_105727	CTCCGAACTACCTAAAGAGCTTCCATTGATGGAAGATGTTTTCTCTTTATGTCTGGAAAT
CIAS1	CHROMOSOME 1 OPEN READING FRAME 7	1.81652	0.000116213			NM_004895	Bos taurus similar to Homo sapiens cold autoinflammatory syndrome 1 (CIAS1), transcript variant 1	A_73_103639	GACACAAAACGTGCCCTAGAAACACTTCAAGAAGAAAAGCCTGAATTAACCATTGTCTTT
MST150	MSTP150	1.81455	0.000287169			NM_032947	Bos taurus similar to Homo sapiens MSTP150 (MST150)	A_73_117932	AAACCAGGAGCATCTGGAGATTGGTTAAATTATGTAAGAAGATAGCACAGGTTATCAGGA
IRF5	INTERFERON REGULATORY FACTOR 5	1.81328	3.48548e-06	1.58277	0.00990003	NM_032643	Bos taurus similar to Homo sapiens interferon regulatory factor 5 (IRF5), transcript variant 2	A_73_100589	TCTGGCAGCTACCTCCCTTGAGAAACTAAGAACCTGGGATAGAAAGGGGACATTTATGTA
SLC35D3	SOLUTE CARRIER FAMILY 35, MEMBER D3	1.81264	0.00136105			NM_001008783	Bos taurus similar to Homo sapiens solute carrier family 35, member D3 (SLC35D3)	A_73_114137	TAGTTAGGGGAGCCAAGTATGTAAAGAAGGATTATTTGATAGACAATGAGGAGTTACCCA
LOC339977	SIMILAR TO HYPOTHETICAL PROTEIN MGC38937	1.81075	0.000740407	1.76888	0.0202609	NM_001024611	PREDICTED: Bos taurus similar to Y71F9B.8 (LOC516507)	A_73_101961	AGCGCAGTGGAGTGGCAGTACTCACTTAGAGACTTGGAATTTGCAAATGTGGATGCTTTA
DNAJC6	DNAJ (HSP40) HOMOLOG, SUBFAMILY C, MEMBER 6	1.80902	0.000477343			NM_014787	Bos taurus DnaJ (Hsp40) homolog, subfamily C, member 6 (DNAJC6)	A_73_102831	CAGGTTTTCGCATTCCTTTTAAATATCTGGTTGTGACAGAGCTTGTTGTTGATCGGATTC
TREX2	THREE PRIME REPAIR EXONUCLEASE 2	1.80818	1.53319e-06	1.57147	0.000815663	NM_080701	PREDICTED: Bos taurus similar to Three prime repair exonuclease 2 (3-5 exonuclease TREX2) (LOC614421)	A_73_109395	CCCTGTGTGCCTGGTGGCCCACAATGGCTTCGATTACGACTTCCCCCTGCTCTGCACAGA
PRSS8	PROTEASE, SERINE, 8 (PROSTASIN)	1.80699	0.0024435	1.8175	0.0102347	NM_002773	Bos taurus similar to Homo sapiens protease, serine, 8 (prostasin) (PRSS8)	A_73_113194	TGTGTGACATGAAATGAATGAAGCCCATCAGCTCTGGGACACTGGCAGCACTTACTTTAT
FRMD4B	FERM DOMAIN CONTAINING 4B	1.8052	4.40479e-06			XM_114303	Bos taurus similar to PREDICTED: Homo sapiens FERM domain containing 4B (FRMD4B)	A_73_110357	CACAGAAGGTGCTCCTTCCCCCTCTTTTATACAAGTTTCTTGTTCATATTGTGAATAGAG
RUNX2	RUNT-RELATED TRANSCRIPTION FACTOR 2	1.80469	0.00492216			NM_001015051	PREDICTED: Bos taurus similar to runt-related transcription factor 2 isoform b, transcript variant 12 (LOC536911)	A_73_120148	GCCCAAGAGAGAGACAGTCCTAACCAGGTTTCAGATAATTTTCTATTTAAACATGTACCT
FRRS1	FERRIC-CHELATE REDUCTASE 1	1.8	0.00057952	1.93041	0.0132393	NM_001013660	PREDICTED: Bos taurus similar to stromal cell derived factor receptor 2 homolog (LOC516522), partial mRNA.	A_73_114049	AAGAATAGATTTGATCTAAATGCGAGCTACTACATATTTGTAGCAGATGGTGCAGCTGTT
PMVK	PHOSPHOMEVALONATE KINASE	1.79558	0.00696589			NM_006556	Bos taurus similar to Homo sapiens phosphomevalonate kinase (PMVK)	A_73_104519	ACTGGATGTTCTCAGCCCCTTGTTCTGAGCAGGAGTCTGGGGCTCCCCAGTGTGGATATA
DUSP15	DUAL SPECIFICITY PHOSPHATASE 15	1.78913	0.0108404			NM_080611	Bos taurus similar to Homo sapiens dual specificity phosphatase 15 (DUSP15), transcript variant 1	A_73_103013	ACTGTTGCCGCCTCAATGGGGGAAACTGCCTTGTACACTGCTTTGCAGGCATCTCCCGAA
PABPC1	POLY(A) BINDING PROTEIN, CYTOPLASMIC 2	1.78818	0.000674186	1.85919	0.00720049	NM_002568	PREDICTED: Bos taurus similar to poly(A) binding protein, cytoplasmic 1, transcript variant 8 (LOC509864)	A_73_119562	TACTTGGGCTTTTTGTGGAGTGGAAGGCTGGTCACCCGGCCAACCTCTTGCCTGTTGCTT
PSMA2	PROTEASOME (PROSOME, MACROPAIN) SUBUNIT, ALPHA TYPE, 2	1.78785	4.35114e-06			NM_002787	Bos taurus similar to Homo sapiens proteasome (prosome, macropain) subunit, alpha type, 2 (PSMA2)	A_73_100889	AGCCCCCTAGAGTCTACTAGATCTTTCTAACTCAAGGATGAACGTGAGTGCTGGAAATAA
FYB	FYN BINDING PROTEIN (FYB-120/130)	1.78669	0.00294768			NM_199335	PREDICTED: Bos taurus similar to FYN binding protein (FYB-120/130) isoform 2 (LOC504267)	A_73_115740	ACCTGTAGGCCCCAAGCCCATCAACTTACCAAAAGAAGATGCCAAACCTGCGTTTCCCTG
RRM2	RIBONUCLEOTIDE REDUCTASE M2 POLYPEPTIDE	1.78657	0.00165625			NM_001034	Bos taurus similar to Homo sapiens ribonucleotide reductase M2 polypeptide (RRM2)	A_73_117177	ACCACAAGGCTGTAGGAAGACATCAGACTCACTGCTTCTGAGCAGATTTTAAAGTTTACT
RNASE1	RIBONUCLEASE, RNASE A FAMILY, 1 (PANCREATIC)	1.78548	0.00195731	1.64175	0.0255783	NM_002933	Bos taurus angiogenin (ANG)	A_73_104258	CCAACTACTGCAATCAGATGATGAAGCGCCGGAGGATGACACATGGACGATGCAAGCCAG
LOC651321	SIMILAR TO OG9 HOMEOBOX GENE	1.78394	7.10453e-08	1.83121	2.08993e-05	XM_940459	PREDICTED: Bos taurus similar to OG9 homeobox gene (LOC618142)	A_73_111852	GCGAGCTGCTCCCCAGACCTCACTGGGCATTCTTTCTGACCTCATCTATGCCTCAGCCAT
SLCO4C1	HYPOTHETICAL PROTEIN PRO2176	1.78295	0.0264623			NM_180991	PREDICTED: Bos taurus organic anion transporting polypeptide 4c1 (Slco4c1)	A_73_113777	AATCAGAATGCAGTTTTGACTGCGGTTTCATTAGAATGTGATCTCAACAAAGCAGGGAAT
SLC23A1	SOLUTE CARRIER FAMILY 23 (NUCLEOBASE TRANSPORTERS), MEMBER 1	1.78258	0.000548033	1.89561	0.00123944	NM_005847	Bos taurus similar to Homo sapiens solute carrier family 23 (nucleobase transporters), member 1 (SLC23A1), transcript variant 1	A_73_120709	TTCCTCTACCACATTTTTGAATGCAAATTGATCAAGACAAAAAGAAACCAGGACAGATTC
BCL2A1	BCL2-RELATED PROTEIN A1	1.78173	0.00130841			NM_004049	Bos taurus similar to Homo sapiens BCL2-related protein A1 (BCL2A1)	A_73_102275	CATCACCGAAAATACAGGAGAGTGGATAAAGCAAAATGGAGGCTGGGTATGTGTGATGGA
SOAT1	STEROL O-ACYLTRANSFERASE (ACYL-COENZYME A: CHOLESTEROL ACYLTRANSFERASE) 1	1.7811	1.28974e-05	1.85264	0.00284273	NM_003101	Bos taurus similar to Homo sapiens sterol O-acyltransferase (acyl-Coenzyme A: cholesterol acyltransferase) 1 (SOAT1), transcript variant 688113	A_73_108178	ATGTAGTCATGATATCTGTGAAGCAAAATTATCCCTTACACCTTGAATTCTTGAGTTTGC
MSR1	MACROPHAGE SCAVENGER RECEPTOR 1	1.78075	0.000316132			NM_138715	Bos taurus macrophage scavenger receptor 1 (MSR1)	A_73_115241	CCTGTTCGCACGACGAAGATGCTGGGGTCACTTGCACTACATAATGCATCATATTTTCAT
HTATSF1	HIV-1 TAT SPECIFIC FACTOR 1	1.78005	0.00299808	1.53403	0.0487002	NM_014500	Bos taurus similar to Homo sapiens HIV-1 Tat specific factor 1 (HTATSF1)	A_73_109385	TGTCCCAAAAGAGAGCGTGAAGAAGACTTCCCGGAGAGAGAGTCTGGAGAAGGCAGCCCT
POLD3	POLYMERASE (DNA-DIRECTED), DELTA 3, ACCESSORY SUBUNIT	1.77958	2.28363e-05			NM_006591	Bos taurus similar to Homo sapiens polymerase (DNA-directed), delta 3, accessory subunit (POLD3)	A_73_117931	AAACCTCTGGTGCTGGTGGAGTTCTGTCTTTGCAAGGATAATGCAAATCCTGTGATCACT
#N/A	#N/A	1.77941	2.90583e-05	1.54205	0.00692412	none	Unidentified transcripts on BTA19 position 40676354-40675940	A_73_121279	GTCTACCTCAGAACTTTGTCTGTGCTTTTCATACTTTAATAAAACTCTGCCCCGCAAAAA
PQLC3	PQ LOOP REPEAT CONTAINING 3	1.77834	0.000589952	1.68737	0.00972951	NM_152391	Bos taurus similar to Homo sapiens PQ loop repeat containing 3 (PQLC3)	A_73_106806	CCATGAATTTATGCACTTTCATCAGTGCAGCCAGTAAGTTTGCACAGCTCCAGTACCTGT
C12ORF48	CHROMOSOME 12 OPEN READING FRAME 48	1.77779	0.0319019			NM_017915	Bos taurus similar to Homo sapiens chromosome 12 open reading frame 48 (C12orf48)	A_73_120956	CAAAAAGCAATAGATGTACCACCAAGGACAAATTGATTACTGGCCAGACAAAGTTGACTC
B3GNT1	UDP-GLCNAC:BETAGAL BETA-1,3-N-ACETYLGLUCOSAMINYLTRANSFERASE 1	1.77695	1.98429e-05	1.63216	0.030465	NM_006577	PREDICTED: Bos taurus similar to UDP-GlcNAc:betaGal beta-1,3-N-acetylglucosaminyltransferase 1 (LOC615976)	A_73_107100	ATGTCCATTTGATGGCCTCTAAACCCTTCAGTTCAGATGGTAAAGTGTCTGCCTGCAATG
FLJ40629	HYPOTHETICAL PROTEIN FLJ40629	1.77172	0.000726004	1.73552	0.0131478	NM_152515	Bos taurus similar to Homo sapiens cytoskeleton associated protein 2-like (CKAP2L)	A_73_100444	ACCTAAGCCCCAGAGACTCCCCATTTGCCTTTCCCAATCAGAATCAGTGTAAATATAATG
ABCA6	ATP-BINDING CASSETTE, SUB-FAMILY A (ABC1), MEMBER 6	1.76979	0.00269013			NM_080284	Bos taurus similar to Homo sapiens ATP-binding cassette, sub-family A (ABC1), member 6 (ABCA6)	A_73_114811	CTCTGCCATTCAGAGGGCCCTTGAAGCCTCCAGCTTGATCATTCTCTGTTGATATTATTT
CFP	COMPLEMENT FACTOR PROPERDIN	1.76918	0.00183234	1.68593	0.00882985	NM_002621	Bos taurus similar to Homo sapiens complement factor properdin (CFP)	A_73_118817	TGCATAGGAGAGGCACAGGAGTCAGAGCCCTGTGACACCAAACAAGTCTGCCCCACACAT
TM7SF3	TRANSMEMBRANE 7 SUPERFAMILY MEMBER 3	1.76886	0.00110032	1.55421	0.0178881	NM_016551	Bos taurus similar to Homo sapiens transmembrane 7 superfamily member 3 (TM7SF3)	A_73_117397	TTTTTATTTTTGGAACTCCTTGAACAATTCTCTCACTTAAGTCTGTCTAAACTTGGGGAC
SART2	SQUAMOUS CELL CARCINOMA ANTIGEN RECOGNIZED BY T CELLS 2	1.76858	0.00453457			NM_013352	PREDICTED: Bos taurus similar to squamous cell carcinoma antigen recognized by T cells 2 (LOC521937)	A_73_115801	AATGTTCTGTGTGCTGTATCCTGAGAACATGGAAGCCCGAGATATGGCCAAAGACTACAT
FPGT	FUCOSE-1-PHOSPHATE GUANYLYLTRANSFERASE	1.76661	1.98424e-06	1.56077	0.0273152	NM_003838	Bos taurus similar to Homo sapiens fucose-1-phosphate guanylyltransferase (FPGT)	A_73_115215	ACAGAGCAAGTCAGCATTTAGCCTGAATAACTATAAGCTGTTGTCCATTGAAGAAATGCT
EIF2C2	EUKARYOTIC TRANSLATION INITIATION FACTOR 2C, 2	1.76555	0.00109192			NM_012154	Bos taurus argonaute 2 (AGO2)	A_73_102865	GACTGTGACATTTATTTTCCAAAGTTTCTAAAGAATACGGGTCTGTGGTGATAAATACAG
HLA-DRA	MAJOR HISTOCOMPATIBILITY COMPLEX, CLASS II, DR ALPHA	1.76545	2.10588e-05	1.65441	0.00411074	NM_019111	Bos taurus major histocompatibility complex, class II, DR alpha (BOLA-DRA)	A_73_107479	TTTTTTCCTGCTACAGAACCTTTGGAAAGTTCTATGGGTGCATCTCTTGTACACTTATTA
GK	GLYCEROL KINASE	1.76418	5.32847e-05			NM_000167	Bos taurus similar to Homo sapiens glycerol kinase (GK), transcript variant 2	A_73_107388	ATAAATTAAGAACACATTGTATTCAGTGGATTCTAATGGGGCTGGTCTTAAGTGGACCAC
SLC40A1	SOLUTE CARRIER FAMILY 40 (IRON-REGULATED TRANSPORTER), MEMBER 1	1.76408	0.00456557	1.6784	0.00702117	NM_014585	Bos taurus similar to Homo sapiens solute carrier family 40 (iron-regulated transporter), member 1 (SLC40A1)	A_73_113272	CCTTGCCCTAACCATTCATGCACTTTCATGGAGACTGCAATACATTGCACTGAGCACTTT
PCDH7	BH-PROTOCADHERIN (BRAIN-HEART)	1.76401	0.000442578			NM_002589	Bos taurus similar to Homo sapiens BH-protocadherin (brain-heart) (PCDH7), transcript variant a	A_73_116821	TTGGCCGTGGGGTGTCAGCCAATCACTGCTTGTTCCATTTGTTGTGCATTTGATTTTCTT
PDXK	PYRIDOXAL (PYRIDOXINE, VITAMIN B6) KINASE	1.76336	0.0197164			NM_003681	Bos taurus similar to Homo sapiens pyridoxal (pyridoxine, vitamin B6) kinase (PDXK)	A_73_100361	GCCTCTCGCAGCGAGTCGGGGTTAGTGTTCATGTCCAAAAAGTGATGTAAATGTCTTTAT
TNFAIP3	TUMOR NECROSIS FACTOR, ALPHA-INDUCED PROTEIN 3	1.76296	0.013705			NM_006290	Bos taurus similar to Homo sapiens tumor necrosis factor, alpha-induced protein 3 (TNFAIP3)	A_73_106743	AATGCCAAGTGCAATGGCTACTGCAATGAGTGCTTTCAGTTCAAGCAGATGTACGGCTAA
#N/A	#N/A	1.76236	0.00351332			none	Unidentified transcripts on BTA20 position 20963985-20965492	A_73_108457	GCACAAAACCTTGAAGTCATTTATGTTGCCTAAGCCTTAATTAAAATATTTCATCACCCC
DIAPH3	DIAPHANOUS HOMOLOG 3 (DROSOPHILA)	1.76073	0.000462936			NM_030932	Bos taurus similar to Homo sapiens diaphanous homolog 3 (Drosophila) (DIAPH3), transcript variant 2	A_73_119953	CAGAGTCTCAGTCCAGCGTCTCGGAGGCCTATTCTGAAAGTTTGTAACCATGGTAATAAA
EPB41L4B	ERYTHROCYTE MEMBRANE PROTEIN BAND 4.1 LIKE 4B	1.75898	0.00119085			NM_019114	Bos taurus similar to Homo sapiens erythrocyte membrane protein band 4.1 like 4B (EPB41L4B), transcript variant 2	A_73_111462	CTCTCACCACTTTCAGTTTCTTTGTATTCATGTAATGTGGTTAACCTCACTTGTTGCCAT
SPPL2A	SIGNAL PEPTIDE PEPTIDASE-LIKE 2A	1.7577	0.000712909			NM_032802	Bos taurus similar to Homo sapiens signal peptide peptidase-like 2A (SPPL2A)	A_73_105977	GACAATCTGAAAGAAACTTCAACGATATGCTTGCAAATATGTATCTATAAGAGCTGGTAC
INDO	INDOLEAMINE-PYRROLE 2,3 DIOXYGENASE	1.75686	0.00855279			NM_002164	PREDICTED: Bos taurus similar to indoleamine 2,3-dioxygenase, transcript variant 1 (LOC513810)	A_73_104150	CCCCGGGAGCAAGTGTACCCTTACTCTGTGTGTCAAACTATAGAAACCCAATCTACATTT
ADAMTS8	ADAM METALLOPEPTIDASE WITH THROMBOSPONDIN TYPE 1 MOTIF, 8	1.75609	0.00341258			NM_007037	Bos taurus similar to Homo sapiens ADAM metallopeptidase with thrombospondin type 1 motif, 8 (ADAMTS8)	A_73_118615	AACAGAGCAGCAGAGAGAGGACAACCACCAATGTCATTCAGGCCCTGCTCAACACGCAGT
C9ORF52	CHROMOSOME 9 OPEN READING FRAME 52	1.75582	0.00921424			NM_152574	Bos taurus similar to Homo sapiens chromosome 9 open reading frame 52 (C9orf52)	A_73_112262	TCTCTCCGTCACCGTATTTTCCTCATCTGTGAAATGGAAAAAGAACAGATGACTTTCAAG
ADAMTS3	ADAM METALLOPEPTIDASE WITH THROMBOSPONDIN TYPE 1 MOTIF, 3	1.75448	0.0455012			NM_014243	Bos taurus similar to Homo sapiens ADAM metallopeptidase with thrombospondin type 1 motif, 3 (ADAMTS3)	A_73_112345	CAAGAACCTCAAAGAAAGATGAAAAGCTTATAGACAAGAGACGTCCGCTAAGATCATCCA
SHCBP1	SHC SH2-DOMAIN BINDING PROTEIN 1	1.75381	0.000480046			NM_024745	Bos taurus similar to Homo sapiens SHC SH2-domain binding protein 1 (SHCBP1)	A_73_115755	TATTTGCATTAAAGCTTTTATGATTGGGGACGTGACCTGCCTTATCAGACATATTGAGAA
#N/A	#N/A	1.75341	0.000141707	1.63747	0.00849976	none	Unidentified transcripts	A_73_120540	CCCTGAACCTTTTGAACCTAAGTTGCAAAAACATTGTCCAACAGAACCACAATAGCATTG
UBE2J1	UBIQUITIN-CONJUGATING ENZYME E2, J1 (UBC6 HOMOLOG, YEAST)	1.75269	0.000280463			NM_016021	Bos taurus similar to Homo sapiens ubiquitin-conjugating enzyme E2, J1 (UBC6 homolog, yeast) (UBE2J1)	A_73_120782	TTATTGCCCTGAGAAAATACGTTCTGAAGTCTTGATTTGGAGTGTAAGATATTAGGGATA
LNX1	LIGAND OF NUMB-PROTEIN X 1	1.75194	0.00913005			NM_032622	Bos taurus similar to Homo sapiens ligand of numb-protein X 1 (LNX1)	A_73_108706	TGGTACTGAAAGCTTTGGAAGTCAAAGAGTATGAGCCCCAGGAAGATGACAGCAGCCTGG
GPR50	G PROTEIN-COUPLED RECEPTOR 50	1.75151	2.82289e-06	1.85	7.262e-05	NM_004224	Bos taurus similar to Homo sapiens G protein-coupled receptor 50 (GPR50)	A_73_112093	TGCTGCCACTGTTGACCCCCCTGTGGTCACCACTGATTACCGTGAGGTTGTGCTTAGTGA
PDGFRA	PLATELET-DERIVED GROWTH FACTOR RECEPTOR, ALPHA POLYPEPTIDE	1.75063	0.000309365			NM_006206	Bos taurus similar to Homo sapiens platelet-derived growth factor receptor, alpha polypeptide (PDGFRA)	A_73_104923	TAACTCGGTAGGAAGGGTCTACCAATACAATTGTATTACAAATGCCCCTGTTCATTGTTT
LHFPL2	LIPOMA HMGIC FUSION PARTNER-LIKE 2	1.7506	0.0324845			NM_005779	PREDICTED: Bos taurus similar to lipoma HMGIC fusion partner-like 2 (LOC616131)	A_73_118353	GCATCATGAAGAAAAGCATCTTCAACGTGTGTGGGCTGCTGCAAGGAATCGCAGGTAAGC
FMOD	FIBROMODULIN	1.74878	0.00397045	1.87499	0.00466673	NM_002023	Bos taurus fibromodulin (FMOD)	A_73_118315	CCTCTATAAAGGATCCTTATTACAGGAAAAGCATGAGTGGTGGCTAACCCAACCAATAAA
PHLDA1	PLECKSTRIN HOMOLOGY-LIKE DOMAIN, FAMILY A, MEMBER 1	1.74758	0.0290821			NM_007350	Bos taurus similar to Homo sapiens pleckstrin homology-like domain, family A, member 1 (PHLDA1)	A_73_109512	GCCATTCTGGCGGTCAAGTCCACGCGGCAGAAGCAACAGCACTTGGTCCAGCAACAGCCT
DDC	DOPA DECARBOXYLASE (AROMATIC L-AMINO ACID DECARBOXYLASE)	1.74545	0.00352199			NM_000790	Bos taurus dopa decarboxylase (aromatic L-amino acid decarboxylase) (DDC)	A_73_115169	TCCAGGGTGATCTATGATTATGGGATATATACCTGTGGTGTTTAAATTGTCCTGTCATGT
LOC339768	HYPOTHETICAL PROTEIN LOC339768	1.7453	0.000493233			NM_194312	Bos taurus similar to Homo sapiens hypothetical protein LOC339768 (LOC339768)	A_73_113081	GTGGCTACATCGACCGGAGCTTCGCCTTCTGGAAGGAGAAGGAAGCCGAGATGTTCGGCT
ADORA3	ADENOSINE A3 RECEPTOR	1.74407	0.00404099	1.97499	1.69394e-05	NM_000677	PREDICTED: Bos taurus similar to Adenosine A3 receptor (LOC617432)	A_73_119480	CTGCTTGCTGATGATCTTCACCCACGCATCCATCATGTCCTTGCTAGCCATTGCCGTGGA
DAXX	DEATH-ASSOCIATED PROTEIN 6	1.74207	6.70949e-05			NM_001350	Bos taurus similar to Homo sapiens death-associated protein 6 (DAXX)	A_73_115968	CTGTTGGTGGTTTCTTTTTAAAAACAACAACAACAACAAAGCTTAAGTTTTACATAGAAA
NFIL3	NUCLEAR FACTOR, INTERLEUKIN 3 REGULATED	1.74202	0.000404804			NM_005384	Bos taurus similar to Homo sapiens nuclear factor, interleukin 3 regulated (NFIL3)	A_73_116285	CAGCAGTTGCATTTCTGTCATCAAGCACTCTCCTCAGAGTTCTCTGTCTGATGTTTCAGA
FUNDC1	FUN14 DOMAIN CONTAINING 1	1.7419	5.31332e-05			NM_173794	Bos taurus similar to Homo sapiens FUN14 domain containing 1 (FUNDC1)	A_73_112140	ATAAAACACTACTGTTGGATGTAGATATGGAGAGAAAATGAATTGTTGGATGTATTCCCC
BCL2L14	BCL2-LIKE 14 (APOPTOSIS FACILITATOR)	1.73878	0.000206387			NM_138722	Bos taurus Bcl2-like 14 (apoptosis facilitator) (BCL2L14)	A_73_105103	GAACTTTGTTATTTTGGGGGCTAGTGTAATGATTAGTGCTTGGTAAAATAAATGAGTGGA
#N/A	#N/A	1.73832	0.000906162			none	Unidentified transcripts	A_73_105065	GTGCTTCTTCCCTGAGTAACTGATTAGTGTTAACCATTAGATCTATCTTGACACAAACTT
SLC12A2	SOLUTE CARRIER FAMILY 12 (SODIUM/POTASSIUM/CHLORIDE TRANSPORTERS), MEMBER 2	1.73796	0.00231546	1.6688	0.04806	NM_001046	Bos taurus solute carrier family 12 (sodium/potassium/chloride transporters), member 2 (SLC12A2)	A_73_105998	TAGTCAATTCCGTATTTCAGTCTTAGTGAATGATGATTCCTTGTTGGACTGAAGCTTGTG
CRYAB	CRYSTALLIN, ALPHA B	1.73697	0.0027349			NM_001885	Bos taurus crystallin, alpha polypeptide 2 (CRYAB)	A_73_101765	TAAACGCATTTTTTAAAACAAGAAAAGTTCCCCACCAGTGAATGAAAACCTTGTGACTAG
APOL3	TNF-INDUCIBLE PROTEIN CG12-1	1.73691	0.000406359	1.5571	0.0237788	NM_014349	PREDICTED: Bos taurus similar to apolipoprotein L, 3 (predicted) (LOC505078)	A_73_111571	ATGGTCTCTAACTCTACTTCTCCAGCATCAACTCACATTTGAACTCAGCAGGCAGTGACT
JDP2	JUN DIMERIZATION PROTEIN 2	1.73668	0.0202797	1.54304	0.0458105	NM_130469	PREDICTED: Bos taurus similar to Jun dimerization protein, transcript variant 1 (LOC531476)	A_73_100890	GACCGACAGCGTCAAGACACCTGAGTCAGAAGGCAACCCTCTGCTTGAGCAGCTTGAGAA
CHMP5	CHROMATIN MODIFYING PROTEIN 5	1.73647	1.6091e-07	1.61304	1.80979e-06	NM_016410	Bos taurus similar to Homo sapiens chromatin modifying protein 5 (CHMP5)	A_73_102404	CATGGGTGGATATTTTGATTCTGTGGTTCCTGCAGTATTACAGCTGACTTGTAATCAGTA
PTPLAD1	PROTEIN TYROSINE PHOSPHATASE-LIKE A DOMAIN CONTAINING 1	1.73615	0.00161386	1.54967	0.0166279	NM_016395	PREDICTED: Bos taurus similar to butyrate-induced transcript 1 (LOC617501)	A_73_112539	TCCTCGCATGACATGGGTTCCTGATACCCGATGACAGGTTCATTCTTGTGTATTCTGTTA
CCDC6	COILED-COIL DOMAIN CONTAINING 6	1.73548	0.000112724			NM_005436	Bos taurus similar to Homo sapiens coiled-coil domain containing 6 (CCDC6)	A_73_118654	ATGGCTGATAAGAACGTGCCGTGTGATTTCTGCTGCCAAAGGCAGTGTGATTGTAACAAA
PIK3C2A	PHOSPHOINOSITIDE-3-KINASE, CLASS 2, ALPHA POLYPEPTIDE	1.73386	7.56527e-05			NM_002645	PREDICTED: Bos taurus similar to phosphoinositide-3-kinase, class 2, alpha polypeptide (LOC508515)	A_73_120630	TTAAATGGTATCAACTGACTGCAGCAACCTGTTTGTAAGTTAGTGAATTTCTGAGCTTTG
CA4	CARBONIC ANHYDRASE IV	1.7329	0.00658875	1.56185	0.026555	NM_000717	Bos taurus carbonic anhydrase IV (CA4)	A_73_101999	TTGACCTCTGGTCTCAGCCCTTAAGAGGGCTTGGCCTCTGTCCCTCAGGCTTCTCAGATT
GCA	GRANCALCIN, EF-HAND CALCIUM BINDING PROTEIN	1.73273	0.00462995			NM_012198	Unidentified transcripts	A_73_114997	ATCAGTCCCTTGGCAAACACGCCTCAGTCTTTCTAAATGAAGAGTTAGTAAACCACATAC
SCUBE2	SIGNAL PEPTIDE, CUB DOMAIN, EGF-LIKE 2	1.7282	0.00741513			NM_020974	Bos taurus similar to Homo sapiens signal peptide, CUB domain, EGF-like 2 (SCUBE2)	A_73_112953	ATGGAACCTTCCAAAATGAGGAAGGGCAAATTACATGCGAACCATGTCCAAGACCAGGAA
IGFBP2	INSULIN-LIKE GROWTH FACTOR BINDING PROTEIN 2, 36KDA	1.72811	0.0253726			NM_000597	Bos taurus insulin-like growth factor binding protein 2, 36kDa (IGFBP2)	A_73_103681	TCATCTCTTCTACAACGAGCAGCAGGGGGCTCGAGGGGTGCACACCCAGCGGATGCAGTA
PACAP	PROAPOPTOTIC CASPASE ADAPTOR PROTEIN	1.72758	0.0124363			NM_016459	Bos taurus similar to Homo sapiens proapoptotic caspase adaptor protein (PACAP)	A_73_100323	CCTGGGACGTGGCCAGGGCCTTTCCCTCTGGACTCAAATAAAACCAGTGACCCGGAAAAA
#N/A	#N/A	1.72686	0.00169899	1.5712	0.0376024	none	Unidentified transcripts on BTA15 position 11061848-11061129	A_73_114100	CATTGATTGCTTTTAATTAGCGTTGGATCTTTTTTGGTGCTTTGCAGCTTGGGATATGTA
RGS20	REGULATOR OF G-PROTEIN SIGNALLING 20	1.72595	0.0157525			NM_170587	PREDICTED: Bos taurus similar to regulator of G-protein signalling 20 isoform b (LOC614441)	A_73_120470	AGCGCTGTGCTCTTAACTGGATCAGCCTCAAAAGTCTGGTAAGAGAAGCAGTGTTTAGAA
ZBTB16	ZINC FINGER AND BTB DOMAIN CONTAINING 16	1.72567	0.0280596			NM_006006	Bos taurus similar to Homo sapiens zinc finger and BTB domain containing 16 (ZBTB16), transcript variant 1	A_73_108631	ATTCTGGAGTATGCATACACGGCCACGCTGCAAGCCAAGGCAGAGGACTTGGATGACCTG
MCL1	MYELOID CELL LEUKEMIA SEQUENCE 1 (BCL2-RELATED)	1.72483	0.00010322	1.59536	0.0021449	NM_021960	Bos taurus similar to Homo sapiens myeloid cell leukemia sequence 1 (BCL2-related) (MCL1), transcript variant 1	A_73_104021	GCCAAGAAGGGTTAGGACCAACAAACTAATGTGGGCTATAAAATGTAGTGTGTTTCCCTA
#N/A	#N/A	1.72347	1.52717e-05			none	Unidentified transcripts	A_73_104087	TACAGCTGCAATTTTCTTTCATCTTGCAACACCCCACAACCAAACTAAGAAACTTCATGA
C6ORF68	CHROMOSOME 6 OPEN READING FRAME 68	1.72337	0.00035777			NM_138459	Bos taurus similar to Homo sapiens chromosome 6 open reading frame 68 (C6orf68)	A_73_107678	CACCTAAACATCAGTTATGAGGACTTTTTCTCTGCCCTTCGTCAGTATGCAGCCTGTGAA
C17ORF68	CHROMOSOME 17 OPEN READING FRAME 68	1.72249	1.87492e-06			NM_025099	Bos taurus similar to Homo sapiens chromosome 17 open reading frame 68 (C17orf68)	A_73_115976	TGGGTTCTGTCTTTGTGGCAGGGACTTGCCCCTCATGGGTTTGCTCCTGACAGGTTCCTT
PTPRO	PROTEIN TYROSINE PHOSPHATASE, RECEPTOR TYPE, O	1.72151	0.0166821			NM_030668	Bos taurus similar to Homo sapiens protein tyrosine phosphatase, receptor type, O (PTPRO), transcript variant 4	A_73_100992	TTTCCTGATTAACACTTCAGTGTTTCTTCCTTGCCCCTCTTGGACTAATATCACTGTTCA
MYOM3	MYOMESIN FAMILY, MEMBER 3	1.72098	0.00336968	1.57375	0.0142039	NM_152372	Bos taurus similar to Homo sapiens myomesin family, member 3 (MYOM3)	A_73_102722	TGTCACCTTCCTGGACCGCTACCACATGGATGTGAAGGGGACAGAGGTCACCATCACCAT
BIRC4	BACULOVIRAL IAP REPEAT-CONTAINING 4	1.72012	2.20963e-05	1.66393	0.0291625	NM_001167	Bos taurus similar to Homo sapiens baculoviral IAP repeat-containing 4 (BIRC4)	A_73_116923	TGGATTTGCCTTGACTCTGGAAATTAGGGCTAAAACTTAGATAATAACTCTTTCACTGAC
SLC38A1	SOLUTE CARRIER FAMILY 38, MEMBER 1	1.72003	0.0363568			NM_030674	Bos taurus similar to Homo sapiens solute carrier family 38, member 1 (SLC38A1)	A_73_108737	CTGTTGATCTGTTCAAAGGAAACAGGCTGCATGGTTTATGAAAAGCTGGGAGAACAGGTC
SKIL	SKI-LIKE	1.71973	0.000106174			NM_005414	Bos taurus similar to Homo sapiens SKI-like (SKIL)	A_73_103664	AGCAAAAATGTACCTGTGACTCAAATTTAGAAAAAGATAAAGAGGCTGAATATGCAGCAC
DDX3X	DEAD (ASP-GLU-ALA-ASP) BOX POLYPEPTIDE 3, X-LINKED	1.71905	0.00175349			NM_001356	Bos taurus similar to Homo sapiens DEAD (Asp-Glu-Ala-Asp) box polypeptide 3, X-linked (DDX3X)	A_73_118918	TTAAACAAGCCATTCCAGTCATGATGAAGTGATGTATGAATACATGCATACATTCAAAGC
ATP8A1	ATPASE, AMINOPHOSPHOLIPID TRANSPORTER (APLT), CLASS I, TYPE 8A, MEMBER 1	1.71898	5.43845e-05			NM_006095	Bos taurus ATPase, aminophospholipid transporter (APLT), Class I, type 8A, member 1 (ATP8A1)	A_73_118140	GTCTGAAGTGATTAGAGCATATGATACCACAAAGCAGAGACCTGATGAGTGGTGATAGGT
ELMO2	ENGULFMENT AND CELL MOTILITY 2	1.71815	2.21686e-05			NM_133171	Bos taurus similar to Homo sapiens engulfment and cell motility 2 (ELMO2), transcript variant 1	A_73_103482	CAACACTTGCAGTTGCAAGCCAAGATTGTAACCTGAGAGTGGCCAGGAGCTTCCTGTCAG
#N/A	#N/A	1.71781	0.0412573			none	Unidentified transcripts on BTA13 position 5652714-5651842	A_73_120324	CAATAGCCCTAATTCCTTCGATTTTCATTAATGTTTTCACTGAGTTCTTTGCAGAAAGAG
ATP6V0A4	ATPASE, H+ TRANSPORTING, LYSOSOMAL V0 SUBUNIT A4	1.71635	0.0260909			NM_020632	Bos taurus similar to Homo sapiens ATPase, H+ transporting, lysosomal V0 subunit a4 (ATP6V0A4), transcript variant 1	A_73_108732	TGGAGTGTCCAACCCATGTTCAGAAATGGCACGTGGAGTATGCAGGTATTGAAAACGAAT
RAB19B	GTP-BINDING PROTEIN RAB19B	1.71598	0.00235336	1.5476	0.0136484	NM_001008749	Bos taurus similar to Homo sapiens GTP-binding protein RAB19B (RAB19B)	A_73_112120	CAAACAGCTACTAGCCACGTATGACGACTAAACACTTAAAATGTGGTGAATTTGAATTTG
MXD1	MAX DIMERIZATION PROTEIN 1	1.71515	0.00208613			NM_002357	PREDICTED: Bos taurus similar to MAX dimerization protein 1 (LOC514626)	A_73_115535	TCAAGTGGAGATCCTGATCTTAGAACTCCAAAGTAAGCTTTGAAAGTGGCATTGAAGAGC
ANKFY1	ANKYRIN REPEAT AND FYVE DOMAIN CONTAINING 1	1.71466	4.29391e-06	1.61163	0.0111201	NM_016376	Bos taurus similar to Homo sapiens ankyrin repeat and FYVE domain containing 1 (ANKFY1), transcript variant 1	A_73_102211	TCGGGTGGTTTGATTCTGTCACTGGAAAGTAAGGCAATTATGCTTCAGTTATGAATCGAG
CCR5	CHEMOKINE (C-C MOTIF) RECEPTOR 5	1.71283	2.93633e-05	1.5006	0.0175998	NM_000579	Bos taurus chemokine C-C motif receptor 5 (CCR5)	A_73_115370	TTTCTGGAAGAATTTCCAAACTTTAAAGATAGTCATCTTGGGACTGGTGCTGCCACTGCT
MTHFD2	METHYLENETETRAHYDROFOLATE DEHYDROGENASE (NADP+ DEPENDENT) 2, METHENYLTETRAHYDROFOLATE CYCLOHYDROLASE	1.71096	1.22034e-05			NM_006636	Bos taurus similar to Homo sapiens methylenetetrahydrofolate dehydrogenase (NADP+ dependent) 2, methenyltetrahydrofolate cyclohydrolase (MTHFD2), nuclear gene encoding mitochondrial protein, transcript variant 1	A_73_115733	AAGATCCCATAACTGCTAAACCCAAGTTGGTTGGAGATGTGGATTTTGAAGGAGTCAAGA
FLJ40722	HYPOTHETICAL PROTEIN FLJ40722	1.7108	0.00358037			NM_173678	PREDICTED: Bos taurus hypothetical LOC510320 (LOC510320)	A_73_111230	ACCAGCTTTCTCAGGAAAACACCGCTGTGCTTCTTTTCTCGTATCTCTGCCTCTATGCTC
STK3	SERINE/THREONINE KINASE 3 (STE20 HOMOLOG, YEAST)	1.70824	0.00882441			NM_006281	PREDICTED: Bos taurus similar to Serine/threonine-protein kinase 3 (STE20-like kinase MST2) (MST-2) (Mammalian STE20-like protein kinase 2) (Serine/threonine-protein kinase Krs-1) (LOC534547), partial mRNA.	A_73_101449	AAGGAATCTGGTCAAGTTGTGGCAATTAAACAAGTACCTGTTGAGTCAGATCTTCAGGAA
AKAP1	A KINASE (PRKA) ANCHOR PROTEIN 1	1.70774	0.00397045	1.57049	0.0305284	NM_003488	Bos taurus similar to Homo sapiens A kinase (PRKA) anchor protein 1 (AKAP1), nuclear gene encoding mitochondrial protein	A_73_117877	AGCGGAGGTGCTTTCTGGGACAGCGTGAATGCCCCCTTGTCAGACGATGAACCACTTTCT
TMBIM4	TRANSMEMBRANE BAX INHIBITOR MOTIF CONTAINING 4	1.70712	3.96905e-05	1.53564	0.00514643	NM_016056	Bos taurus similar to Homo sapiens transmembrane BAX inhibitor motif containing 4 (TMBIM4)	A_73_112635	TTATAGCAGTATACCAGTGACCAATAAAACTTTAGCAAATTCCTGACAGCATTCATTTGC
PABPC4	POLY(A) BINDING PROTEIN, CYTOPLASMIC 4 (INDUCIBLE FORM)	1.707	0.00839303			NM_003819	PREDICTED: Bos taurus similar to poly(A) binding protein, cytoplasmic 4 (inducible form) (LOC539187)	A_73_104054	ATCAATTAGCAGGGTTAAGGTAATGCAGGAAGAAGGGCGAAGCAAAGGGTTTGGCTTGAT
MGC33486	HYPOTHETICAL PROTEIN MGC33486	1.70673	5.76952e-06	1.86923	0.00012185	NM_153266	Bos taurus similar to Homo sapiens transmembrane protein 151 (TMEM151)	A_73_101263	GCCCGGCCCAGCGGGCCCCGCCTGCCTTTCAGCCGCAGCCGCCTCTCGCTGGGAGCCGGG
CASP1	CASPASE 1, APOPTOSIS-RELATED CYSTEINE PEPTIDASE (INTERLEUKIN 1, BETA, CONVERTASE)	1.70621	0.000402834			NM_001223	Bos taurus similar to Homo sapiens caspase 1, apoptosis-related cysteine peptidase (interleukin 1, beta, convertase) (CASP1), transcript variant beta	A_73_121388	AGAAGCCAGGAGTTCTGTCATTCTATAACTGCTTCGGAATCCTGTTGGCAGAAAACAGAC
CTSZ	CATHEPSIN Z	1.70605	2.41664e-05	1.50133	0.0386597	NM_001336	Bos taurus similar to Homo sapiens cathepsin Z (CTSZ)	A_73_117154	CACAGGGGGGAGATGGTAATTTCGAGTTGCCCAAGTGATGAATAAAATGCACACTTCACA
SSR3	SIGNAL SEQUENCE RECEPTOR, GAMMA (TRANSLOCON-ASSOCIATED PROTEIN GAMMA)	1.7054	6.99862e-05			NM_007107	Bos taurus similar to Homo sapiens signal sequence receptor, gamma (translocon-associated protein gamma) (SSR3)	A_73_119050	CCTCTGGGGGACTGAACAGAAGCATCATGCTTGCAAGTCTCTGACTTTGTGATTTGAAAT
CREB1	CAMP RESPONSIVE ELEMENT BINDING PROTEIN 1	1.70524	0.000183916			NM_004379	Bos taurus similar to Homo sapiens cAMP responsive element binding protein 1 (CREB1), transcript variant A	A_73_114444	CAAAACTGAAAGGACGAAAAAATGTATCACTTGATCAATTATATCACCTGTAAGCACTGC
CLDN1	CLAUDIN 1	1.70384	0.00847056			NM_021101	Bos taurus claudin 1 (CLDN1)	A_73_105482	ACTCTACTACCCTACTTGGAAACGGATAGATATTTCAGGGGTTTGTAATGGGAATTTGTA
NDFIP2	NEDD4 FAMILY INTERACTING PROTEIN 2	1.70358	7.307e-05	1.66875	0.000133159	NM_019080	Bos taurus similar to Homo sapiens Nedd4 family interacting protein 2 (NDFIP2)	A_73_109776	TTTTCTCATTTTACTTCATTGTCTTTAGTAAATTAAACGTGCCATTTTGTTTTCTTGCAA
SLC44A4	SOLUTE CARRIER FAMILY 44, MEMBER 4	1.70068	0.0089643			NM_032794	Bos taurus similar to Homo sapiens solute carrier family 44, member 4 (SLC44A4), transcript variant 2	A_73_116711	TGCAAATCTATGCAGTTCTGGGGCTATTCTGGACCATCAACTGGGTACTGGCCCTGGGCC
DNAJA1	DNAJ (HSP40) HOMOLOG, SUBFAMILY A, MEMBER 1	1.70056	0.000460658			NM_001539	Bos taurus DnaJ (Hsp40) homolog, subfamily A, member 1 (DNAJA1)	A_73_103088	CTAGCTCTGCAAAAGAATGTGATTTGTGACAAATGTGAAGGCCGAGGTGGTAAAAAAGGA
LRRN1	LEUCINE RICH REPEAT NEURONAL 1	1.70024	0.0143606			NM_020873	Bos taurus similar to Homo sapiens leucine rich repeat neuronal 1 (LRRN1)	A_73_106281	AAGACTTTTGTATTTTTGACTTTGCTAGTTTGTGGCAGAGTGGAGAGGACGGGTGGATAT
CDH4	CADHERIN 4, TYPE 1, R-CADHERIN (RETINAL)	1.69991	0.000407843	1.51855	0.00714256	NM_001794	Bos taurus similar to Homo sapiens cadherin 4, type 1, R-cadherin (retinal) (CDH4)	A_73_115339	CTCCGTCAGCTCCCTGGACTCCTCCAGCTCCGGAGACCAGGACTATGACTACCTGAACGA
TACR3	TACHYKININ RECEPTOR 3	1.69977	0.0253242			NM_001059	PREDICTED: Bos taurus similar to Neuromedin K receptor (NKR) (Neurokinin B receptor) (NK-3 receptor) (NK-3R) (Tachykinin receptor 3) (LOC512794)	A_73_113653	TTCGGCGCCAACTACTGTCGCTTCCAGAACTTCTTTCCTATCACAGCGGTGTTCGCCAGC
ACCN3	AMILORIDE-SENSITIVE CATION CHANNEL 3	1.69745	0.000110394			NM_004769	Bos taurus similar to Homo sapiens amiloride-sensitive cation channel 3 (ACCN3), transcript variant 1	A_73_108529	ACCCTGGATGTGGCTGACCTGCCTGCCTCTTTGCCGCCTTCACCCCAAATAAAGTTCTAG
TOR1AIP2	TORSIN A INTERACTING PROTEIN 2	1.69563	0.000856611			NM_145034	Bos taurus similar to Homo sapiens torsin A interacting protein 2 (TOR1AIP2)	A_73_117257	AGTAACTACAGAGTGATTTTTGTTTTCTTGAGACTCTAAGGAGCCTGTGGATAGTATTTG
PLEKHB1	PLECKSTRIN HOMOLOGY DOMAIN CONTAINING, FAMILY B (EVECTINS) MEMBER 1	1.69557	0.00286381	1.68117	0.00825279	NM_021200	Bos taurus similar to Homo sapiens pleckstrin homology domain containing, family B (evectins) member 1 (PLEKHB1)	A_73_114754	GACTACTATGAGGGTGGTGCCCCCCAACGCGCACGAGACCACGTATGTCCGCAGCTACTA
PPAPDC3	PHOSPHATIDIC ACID PHOSPHATASE TYPE 2 DOMAIN CONTAINING 3	1.69334	4.82226e-05	1.7386	0.00306348	NM_032728	Bos taurus phosphatidic acid phosphatase type 2 domain containing 2 (PPAPDC2)	A_73_102342	CGCTCCAGGAAAACTTTAAAGAAACCAAGTTGGAGTGATTATAATGTTGCTGCTTCTTAA
MAFB	V-MAF MUSCULOAPONEUROTIC FIBROSARCOMA ONCOGENE HOMOLOG B (AVIAN)	1.69237	1.8707e-05	1.50081	0.00950855	NM_005461	Bos taurus similar to Homo sapiens v-maf musculoaponeurotic fibrosarcoma oncogene homolog B (avian) (MAFB)	A_73_103265	TGCATTGGAAACGAGCTTCGGTTTTTACAGATTCAACTGTGTTGAAATCAAATTTGCCAC
#N/A	#N/A	1.69146	2.08099e-05			none	Unidentified transcripts on BTA3 position 16221472-16222831	A_73_108558	AAACTTGAAATAATCTTTTGCTGTTAAACCAAGGTAAACTCTATGTCTAGTCTGTGGCCT
LIFR	LEUKEMIA INHIBITORY FACTOR RECEPTOR	1.69076	2.84668e-05	1.82355	0.000457841	NM_002310	Bos taurus similar to Homo sapiens leukemia inhibitory factor receptor alpha (LIFR)	A_73_100006	ATCATTGTATAATTTCAGAATGTAGTGTCCGTATCTTTTGGGAAACATGGTCATAGCAAG
CCRN4L	CCR4 CARBON CATABOLITE REPRESSION 4-LIKE (S. CEREVISIAE)	1.69074	0.000198251	1.93445	0.000413355	NM_012118	Bos taurus similar to Homo sapiens CCR4 carbon catabolite repression 4-like (S. cerevisiae) (CCRN4L)	A_73_112872	GCATGCCCTTGGGAAGGAACCCCGTTAGCTCACATTAAAACCTTTTCCATTAAAACCTAC
MARS2	METHIONINE-TRNA SYNTHETASE 2 (MITOCHONDRIAL)	1.68797	3.36949e-05	1.6955	0.00125138	NM_138395	Bos taurus similar to Homo sapiens methionine-tRNA synthetase 2 (mitochondrial) (MARS2), nuclear gene encoding mitochondrial protein	A_73_105873	TCATTGTGTACCTCCGTCCAAACCAGTTATTTGCCCAGACTACCTCTCATGGCTTGTTTT
TCF15	TRANSCRIPTION FACTOR 15 (BASIC HELIX-LOOP-HELIX)	1.68674	0.00558376			NM_004609	Bos taurus similar to Homo sapiens transcription factor 15 (basic helix-loop-helix) (TCF15)	A_73_116129	ATGGATGAGTGTGGGTGTATGTGTGAGAGAGAGAATTGATGGGTTTAAAATAAAAGGTAT
#N/A	#N/A	1.68656	0.00985481			XR_018284	Bos taurus similar to PREDICTED: Homo sapiens similar to single-stranded DNA-binding protein isoform a (LOC401002)	A_73_104446	GGATCCGGCCTTCTTTTTCAAAGATGGGATTTTGCCCAAAATGGCTCTGTATATCCTGGA
#N/A	#N/A	1.68519	0.001387			none	Unidentified transcripts on BTA22 position 21646172-21645194	A_73_113313	ATTCTGTTGACACAAACCTGATAAATTTTCTGAACCCCACTGTCCCTTGCTCACTTAGGT
HIST1H1E	HISTONE 1, H1E	1.68323	0.0129855	1.93537	0.0416009	NM_005321	Bos taurus similar to Homo sapiens histone 1, H1e (HIST1H1E)	A_73_109656	CGGCCAGTCAAGGATCCTTCTTTTCGGGAACCTCAACATCTGAAAATCGTAGATGCTTTA
N4BP1	NEDD4 BINDING PROTEIN 1	1.68275	0.000303685			NM_153029	Bos taurus similar to Homo sapiens Nedd4 binding protein 1 (N4BP1)	A_73_112122	CCAAAAAACTGGTTTTCTATTCTCAAGAATGACCCAAGCCAATAAATAGCATTAGTAGCT
CHST2	CARBOHYDRATE (N-ACETYLGLUCOSAMINE-6-O) SULFOTRANSFERASE 2	1.68195	0.000644619	1.58332	0.00780241	NM_004267	PREDICTED: Bos taurus similar to Carbohydrate sulfotransferase 2 (N-acetylglucosamine 6-O-sulfotransferase 1) (GlcNAc6ST-1) (Gn6st-1) (Galactose/N-acetylglucosamine/N-acetylglucosamine 6-O-sulfotransferase 2) (GST-2) (LOC615978)	A_73_112616	GTGTGTTTCAACAAAATCAGCCCAGATCCAAACTGAGGAAGCCCACATATTCTGTTATAG
PECR	PEROXISOMAL TRANS-2-ENOYL-COA REDUCTASE	1.67937	0.000374958			NM_018441	Bos taurus similar to Homo sapiens peroxisomal trans-2-enoyl-CoA reductase (PECR)	A_73_118532	TCAATTACATCTGTGCAAAAGTTATTCCTGAAATAAACACATTAAGTGCCAACCAACGTC
PGS1	PHOSPHATIDYLGLYCEROPHOSPHATE SYNTHASE 1	1.67911	0.0254853			NM_024419	Bos taurus similar to Homo sapiens phosphatidylglycerophosphate synthase (PGS1)	A_73_106471	GCAGAAGCGGAGACAGCCTAGACCCTCAACAGCGCAGGTATAGTTAAGTAAATTACAATT
#N/A	#N/A	1.67796	0.000171384			none	Unidentified transcripts on BTA6 position 34556831-34556203	A_73_120769	TTGTTTTGAAAATCACTGATGTACTCTGGATGGTTTCAGGGTTCTTGAATGAAAGGTATA
HIST1H2BL	HISTONE 1, H2BL	1.67626	0.000296937	1.55043	0.00329598	NM_003519	PREDICTED: Bos taurus similar to H2B histone family, member C (LOC520758)	A_73_114359	GACGCTGGCATCTCGTCCAAGGCCATGGGAATCATGAACTCCTTCGTCAATGACATTTTC
RB1	RETINOBLASTOMA 1 (INCLUDING OSTEOSARCOMA)	1.6761	0.0151731			NM_000321	PREDICTED: Bos taurus similar to Retinoblastoma-associated protein (PP110) (P105-RB) (RB) (LOC534712)	A_73_120095	AATGACATCTACTCGAACACGAATGCAAAAGCAGAAAATGAATGAGAGCGTGGATACCTC
CAMSAP1L1	CALMODULIN REGULATED SPECTRIN-ASSOCIATED PROTEIN 1-LIKE 1	1.67604	0.0211507			NM_203459	Bos taurus similar to Homo sapiens calmodulin regulated spectrin-associated protein 1-like 1 (CAMSAP1L1)	A_73_112821	AGTTCAGCCACATCCCTGCTAAAACTTTATCTGCCAGTGTTGATGCCATTACCATTCACA
KCNK7	POTASSIUM CHANNEL, SUBFAMILY K, MEMBER 7	1.67583	0.00460352	1.70408	0.0179284	NM_033347	Bos taurus similar to Homo sapiens potassium channel, subfamily K, member 7 (KCNK7), transcript variant A	A_73_118391	GATCCGGAGGAGGGAAGGGAAGGCATGGATGTGAGAACCTCGGGAAATAATGTGTTAATA
SYNJ2	SYNAPTOJANIN 2	1.67498	0.00144965			NM_003898	PREDICTED: Bos taurus similar to synaptojanin 2 (LOC616122)	A_73_110991	AACTGCTGTGACTGGCTGCTGAAGGTCATCTGCGGGGTGGTGGCCATCCGCACGGTGTAT
URP2	UNC-112 RELATED PROTEIN 2	1.67345	2.75194e-06			NM_031471	Bos taurus similar to Homo sapiens UNC-112 related protein 2 (URP2), transcript variant URP2SF	A_73_117176	CCCTTCCCTTGTCTGAGTGGCCAGGACCAACACCTCTGACCCAGCTGAAGTCCCTGAGCA
PCDH7	BH-PROTOCADHERIN (BRAIN-HEART)	1.67299	0.0397062			NM_002589	Bos taurus similar to Homo sapiens BH-protocadherin (brain-heart) (PCDH7), transcript variant a	A_73_110269	ACCGAAGGACAACATCAGAAAAACAATTCAGGAAACATGTTGACAAACCCAAATGAAGCA
LAP3	LEUCINE AMINOPEPTIDASE 3	1.67156	0.00217626			NM_015907	Bos taurus leucine aminopeptidase 3 (LAP3)	A_73_104077	ATGAACAAACTAAAAGTTGCTGTGCGATTGTCAGAAACAATAAATCCAACTTTTGGTGCC
BTC	BETACELLULIN	1.67098	0.0027349	1.63123	0.0122363	NM_001729	Bos taurus betacellulin (BTC)	A_73_100868	GCACATGCTGTCATCCTCTTCGGAAACGTCGGAAAAGAAGAAAGAAGGAAGAAGAAATGG
LGALS8	LECTIN, GALACTOSIDE-BINDING, SOLUBLE, 8 (GALECTIN 8)	1.67096	0.00178479			NM_006499	Bos taurus similar to Homo sapiens lectin, galactoside-binding, soluble, 8 (galectin 8) (LGALS8), transcript variant 1	A_73_114176	TGAGATGATAATTTACTGTGACGCCAGAGAATTCAAAGTCGCGGTGAATGGTGTCCACAG
ZP2	ZONA PELLUCIDA GLYCOPROTEIN 2 (SPERM RECEPTOR)	1.6683	0.0139947			NM_003460	Bos taurus zona pellucida glycoprotein 2 (sperm receptor) (ZP2)	A_73_103256	TGCGCAAGAAAAGAATCACAGTGCTAAACCACTAATTGGATTTTCAATAAAATGTGGAAG
SCO1	SCO CYTOCHROME OXIDASE DEFICIENT HOMOLOG 1 (YEAST)	1.66822	0.00666493	1.56662	0.0191392	NM_004589	Bos taurus similar to Homo sapiens SCO cytochrome oxidase deficient homolog 1 (yeast) (SCO1), nuclear gene encoding mitochondrial protein	A_73_102569	AAGAAGAATGCAGAAATAGCTGGTTCAATTGCTGCACACATGAGGACCCACAGGAAAAAG
DLG7	DISCS, LARGE HOMOLOG 7 (DROSOPHILA)	1.66782	0.000112763			NM_014750	Bos taurus similar to Homo sapiens discs, large homolog 7 (Drosophila) (DLG7)	A_73_119397	GATGCAGAACCTGTGGATACTGAGGGCCTGCTGTTAAGAGATGTAAGCATCCTTGAATTT
CASP7	CASPASE 7, APOPTOSIS-RELATED CYSTEINE PEPTIDASE	1.66755	0.000460881			NM_001227	Bos taurus similar to Homo sapiens caspase 7, apoptosis-related cysteine peptidase (CASP7), transcript variant alpha	A_73_118709	ACCATTCTAGGTATTTCAGTAGAGAGAATTTAATAGAGGAAATTGACATACGTAGATGAT
SERINC2	SERINE INCORPORATOR 2	1.66724	1.60512e-05			NM_178865	Bos taurus similar to Homo sapiens serine incorporator 2 (SERINC2)	A_73_120026	ATCCCCTTCCTGGACTCCGTGCCTTACTGAGTCTCGCAGACTCTGCCAATAAAGAAGCCA
HEG1	HEG HOMOLOG 1 (ZEBRAFISH)	1.66711	0.00893233			XM_087386	Bos taurus similar to PREDICTED: Homo sapiens HEG homolog 1 (zebrafish) (HEG1)	A_73_104935	ACTTCTCATGTTACCATTCATATCTGGATCAGAGCAAAACAAGTTTCATTTGATTCTGCA
CBR1	CARBONYL REDUCTASE 1	1.66562	0.0160273	1.70712	0.0253626	NM_001757	Bos taurus similar to Homo sapiens carbonyl reductase 1 (CBR1)	A_73_107663	GGTGAGCTCATTCACAGCTACACCATGGATCCATTTATATTGCTGTCCCAGATTCACCAA
MOCOS	MOLYBDENUM COFACTOR SULFURASE	1.66562	0.00136806	1.64399	0.00069133	NM_017947	Bos taurus molybdenum cofactor sulfurase (HMCS)	A_73_101386	TGCTGAAAGAAAACATGGAACACCACGATATACCGGCTACCGAGTAATGTCAGGATGCTA
NIP	HOMOLOG OF DROSOPHILA NUMB-INTERACTING PROTEIN	1.66525	0.00666711	1.5194	0.00466673	NM_144565	Bos taurus similar to Homo sapiens dual oxidase maturation factor 1 (DUOXA1)	A_73_107616	TACCGGTCCATCACTGAGAGTCCCGAGCCCCAGGACATCCCTCTGTCAGAGGCTTCCTCT
SLC25A3	SOLUTE CARRIER FAMILY 25 (MITOCHONDRIAL CARRIER; PHOSPHATE CARRIER), MEMBER 3	1.66515	0.0031524			NM_005888	Bos taurus solute carrier family 25 (mitochondrial carrier; phosphate carrier), member 3 (SLC25A3)	A_73_107398	TATATGTCTCAAGTTTGGTCACTCGAGAGAGTTCTTACATTTTTAAGAACCATGCCCTAA
ITGB3	INTEGRIN, BETA 3 (PLATELET GLYCOPROTEIN IIIA, ANTIGEN CD61)	1.66511	0.00385264			NM_000212	Bos taurus similar to Homo sapiens integrin, beta 3 (platelet glycoprotein IIIa, antigen CD61) (ITGB3)	A_73_113738	GAATGAGGATGACTGTGTTGTCAGATTCCAGTACTACGAAGACTCCAGTGGAAAGTCCAT
ATIC	5-AMINOIMIDAZOLE-4-CARBOXAMIDE RIBONUCLEOTIDE FORMYLTRANSFERASE/IMP CYCLOHYDROLASE	1.6638	0.000922339			NM_004044	Bos taurus similar to Homo sapiens 5-aminoimidazole-4-carboxamide ribonucleotide formyltransferase/IMP cyclohydrolase (ATIC)	A_73_119514	TTGGGTAGTGTGAGTCCTTCGCAGTAGTGTTTTGGAAAGATTTCTTGGCTATGTCCAGGT
RFK	RIBOFLAVIN KINASE	1.66353	0.000198251	1.55769	0.0128269	NM_018339	PREDICTED: Bos taurus similar to riboflavin kinase (LOC514697)	A_73_110358	TAGTGCAATGTAGTTACCATATTATGTTCCAACTGTTCAATTAAACCCATCATGTCACAG
CXCR4	CHEMOKINE (C-X-C MOTIF) RECEPTOR 4	1.66283	2.1305e-06			NM_003467	Bos taurus chemokine (C-X-C motif) receptor 4 (CXCR4)	A_73_100200	GAAATCACTTAGGCTAGAAATGATTCTCAGCTATTTGTAAATAAGTGATCTCTCCATTCC
RNF141	RING FINGER PROTEIN 141	1.66227	0.0131491			NM_016422	Bos taurus ring finger protein 141 (RNF141)	A_73_108093	AATCTTGGGTGGTATCTGATGCACCCACTGAAGATGATATGGCTAACTATATTCTTAACA
MPZL1	MYELIN PROTEIN ZERO-LIKE 1	1.66148	0.00785651			NM_003953	Bos taurus similar to Homo sapiens myelin protein zero-like 1 (MPZL1), transcript variant 1	A_73_117618	GTGGCCTTGGAAACCAGAACGTGGAGAAGCACATGTTTAGTCATAGAGGGAGAAAAAGAT
IFRG15	INTERFERON RESPONSIVE GENE 15	1.66128	5.12527e-06			NM_022347	Bos taurus similar to Homo sapiens interferon responsive gene 15 (IFRG15)	A_73_102309	GCCACTATCTAGTTACTTGGCTCTACATTAAAGCAAAGACTAATCCCTGGTCTTTGGTGG
BFSP2	BEADED FILAMENT STRUCTURAL PROTEIN 2, PHAKININ	1.65786	0.00125467			NM_003571	Bos taurus beaded filament structural protein 2, phakinin (BFSP2)	A_73_109202	CGAGGAGAGCAGCTAATGGAGAAATACCCTCTTTTCATGAAGAAAATGCTGGCTTCCTCA
#N/A	#N/A	1.65699	0.00255212			none	Unidentified transcripts on BTA13 position 8766653-8767316	A_73_108762	AAGAGAAAAGTTGGTGGTGTTTTTACTTTTGAAATTTGCAGGACAAAAGGGCATGTCATT
LY9	LYMPHOCYTE ANTIGEN 9	1.65698	0.00388051			NM_002348	Bos taurus similar to Homo sapiens lymphocyte antigen 9 (LY9), transcript variant 1	A_73_112253	TCTACTGCTCTATACAGAAACCTCAGAAGGTTGTGCCACCATCGCAACAGAATGACCTTA
SNF1LK	SNF1-LIKE KINASE	1.65682	0.000152801			NM_173354	PREDICTED: Bos taurus similar to SNF1-like kinase (LOC529156), partial mRNA.	A_73_120696	CCCGCCATGTATTGTCGTCTCACCCTCCGTGGCCAGTCCTTGTGAAGGCACCAGCTCAGA
NEDD4L	NEURAL PRECURSOR CELL EXPRESSED, DEVELOPMENTALLY DOWN-REGULATED 4-LIKE	1.6564	0.0166225			NM_015277	Bos taurus similar to Homo sapiens neural precursor cell expressed, developmentally down-regulated 4-like (NEDD4L)	A_73_103607	GATTTAGACCGATTTGCAGATCTTATTTCACTACAATTAAAGATGTCTCATGTACTTGGG
OBFC1	OLIGONUCLEOTIDE/OLIGOSACCHARIDE-BINDING FOLD CONTAINING 1	1.6564	6.88435e-05			NM_024928	Bos taurus similar to Homo sapiens oligonucleotide/oligosaccharide-binding fold containing 1 (OBFC1)	A_73_116957	CTGAGCTTAACCTCTCAGCTTAAGAAGCTGCAAGAGACCATTGCACAGAGAGCAAAGTTA
#N/A	#N/A	1.65566	0.000271227	1.51637	0.00723207	none	Unidentified transcripts	A_73_116326	AAAGTCATCACCAGCAAACAAAGAACTGTTGAGCTCTCTGTCCTCTGCTCTGTAAGGGAA
#N/A	#N/A	1.65518	0.000331325			none	Unidentified transcripts	A_73_119708	ATATTTGCCCCCTAGTCATTTCAGATTCTCTCAATAAAACTTTATAACATTATCTGCCCC
BIN2	BRIDGING INTEGRATOR 2	1.65405	0.00305222	1.94927	0.00579244	NM_016293	PREDICTED: Bos taurus similar to bridging integrator 2 (LOC524475)	A_73_114257	AAACTAGCTGACCAGGTTTTGAGGACCATGGAAAACTATGTGGCCCAGTTCAGTGAGATT
CCL26	CHEMOKINE (C-C MOTIF) LIGAND 26	1.65175	0.0388773			NM_006072	Bos taurus similar to Homo sapiens chemokine (C-C motif) ligand 26 (CCL26)	A_73_112076	AGCCAAAGGAAGAATGGGTGCAAAGACACATTTCAAAACTCAGAGCCCAGCAACAACTGT
N4BP1	NEDD4 BINDING PROTEIN 1	1.65155	2.95275e-08			NM_153029	Bos taurus similar to Homo sapiens Nedd4 binding protein 1 (N4BP1)	A_73_113532	AGGGCTTTCTGTGTTCACTCTCTGTGTTTCCCACGGCACCTAGCGCAGTGCCTTGCACTT
STK17A	SERINE/THREONINE KINASE 17A (APOPTOSIS-INDUCING)	1.65124	3.49873e-05			NM_004760	Bos taurus similar to Homo sapiens serine/threonine kinase 17a (apoptosis-inducing) (STK17A)	A_73_120635	TATCTGGGCCCCACAGTGAACAGTAAATTCCTATTTTAAAAAATGCAAATGTAAAAGTGG
AGPAT5	1-ACYLGLYCEROL-3-PHOSPHATE O-ACYLTRANSFERASE 5 (LYSOPHOSPHATIDIC ACID ACYLTRANSFERASE, EPSILON)	1.65104	0.0119801			NM_018361	Bos taurus similar to Homo sapiens 1-acylglycerol-3-phosphate O-acyltransferase 5 (lysophosphatidic acid acyltransferase, epsilon) (AGPAT5)	A_73_104140	CTCTGTGTTAGCGCAGGCTTTTATTGTATTGTGTTGTGTTGTTAGCTGATTTCACTTGAT
PARP3	POLY (ADP-RIBOSE) POLYMERASE FAMILY, MEMBER 3	1.65101	0.00297836			NM_005485	Bos taurus similar to Homo sapiens poly (ADP-ribose) polymerase family, member 3 (PARP3), transcript variant 2	A_73_107470	TTTTCCCAGAGCGAATATCTCATCTACCAGGAGAGCCAGCGCTGCCTGCGCTACCTGCTA
CTSB	CATHEPSIN B	1.65094	7.307e-05			NM_001908	Bos taurus cathepsin B (CTSB)	A_73_115425	TTGCAATCACTGCTTCACCCTGTTAACACAAGGAATGGCTGCCAATAAAAAGCCTCTCCT
LOC651825	SIMILAR TO RIBOSOMAL PROTEIN L35A	1.64934	3.4503e-05			XM_941078	Bos taurus similar to PREDICTED: Homo sapiens similar to ribosomal protein L35a (LOC651825)	A_73_117612	TTTCAGTTCTGTATCAGTTGAATTTTTGTGCTCTTTTCCCTGTGTACGTGGTGGTTCTAT
KLHL21	KELCH-LIKE 21 (DROSOPHILA)	1.64913	0.00523004			NM_014851	Bos taurus similar to Homo sapiens kelch-like 21 (Drosophila) (KLHL21)	A_73_120264	CCTCTTGAGACCCAAGTGTGATGGATGCAGCTAGGTCTTTGCAGAGAACTTTTTGAGATT
TLE3	TRANSDUCIN-LIKE ENHANCER OF SPLIT 3 (E(SP1) HOMOLOG, DROSOPHILA)	1.64887	3.83088e-05			NM_005078	Bos taurus similar to Homo sapiens transducin-like enhancer of split 3 (E(sp1) homolog, Drosophila) (TLE3)	A_73_116619	TTGTCTACGATAAATTAGGGGCTATTTTTTGGCATGTTCTTTGGGAATGGCGCAGATCCA
CBLL1	CAS-BR-M (MURINE) ECOTROPIC RETROVIRAL TRANSFORMING SEQUENCE-LIKE 1	1.6483	5.24544e-05			NM_024814	Bos taurus similar to Homo sapiens Cas-Br-M (murine) ecotropic retroviral transforming sequence-like 1 (CBLL1)	A_73_115941	TTTTAAGAACTTTGTTCCCCTAGTGTGGTAAATTGACCCAGAGGTAACCATTTGTAAGAA
RUNX1T1	RUNT-RELATED TRANSCRIPTION FACTOR 1; TRANSLOCATED TO, 1 (CYCLIN D-RELATED)	1.64807	0.00980555	1.75932	0.037762	NM_004349	Bos taurus similar to Homo sapiens runt-related transcription factor 1; translocated to, 1 (cyclin D-related) (RUNX1T1), transcript variant 1	A_73_100189	TATAGTGTGAATCCATTAACCCTTCGTCGTCCAGGGTCCAGACCAGAACTACTTGTTAGT
#N/A	#N/A	1.64651	0.0289923			none	Unidentified transcripts on BTA9 position 4819484-4820506	A_73_116006	GGCTAGTTTGTTTCTCCAGCCAGAAGGTATATTAGGGGTCAGAATGCAGCACTTTACAGA
EMR2	EGF-LIKE MODULE CONTAINING, MUCIN-LIKE, HORMONE RECEPTOR-LIKE 2	1.64641	0.0128223			NM_013447	PREDICTED: Bos taurus similar to egf-like module containing, mucin-like, hormone receptor-like sequence 2 isoform a (LOC616040), partial mRNA.	A_73_117514	ACCCTTTGGATTTTGAAAAGAAAACTCTGTTCCCTCAATAGTGAGGTGTCCACCCTCCAG
ARF3	ADP-RIBOSYLATION FACTOR 3	1.64297	2.74162e-05			NM_001659	Bos taurus ADP-ribosylation factor 3 (ARF3)	A_73_114427	TTCTCTCTCCTTGCTCAAAATGTGGGATACGCGATGACTGTGACCCTGGTTGGAAATTAA
TFAM	TRANSCRIPTION FACTOR A, MITOCHONDRIAL	1.6427	7.48907e-05			NM_003201	Bos taurus mitochondrial transcription factor 1 (TFAM)	A_73_116940	ATAATCAGACTTGATGGTTGTACATGTGAGGAATTTCTGGTATCAGTTGCAGCTTTTATA
KIAA0101	KIAA0101	1.64265	0.0090878			NM_014736	Bos taurus KIAA0101 protein (KIAA0101)	A_73_119214	AAAGTAATGTTAATTAAACTGAACCTATACCCTTTTTAAGAAAGGGGGCCAAAGAGGCAA
PSME1	PROTEASOME (PROSOME, MACROPAIN) ACTIVATOR SUBUNIT 1 (PA28 ALPHA)	1.64262	3.48338e-07			NM_176783	Bos taurus proteasome activator 28 alpha subunit (PSME1)	A_73_111174	TTCCACACCCACTCCCTGACCATGCAGGCTGGGGGTGAAGGGTTACAAAGTTCAACCTCT
CSF1R	COLONY STIMULATING FACTOR 1 RECEPTOR, FORMERLY MCDONOUGH FELINE SARCOMA VIRAL (V-FMS) ONCOGENE HOMOLOG	1.64152	8.04448e-05	1.52312	0.009564	NM_005211	Bos taurus similar to Homo sapiens colony stimulating factor 1 receptor, formerly McDonough feline sarcoma viral (v-fms) oncogene homolog (CSF1R)	A_73_118762	AACTAACAGTCACAAAGTGGAATGTCCCTGTCAGCATTAAACTAACCCCATTAACACAAA
COL4A3BP	COLLAGEN, TYPE IV, ALPHA 3 (GOODPASTURE ANTIGEN) BINDING PROTEIN	1.64112	0.00239455			NM_031361	Bos taurus collagen, type IV, alpha 3 (Goodpasture antigen) binding protein (COL4A3BP)	A_73_112416	ACGTACAAGAAAAAACTGCAGGAAAACCTATTTTGTTCTAGTATTAACAGTGACTGAAGC
OGFRL1	OPIOID GROWTH FACTOR RECEPTOR-LIKE 1	1.64022	0.00665971	1.82108	0.0459361	NM_024576	Bos taurus similar to Homo sapiens opioid growth factor receptor-like 1 (OGFRL1)	A_73_116212	GCATGGGATCAGTAAAGCAGCTGAAGACAAAAAAGTGGCCTCTAAGGAGTCAGAAGAGAT
TM6SF2	TRANSMEMBRANE 6 SUPERFAMILY MEMBER 2	1.63965	0.00338239			NM_001001524	PREDICTED: Bos taurus similar to transmembrane 6 superfamily member 2 (LOC515889), partial mRNA.	A_73_117928	AAACTCCACATAGGCACCTTCCCTATCCATTATCTCCCTCAATGGATCATTTTAGTAAAA
NEDD4	NEURAL PRECURSOR CELL EXPRESSED, DEVELOPMENTALLY DOWN-REGULATED 4	1.63915	8.99642e-05			NM_198400	Bos taurus similar to Homo sapiens neural precursor cell expressed, developmentally down-regulated 4 (NEDD4), transcript variant 2	A_73_106426	AGCAGAATAAGGCAAAAGGGATAGTGTTCCAGTGCATCTGCAAAGGTAAAGTGTGCCAAG
SLC37A3	SOLUTE CARRIER FAMILY 37 (GLYCEROL-3-PHOSPHATE TRANSPORTER), MEMBER 3	1.63853	0.0228972	1.75341	0.0131798	NM_032295	Bos taurus similar to Homo sapiens solute carrier family 37 (glycerol-3-phosphate transporter), member 3 (SLC37A3), transcript variant 2	A_73_108801	ACTGGCCTACGCGTGCTTGAAGTTAGTGAATTACTCCTTCTTCTTCTGGTTGCCCTTTTA
ID1	INHIBITOR OF DNA BINDING 1, DOMINANT NEGATIVE HELIX-LOOP-HELIX PROTEIN	1.63809	0.0113928			NM_002165	Bos taurus similar to Homo sapiens inhibitor of DNA binding 1, dominant negative helix-loop-helix protein (ID1), transcript variant 1	A_73_114618	CAATGATCACCGACTGAGAATATTGTTTTACAATAGTTCTGTGGGGTGTTTTCTTTTTTG
UVRAG	UV RADIATION RESISTANCE ASSOCIATED GENE	1.63774	4.88432e-05			NM_003369	Bos taurus similar to Homo sapiens UV radiation resistance associated gene (UVRAG)	A_73_116296	ACAGAATCATTGCATGACAGACAGACCCAACTTGCAAGCAATTAAAAGCTTTAACTGGAT
DKFZP564J0863	DKFZP564J0863 PROTEIN	1.63549	2.6971e-06			NM_015459	Bos taurus similar to Homo sapiens DKFZP564J0863 protein (DKFZP564J0863)	A_73_101302	AAAGCTCAGTAGCATCCTAATGAGAGGATCAGACAAGAACCCTTCTAGCTCCCTCTGATT
SPIN	SPINDLIN	1.63496	0.0104644			NM_006717	Bos taurus similar to Homo sapiens spindlin (SPIN)	A_73_115142	ACAATCTCTGCCAGCAGAACTGGTTTTGTTCTGAATCGTACAGATTTATGTGAACACAAA
PHC3	POLYHOMEOTIC LIKE 3 (DROSOPHILA)	1.63481	0.00299274			NM_024947	Bos taurus similar to Homo sapiens polyhomeotic like 3 (Drosophila) (PHC3)	A_73_117340	AGTGAGTTGCTCAAGTGTGAATTCTGTGGAAAGATGGGGTATGCTAATGAATTCTTCGGC
SLC5A1	SOLUTE CARRIER FAMILY 5 (SODIUM/GLUCOSE COTRANSPORTER), MEMBER 1	1.63467	0.0423176	1.88189	0.0192707	NM_000343	Bos taurus solute carrier family 5 (sodium/glucose cotransporter), member 1 (SLC5A1)	A_73_102890	CACTTTGAAAAGTGGATGAGTGAAAAGAGGCTGGCATCTTTCTTACACACATGAAGAATG
POLS	POLYMERASE (DNA DIRECTED) SIGMA	1.63436	2.05677e-05			NM_006999	Bos taurus similar to Homo sapiens polymerase (DNA directed) sigma (POLS)	A_73_100562	TTTTTTGTGCGTGGACAACAATGTGGAAGCTAAAATTGACATATTTTTATGTGAAGTTTT
IL1B	INTERLEUKIN 1, BETA	1.63302	0.0421569			NM_000576	Bos taurus interleukin 1, beta (IL1B)	A_73_110556	AATAACTGTGGAACCAATTTCCGGGTTAGAGTGCCATCCTTCTGTCAAGTCCTTTCACCA
#N/A	#N/A	1.63282	0.0134026	1.80361	0.00844176	NM_001040202	PREDICTED: Bos taurus similar to Progestin and adipoQ receptor family member III (LOC613864), partial mRNA.	A_73_100902	GGTGTATGTCATGCAGTATAGACACAGCAAACCCTGTCCTGACTATGTTTCACATTTGTG
GLT8D3	GLYCOSYLTRANSFERASE 8 DOMAIN CONTAINING 3	1.63263	0.0157311			XM_290597	PREDICTED: Bos taurus similar to CG9996-PA (LOC507299)	A_73_109177	GGTGCTCTATGACAATTGAGTTTTAAAAGCCTTGTTAAATATTGCTAAATTAGTTGCCCC
IL18BP	INTERLEUKIN 18 BINDING PROTEIN	1.63256	4.06306e-05			NM_173042	Bos taurus similar to Homo sapiens interleukin 18 binding protein (IL18BP), transcript variant A	A_73_119324	AGTCCAGGCCACAGTCTGCATCCATTTAATATATTTGTTTCCTCTGTGGGCTCCTGGGAT
CHI3L1	CHITINASE 3-LIKE 1 (CARTILAGE GLYCOPROTEIN-39)	1.63104	0.0170776			NM_001276	Bos taurus similar to Homo sapiens chitinase 3-like 1 (cartilage glycoprotein-39) (CHI3L1)	A_73_119569	TGTATCTCCATCCCACTTCCCCTTGCTGGTTCTGGATCTGCTCAATAAAGCACCAGGGTT
SUDS3	SUPPRESSOR OF DEFECTIVE SILENCING 3 HOMOLOG (S. CEREVISIAE)	1.63023	1.58144e-05			NM_022491	PREDICTED: Bos taurus similar to Sin3 histone deacetylase corepressor complex component SDS3, transcript variant 1 (LOC506646)	A_73_113748	ATAAGAGCCAAGCCATCTATCTGGAATCGAAGGACAACCAGAAACTGAGCTGTGTGATCA
ENO1	ENOLASE 1, (ALPHA)	1.63009	0.00302835			NM_001428	Bos taurus enolase 1 (ENO1)	A_73_105693	CAACGGTGGGATTCCCACGAGAGTCAAAGATCTCTCTGGCGTGGACCTTCAGGATGGACA
UXS1	UDP-GLUCURONATE DECARBOXYLASE 1	1.62943	0.00917637	1.60171	0.0326926	NM_025076	Bos taurus similar to Homo sapiens UDP-glucuronate decarboxylase 1 (UXS1)	A_73_110235	CCGAGCCTGCTATGACGAAGGGAAGCGAGTCGCTGAGACCATGTGCTATGCCTACATGAA
PHF15	PHD FINGER PROTEIN 15	1.62908	5.07862e-05			NM_015288	Bos taurus similar to Homo sapiens PHD finger protein 15 (PHF15)	A_73_108437	TTCAGGACCCCCTCTGCAATCCTCATGTGTTGGCAAACGCAGTTAATAAAGCAGTGTTTT
NAT1	N-ACETYLTRANSFERASE 1 (ARYLAMINE N-ACETYLTRANSFERASE)	1.62889	0.0115052			NM_000662	Bos taurus similar to Homo sapiens N-acetyltransferase 1 (arylamine N-acetyltransferase) (NAT1)	A_73_103468	CACTCAGTTTTATCAACTAGGAACTAGAGGCCTATCTATCATATTTTCTCAACACTCCCA
DECR2	2,4-DIENOYL COA REDUCTASE 2, PEROXISOMAL	1.62808	0.000711315			NM_020664	Bos taurus similar to Homo sapiens 2,4-dienoyl CoA reductase 2, peroxisomal (DECR2)	A_73_105488	TCTAGAGTTTTGCCAGAAAATGCATTTCCTTAAAAAATAAACATCTTATTATAAAACTAA
MAOB	MONOAMINE OXIDASE B	1.62647	0.00873296			NM_000898	Bos taurus monoamine oxidase B (MAOB)	A_73_115097	TAGCTTAGCACTGTCTCACCCACTTCCAAGTTCACTGGCTCCAGAATCTTTACAGTAGTT
#N/A	#N/A	1.62631	1.35186e-05			none	Unidentified transcripts on BTA8 position 55832980-55833781	A_73_101211	TATATACATGTTGAAGAAAGCATCACAGCAGAACTGTAGGAGTCCAAATTTAATGAACTG
LY75	LYMPHOCYTE ANTIGEN 75	1.62546	0.000372872			NM_002349	Bos taurus DEC-205/CD205 protein (LOC407236)	A_73_117136	GATACCAAAGTTGGAACTGAAGTCCAAATTGTTCATAGGGTAATGAGTTTAATGTGCATT
PSME1	PROTEASOME (PROSOME, MACROPAIN) ACTIVATOR SUBUNIT 1 (PA28 ALPHA)	1.62415	9.949e-07			NM_006263	Bos taurus proteasome activator 28 alpha subunit (PSME1)	A_73_101826	ATGGAGATCCGCAATGCTTACGCTGTGTTATATGACATCATCCTGAAGAACTTCGAGAAG
SLC37A3	SOLUTE CARRIER FAMILY 37 (GLYCEROL-3-PHOSPHATE TRANSPORTER), MEMBER 3	1.62173	0.0219815	1.85188	0.0116153	NM_032295	PREDICTED: Bos taurus similar to solute carrier family 37 (glycerol-3-phosphate transporter), member 3 isoform 2 (LOC613686)	A_73_108081	TGGGACCATCATCTTCTTTGGACTCTTGGTATCACCAGAAGAAATCGGTCCCTCAGATAT
#N/A	#N/A	1.62134	0.00053464			none	Unidentified transcripts	A_73_106636	GTAGATGGACAGACCCAAGTTTCTGAATAAAAAACTTACTGAATTTCAGTATTCTTGTGG
C6ORF163	CHROMOSOME 6 OPEN READING FRAME 163	1.62114	0.0167529	1.60498	0.0363558	NM_001010868	Bos taurus similar to Homo sapiens chromosome 6 open reading frame 163 (C6orf163)	A_73_118634	CCAGAAAGAAAGAAAACACCTTCCAATCTTATTATTCCAGAGAACCAAACAACTCCTGAT
DAPP1	DUAL ADAPTOR OF PHOSPHOTYROSINE AND 3-PHOSPHOINOSITIDES	1.62092	0.0170882	1.80232	0.03176	NM_014395	PREDICTED: Bos taurus similar to Dual adapter for phosphotyrosine and 3-phosphotyrosine and 3-phosphoinositide (hDAPP1) (B cell adapter molecule of 32 kDa) (B lymphocyte adapter protein Bam32) (LOC533156)	A_73_119840	AGTCCGATCTCGGTCGTTCATCTTTCAAAACAAATCAAAAGCAGAGGCAGATTTGGACCG
PRRG4	PROLINE RICH GLA (G-CARBOXYGLUTAMIC ACID) 4 (TRANSMEMBRANE)	1.62076	0.0467207	1.56369	0.0344132	NM_024081	Bos taurus similar to Homo sapiens proline rich Gla (G-carboxyglutamic acid) 4 (transmembrane) (PRRG4)	A_73_121095	AGTGGTTCTTTTCCCTGAACCAAAAAAGACAGGTCAATTCAGCCATTTATGGCAAACTGT
#N/A	#N/A	1.62028	0.00800423			none	Unidentified transcripts on BTA18 position 49301572-49301134	A_73_118832	GCGGGCGGAGAGGAGAGGATTTGCAAAATTCTGTAAAAATTAAAAACTTTTCTACGCCTA
FOSL2	FOS-LIKE ANTIGEN 2	1.62004	0.0023931			NM_005253	Bos taurus similar to Homo sapiens FOS-like antigen 2 (FOSL2)	A_73_111466	TTATCGAATTTGCCATGACATTTCATCTGGGTGGTCTGAATAGTAAAGCTCTTCATTTCT
NUP160	NUCLEOPORIN 160KDA	1.61864	0.00463737			NM_015231	Bos taurus similar to Homo sapiens nucleoporin 160kDa (NUP160)	A_73_102170	TGTGGACCTTATGACTCACAATTACTATGAGCTTCTGTATGCCTTTCACATCTATCGTCA
#N/A	#N/A	1.61852	5.25995e-07			none	Unidentified transcripts on BTA24 position 26438598-26437947	A_73_121044	TTTATTAACTGTTCTGTGGTGTGCATGTAATTAGCAGTCCTCATTTCTGTCCTGCAGCTG
GSS	GLUTATHIONE SYNTHETASE	1.61831	3.44957e-05			NM_000178	Bos taurus glutathione synthetase (GSS)	A_73_117637	AAAGGGTATGGGCACAGCCTTTCCCCACCTCTGCCTTAAATAAAACTACTTGGCTGATTC
HLA-DOA	MAJOR HISTOCOMPATIBILITY COMPLEX, CLASS II, DO ALPHA	1.61816	0.00041261			NM_002119	Bos taurus similar to Homo sapiens major histocompatibility complex, class II, DO alpha (HLA-DOA)	A_73_121193	GTCCTATAGGTCTCCTCCTTTTTGGCCCCCATACTCATGGCAGGGACTTGTGGGGAACCA
PCDH9	PROTOCADHERIN 9	1.61806	0.0151147			NM_203487	Bos taurus similar to Homo sapiens protocadherin 9 (PCDH9), transcript variant 1	A_73_112090	CTGTGAAATATGACATGTGAAGAGGGATTAATAGGCTGAGAAACTCATATTTCAACCAAA
DSU	DILUTE SUPPRESSOR	1.61788	0.00027927			NM_018000	Bos taurus similar to Homo sapiens dilute suppressor (DSU)	A_73_115353	TTCATCCTTGTCCATGGAATTTGTGTTTTGTCTTTGCCTTTTTTGATGTCAAAATAGAGG
IRF6	INTERFERON REGULATORY FACTOR 6	1.61484	0.00603209	1.87787	0.00206181	NM_006147	PREDICTED: Bos taurus similar to Interferon regulatory factor 6 (IRF-6), transcript variant 2 (LOC614253)	A_73_109574	TCTTGTTTGATGCAGGGTTGCCACAAACCTTTGATTTGTAAAACACAGTATCTGCAAAGT
RASSF1	RAS ASSOCIATION (RALGDS/AF-6) DOMAIN FAMILY 1	1.61249	1.37541e-07			NM_170713	Bos taurus similar to Homo sapiens Ras association (RalGDS/AF-6) domain family 1 (RASSF1), transcript variant C	A_73_104714	TGGGGGTGATAGTCATCAGGGCCTGGGGTCTGAGAGAAATGGCTAAATAAAGATTTAAGA
RBMS3	RNA BINDING MOTIF, SINGLE STRANDED INTERACTING PROTEIN	1.61224	0.00290901			NM_001003792	Bos taurus similar to Homo sapiens RNA binding motif, single stranded interacting protein (RBMS3), transcript variant 3	A_73_113223	GAACGATTCAGTCCCAAGACAGGATTATGATACTCCACCAGCTGTTGTGTCAGTACATGA
C20ORF54	CHROMOSOME 20 OPEN READING FRAME 54	1.61224	0.00159638			NM_033409	Bos taurus chromosome 20 (human) open reading frame 54 (C20orf54)	A_73_107017	GACATGGAAATGCAAAGCACAGCCCACCCCAACTCTGTCACAGCGCCTGCTGTTCTAGCT
HEPH	HEPHAESTIN	1.61178	0.00361317			NM_014799	Bos taurus similar to Homo sapiens hephaestin (HEPH), transcript variant 2	A_73_113007	TTGAGTGTCCTCTCCATGCTTTCATCAGAAGATTCTACATATTAAAGTGCTTGTTATAAC
LOC124491	LOC124491	1.61078	0.00934201			NM_145254	Bos taurus similar to Homo sapiens LOC124491 (LOC124491)	A_73_119250	GTCCTTTCTTCAGTTTGAAGTTCCAGGAATTAAAGATCTTTTTGGACTCATTGTTCTCAA
#N/A	#N/A	1.61069	0.01163			none	Unidentified transcripts	A_73_118384	TCTTCCCCAGATTCCTAATGCTCTATGAGTAAGTGTCGTGGATAATTTCCCGCTGTTGTT
CUTL1	CUT-LIKE 1, CCAAT DISPLACEMENT PROTEIN (DROSOPHILA)	1.60947	0.0441998	1.79146	0.0162217	NM_001913	Bos taurus similar to Homo sapiens cut-like 1, CCAAT displacement protein (Drosophila) (CUTL1), transcript variant 2	A_73_101627	ACCACCTCAAAGCTAGAAGAAGCCGAACATAAAGTCCAGACTCTGCAAACAGCCATGAAA
PLCG2	PHOSPHOLIPASE C, GAMMA 2 (PHOSPHATIDYLINOSITOL-SPECIFIC)	1.60812	8.17583e-05			NM_002661	Bos taurus similar to Homo sapiens phospholipase C, gamma 2 (phosphatidylinositol-specific) (PLCG2)	A_73_112975	GCGGCAAGAAGAACTGAACAACCAGCTCTTTCTGTACGACACCCACCAGAACCTGCGCAG
RBBP6	RETINOBLASTOMA BINDING PROTEIN 6	1.60803	0.00171904			NM_006910	Bos taurus similar to Homo sapiens retinoblastoma binding protein 6 (RBBP6), transcript variant 1	A_73_112112	AATTGCCTGGCAAAAGCTGATATCAGTTCTAAAATATCAGCAGAATGATTTGCTGAATTC
#N/A	#N/A	1.60801	0.00755652			none	Unidentified transcripts on BTA14 position 45337625-45336931	A_73_101029	ACACTAGTGTGTAAAATAAGGATTAGTACAGTACGTCTCATTACTTTTAATTCAGGGCAC
TRAK2	TRAFFICKING PROTEIN, KINESIN BINDING 2	1.60782	4.51326e-07			NM_015049	PREDICTED: Bos taurus similar to amyotrophic lateral sclerosis 2 (juvenile) chromosome region, candidate 3 (LOC523970)	A_73_100061	AATGTAGAAAGGGGAGGGTGAACGAATGGAAACAGGATTAGCATGAGGTCTGTCTGATAA
#N/A	#N/A	1.6073	0.0124477			none	Unidentified transcripts on BTA14 position 1486797-1485960	A_73_105418	ACCTCCTCAAGCCAGTGAATAAATGAGTGAATACATGTACCTGCTTTCTTTCGGTCCTCA
LOC153222	ADULT RETINA PROTEIN	1.60645	0.00472135			NM_153607	Bos taurus similar to Homo sapiens adult retina protein (LOC153222)	A_73_105194	CAGCTCAATAGCGAGGACTCACAGTCTGTTTGTGATTCCCTTTATTACCCTGACTCACTT
CCRL2	CHEMOKINE (C-C MOTIF) RECEPTOR-LIKE 2	1.60413	0.00293002			NM_003965	PREDICTED: Bos taurus similar to chemokine (C-C motif) receptor-like 2 (LOC515976)	A_73_119921	TCCTCTACGTGTTTCTTGACAAGGCATTTAGGAAACACCTCTGCCACCTTTTCTACCTGT
TNFRSF7	TUMOR NECROSIS FACTOR RECEPTOR SUPERFAMILY, MEMBER 7	1.60271	0.035281			NM_001242	Bos taurus similar to Homo sapiens tumor necrosis factor receptor superfamily, member 7 (TNFRSF7)	A_73_118154	CCCACTGTGAGAGCTGCCGGCACTGTAACTCTGGTCTTCTCATTCGAAACTGCACCCTCA
HEXB	HEXOSAMINIDASE B (BETA POLYPEPTIDE)	1.6024	0.000645564			NM_000521	Bos taurus similar to Homo sapiens hexosaminidase B (beta polypeptide) (HEXB)	A_73_104314	TGCAGATGGTTTTGGATATGATTTCAACCGTGAAGAAGAGATCCATAGTCTGGCAAGAGG
SELL	SELECTIN L (LYMPHOCYTE ADHESION MOLECULE 1)	1.60109	0.00128593			NM_000655	Bos taurus selectin L (SELL)	A_73_105441	ATCTCCCCTTCCTGGCCTCCTACTGCAAGATTAGTAACATGCATTTTTTGTACTTAAATA
SGCD	SARCOGLYCAN, DELTA (35KDA DYSTROPHIN-ASSOCIATED GLYCOPROTEIN)	1.60092	0.0123987			NM_000337	Bos taurus similar to Homo sapiens sarcoglycan, delta (35kDa dystrophin-associated glycoprotein) (SGCD), transcript variant 1	A_73_103923	TCCTCAGTCGGCTGGAAGCTACTCACTGGGCTGACAGACTAAGAATAAAAGACATAAACA
#N/A	#N/A	1.59821	4.53675e-05	1.78271	0.000188558	none	Unidentified transcripts on BTA10 position 1882863-1884411	A_73_100432	TGTCATTGTTCATCTACAAACTCAAAACATAATCATTTTACGTACCTTGGGAGTGTGTAG
RAB3D	RAB3D, MEMBER RAS ONCOGENE FAMILY	1.59766	0.00708184			NM_004283	Bos taurus similar to Homo sapiens RAB3D, member RAS oncogene family (RAB3D)	A_73_110623	ACCCACTCCTGCCTCGGCAGAGACTGTAACTGAGGCATGAGCCATAAGGGCTGTTTCCAA
LRP6	LOW DENSITY LIPOPROTEIN RECEPTOR-RELATED PROTEIN 6	1.59713	3.61579e-05			NM_002336	PREDICTED: Bos taurus similar to low density lipoprotein receptor-related protein 6 (LOC528631), partial mRNA.	A_73_106248	AGATGGTACTACAAGGTGTTCTTGCCCCATGCACTTGGTTCTTCTTCAGGATGAGCTATT
#N/A	#N/A	1.59693	0.0106938			none	Unidentified transcripts	A_73_107542	CTGACCTGCTTTCTCCTTAATTTCTTCATGATATCTGTTTTGTTACAGGATTACAGCTCA
BRWD3	BROMODOMAIN AND WD REPEAT DOMAIN CONTAINING 3	1.59685	4.38373e-06			NM_153252	Bos taurus similar to Homo sapiens bromodomain and WD repeat domain containing 3 (BRWD3)	A_73_109987	AAAGGTAAGAAAGGGTTGGTGCCTTGTAAATATGTAGCAGATCTTTGTGGTGTGTCCTGA
SLC25A13	SOLUTE CARRIER FAMILY 25, MEMBER 13 (CITRIN)	1.59682	0.0170501	1.56815	0.00842632	NM_014251	PREDICTED: Bos taurus similar to Calcium-binding mitochondrial carrier protein Aralar2 (Mitochondrial aspartate glutamate carrier 2) (Solute carrier family 25 member 13) (Citrin) (LOC615470)	A_73_118604	TTGCCACAGTTACTGGGAGTCGCCCCAGAGAAGGCCATAAAACTTACAGTGAATGATTTT
FGF9	FIBROBLAST GROWTH FACTOR 9 (GLIA-ACTIVATING FACTOR)	1.59549	0.000848123			NM_002010	Bos taurus similar to Homo sapiens fibroblast growth factor 9 (glia-activating factor) (FGF9)	A_73_114358	CCCCAGAGGATTAAAGATTAACTGGGTCTCAAACGTTTATTCTGTGTCTGTACTATTTCC
COX7A1	CYTOCHROME C OXIDASE SUBUNIT VIIA POLYPEPTIDE 1 (MUSCLE)	1.59533	9.19414e-05	1.54678	0.0029557	NM_001864	Bos taurus cytochrome c oxidase subunit VIIa polypeptide 1 (muscle) (COX7A1)	A_73_110617	TGCAGGACCCGAACAGGCATCAATAAATGTGCTGGTTTCCTGGGGAACACAGCCCAGCTC
#N/A	#N/A	1.59452	2.3325e-05			NM_001040444	Bos taurus similar to Homo sapiens PHD finger protein 11 (PHF11), transcript variant 2	A_73_102698	CATGCTCAGTAAACGTTAAATGGATAAACTGTTTTTATCTTTTGAGACTAGTTCCAGTCC
KIAA0020	KIAA0020	1.59295	1.0756e-05	1.53705	0.00182202	NM_014878	Bos taurus similar to Homo sapiens KIAA0020 (KIAA0020)	A_73_111781	AGGAAAGAAGGGCTAGGGTCCATCTTACTGGTAATCTGGGTGCTCTGTATATGTGTTTCT
SLC7A3	SOLUTE CARRIER FAMILY 7 (CATIONIC AMINO ACID TRANSPORTER, Y+ SYSTEM), MEMBER 3	1.59021	0.000631228			NM_032803	PREDICTED: Bos taurus similar to Cationic amino acid transporter 3 (CAT-3) (Solute carrier family 7 member 3) (Cationic amino acid transporter y+) (LOC504704)	A_73_105178	TTTTCTGTGCTTGTCCTCAGAATGTCAAACTTTCTAAAGAGTCTGTGGTTCCCTGCCAGC
SLK	STE20-LIKE KINASE (YEAST)	1.59004	0.0011152			NM_014720	Bos taurus similar to Homo sapiens STE20-like kinase (yeast) (SLK)	A_73_103042	AGCATGCTGTGGTTGGGTTTGGCTTTTTAAGTACGTCATTCTGTTCTCTTCATCTTTAGC
NCDN	NEUROCHONDRIN	1.58775	0.0316229			NM_014284	Bos taurus similar to Homo sapiens neurochondrin (NCDN), transcript variant 3	A_73_109166	CAGTGGGGGCTGGGGAGTTATTTATTTTGCCTGTCCTTATCCCTGCTTGGACTCCCAAGC
GJB1	GAP JUNCTION PROTEIN, BETA 1, 32KDA (CONNEXIN 32, CHARCOT-MARIE-TOOTH NEUROPATHY, X-LINKED)	1.58774	0.00461251			NM_000166	Bos taurus gap junction protein, beta 1, 32 kD (GJB1)	A_73_107096	CCTTTGCCTCTAGTCCCCAAGGCCTCTCTGCCTGAAATGTTACACATTAAACAGGATTTT
RSNL2	RESTIN-LIKE 2	1.58766	0.0135411			NM_024692	Bos taurus similar to Homo sapiens restin-like 2 (RSNL2)	A_73_116628	CATTTGTGTTTTGCTCCTGTCATTCAAAGTTCCCATCTTGAACATTAATAAAAAGGGAAG
YARS	TYROSYL-TRNA SYNTHETASE	1.58668	0.000102078	1.55788	0.00907696	NM_003680	Bos taurus tyrosyl-tRNA synthetase (YARS)	A_73_104494	GAGGGTGGGGTACTTCTCCATAAGCCATCTCAGAACCACTAAATGTCGCTGTCATAAATT
DHRS9	DEHYDROGENASE/REDUCTASE (SDR FAMILY) MEMBER 9	1.58381	0.0210243			NM_005771	Bos taurus NADP-dependent retinol dehydrogenase/reductase (RDHL)	A_73_112745	CCCAATATTTAGTCTTTGCCTGCTGGTTATAATGCATGGAAGGTGGACAGGCTTTCCCAT
AFF1	AF4/FMR2 FAMILY, MEMBER 1	1.58257	0.00135423			NM_005935	Bos taurus similar to Homo sapiens AF4/FMR2 family, member 1 (AFF1)	A_73_100358	AAACGTGTAATTGACTTGTTCGTCTTCAGATTCTTTACTTTTCATTAGAGGATCGAGCTG
KCNE4	POTASSIUM VOLTAGE-GATED CHANNEL, ISK-RELATED FAMILY, MEMBER 4	1.58166	0.0166712	1.75382	0.00706782	NM_080671	Bos taurus similar to Homo sapiens potassium voltage-gated channel, Isk-related family, member 4 (KCNE4)	A_73_104348	GAGACTTCTGAGACCCCCCTCAACGAAAGCAGCGAAGGGTCCTCGGAGAACATCCATCAA
FAM101B	FAMILY WITH SEQUENCE SIMILARITY 101, MEMBER B	1.5813	0.0126645			NM_182705	Unidentified transcripts on BTA19 position 16766943-16767625	A_73_102422	TTCCAAAGGGTGTCTGGGAAATATCGTTTACTTATGAGTTAAAAAGTCTCTTTTCTCGGA
HLA-G	HLA-G HISTOCOMPATIBILITY ANTIGEN, CLASS I, G	1.58123	0.00681343			NM_002127	Bos taurus MHC, class I; D18.3 / BL3-7; BoLA A11 / Aw33; (alpha3, TMD, cp, and 3'UTR)	A_73_115812	TGGGCCGTCTCCATCGCTGTCTTTGCTTCATATGCACTGAGTAATGATGTCTTATTTCCT
LAX1	LYMPHOCYTE TRANSMEMBRANE ADAPTOR 1	1.5808	0.000948312			NM_017773	Bos taurus membrane associated adaptor protein LAX (LAX)	A_73_101215	TAATTCTCATCATTGCTAAGGGGATTGCAAGCCATAACCTTCCCTCTGGAAAATTGTTCA
#N/A	#N/A	1.57878	0.00511564			none	Unidentified transcripts on BTA24 position 44579164-44577925	A_73_118230	ATTTTTGTACGCCGATCTGGTGTCTTGTCCTTTGTATATGCGGTAATGTTGATTTTATGA
OLFML1	OLFACTOMEDIN-LIKE 1	1.57868	0.00497671			NM_198474	Bos taurus similar to Homo sapiens olfactomedin-like 1 (OLFML1)	A_73_113329	ACCTGTGTCTATGATCCTCTTGGCACCATCATGGAAGAGAATCTGCCCAACTTGTTCTTT
#N/A	#N/A	1.57775	0.000447778			NM_001040432	Bos taurus similar to PREDICTED: Homo sapiens hypothetical protein LOC152098 (LOC152098)	A_73_120879	TCAGCTTCATCAAAGTGGATATAAGATCGTCTATTCACAGCTGCCTCTTGGAAGCCTGGT
GLRX	GLUTAREDOXIN (THIOLTRANSFERASE)	1.57646	0.000199849			NM_002064	Bos taurus similar to Homo sapiens glutaredoxin (thioltransferase) (GLRX)	A_73_107152	CTGCCATTATAAATAAAGGCACATGCTATTGTCTTTCACTGAGTATACACTGTTGTTTTG
PAFAH2	PLATELET-ACTIVATING FACTOR ACETYLHYDROLASE 2, 40KDA	1.57558	0.00484809	1.58518	0.0108225	NM_000437	Bos taurus platelet-activating factor acetylhydrolase 2, 40kDa (PAFAH2)	A_73_107383	TGAGGTCCTAGCCTCAGAGTGAAGTCAAGCTGTAGACTGAATTTCCGTTTTGTCCCATTT
#N/A	#N/A	1.57279	0.00889187			none	Unidentified transcripts on BTA12 position 16334392-16333268	A_73_106692	TTGAGGACAGGGACAGTTTGATTCCTCATTATATCCTCAATAAAAGTTGAATTCAGTGAC
DAPP1	DUAL ADAPTOR OF PHOSPHOTYROSINE AND 3-PHOSPHOINOSITIDES	1.57136	0.0271134	1.68861	0.00345008	NM_014395	Bos taurus similar to Homo sapiens dual adaptor of phosphotyrosine and 3-phosphoinositides (DAPP1)	A_73_101952	ATGTTCACTGAGATGTAGTTTCATGTTTTGTTTTAGATCCAGAAGTGTTTGTGTAGGTAG
PLA2G4A	PHOSPHOLIPASE A2, GROUP IVA (CYTOSOLIC, CALCIUM-DEPENDENT)	1.57082	0.0101757	1.61414	0.0375499	NM_024420	PREDICTED: Bos taurus similar to Cytosolic phospholipase A2 (cPLA2) (Phospholipase A2 group IVA) (LOC525072), partial mRNA.	A_73_101575	GAACTAGAAAATATTACAGCAAAGCATATTGTGAGTAATGATAGCTCAGACAGTGATGAC
CRYL1	CRYSTALLIN, LAMBDA 1	1.57008	1.44238e-05	1.62691	0.00016953	NM_015974	Bos taurus crystallin, lambda 1 (CRYL1)	A_73_101985	CCCTGTGGTCCTACACATTTGAGGAGTTCCCTTCATTTTTCTGATCCTTATTCCAAATAA
PLA2G4A	PHOSPHOLIPASE A2, GROUP IVA (CYTOSOLIC, CALCIUM-DEPENDENT)	1.5692	0.00456596	1.68256	0.0224783	NM_024420	PREDICTED: Bos taurus similar to phospholipase A2, group IVA (LOC616359), partial mRNA.	A_73_110500	TGAGAGACTTTACCATGCAAGAGTCCCTGGATGAAGACGAATTGGATGCCGCGGTCGCAG
VKORC1L1	VITAMIN K EPOXIDE REDUCTASE COMPLEX, SUBUNIT 1-LIKE 1	1.56801	0.00147925			NM_173517	PREDICTED: Bos taurus similar to vitamin K epoxide reductase complex, subunit 1-like 1 (LOC506318)	A_73_119546	CTTCTTATCATCAACTACAAACGACTAGTTTACTTGAACGAAGCCTGGAAACGGCAACTG
PSCD4	PLECKSTRIN HOMOLOGY, SEC7 AND COILED-COIL DOMAINS 4	1.56772	2.0686e-05			NM_013385	Bos taurus similar to Homo sapiens pleckstrin homology, Sec7 and coiled-coil domains 4 (PSCD4)	A_73_107391	AGCTTCCTTCCCTGTCACTGAGAGGGTGGAATGGGGGATTTCTGGGCATGAGTGGCTGTT
PRF1	PERFORIN 1 (PORE FORMING PROTEIN)	1.56769	0.000263615			NM_005041	Bos taurus similar to Homo sapiens perforin 1 (pore forming protein) (PRF1)	A_73_114363	AATCCAGGACTGTCTTGACTTGTCTCATTGTGTACACAGTCTGACCAATAAATGTGATGT
PHACTR1	KIAA1733 PROTEIN	1.5673	0.0121359			NM_030948	Bos taurus similar to Homo sapiens phosphatase and actin regulator 1 (PHACTR1)	A_73_115198	AGAAGAAGAAAAAGAAAAGGAAACACAGGATTCTGCTTGCAAAAACGCGATGGTTACGGC
TSNAX	TRANSLIN-ASSOCIATED FACTOR X	1.56714	0.00266723			NM_005999	PREDICTED: Bos taurus similar to translin-associated factor X (LOC533927)	A_73_121014	TTGATCAAGAGGAGGGCATTTCTTAGGATAACATTACTCAGTTGTTTTTCTCTTAAGAAC
CXCR4	CHEMOKINE (C-X-C MOTIF) RECEPTOR 4	1.56581	0.00102204			NM_003467	Bos taurus similar to Homo sapiens chemokine (C-X-C motif) receptor 4 (CXCR4), transcript variant 2	A_73_104671	GCTAGAAATGATTTTCAGCTATTTGTAAATAAGTGGATTTTTCCCTTCCCGTGAAACCTT
PKIB	PROTEIN KINASE (CAMP-DEPENDENT, CATALYTIC) INHIBITOR BETA	1.56554	0.00325584			NM_181795	Bos taurus similar to Homo sapiens protein kinase (cAMP-dependent, catalytic) inhibitor beta (PKIB), transcript variant 1	A_73_121071	TTTCTGCACAGTCAGAGACTTAGTGGCCCTGCTTTCCTGAGATGTTTGATCTGGTAGTAA
SLC30A7	SOLUTE CARRIER FAMILY 30 (ZINC TRANSPORTER), MEMBER 7	1.56532	7.7913e-06			NM_133496	PREDICTED: Bos taurus similar to zinc transporter like 2, transcript variant 5 (LOC613851)	A_73_100063	CTCTAATCATCTGGAATGTCTTCACTGAAGCTGCTGGAAACCACTGCTTTCATTCCCACA
SLC38A6	SOLUTE CARRIER FAMILY 38, MEMBER 6	1.5653	6.85882e-06			NM_153811	Bos taurus similar to Homo sapiens solute carrier family 38, member 6 (SLC38A6)	A_73_103452	ATGAGCAGAGAGGATTTTCTTTCATGGAAAAAGTTGGGGGCATTTGTTTTGCTCATCTTT
#N/A	#N/A	1.56475	0.000287599			none	Unidentified transcripts	A_73_109065	CCCTTCTCTAAAAGGGACCGGGTAACAGTAACACATGTGTGACTGACACGTTTTACCTTT
ARHGAP15	RHO GTPASE ACTIVATING PROTEIN 15	1.56461	8.3293e-05			NM_018460	Bos taurus similar to Homo sapiens Rho GTPase activating protein 15 (ARHGAP15)	A_73_106387	AACCCCTTCACTGCTATGCCTTCCAGCACTTCCAGGCATACATTATGGATGCTCGACGCT
DHRS10	DEHYDROGENASE/REDUCTASE (SDR FAMILY) MEMBER 10	1.56434	0.000323383			NM_016246	Bos taurus short-chain dehydrogenase/reductase (SDR3)	A_73_106810	GCGTCCGTGTCAACTGCATCTCCCCTGGAAACATCTGGACCCCTCTGTGGGAAGAGCTGG
FVT1	FOLLICULAR LYMPHOMA VARIANT TRANSLOCATION 1	1.56378	0.00152443			NM_002035	Bos taurus similar to Homo sapiens follicular lymphoma variant translocation 1 (FVT1)	A_73_112010	TGGTTTTTTGTCTTCTTTAGACTTGAATGCTTAGGGCATGTCTCATTTTTCATTCATGGA
#N/A	#N/A	1.56336	0.00458454			none	Unidentified transcripts	A_73_103400	AGACTGTAAAGCGTTCAGGTGCTGCTATGTTTTCCCACAAAGGTTCAGCTTTAACAAATA
YTHDC2	YTH DOMAIN CONTAINING 2	1.56271	0.0266873			NM_022828	PREDICTED: Bos taurus similar to YTH domain containing 2 (LOC537562)	A_73_103076	TAAGATATTTTGGGAGCTGTCCAGTGATATATATACAGGGAAGACCATTTGAAGTAAAAG
#N/A	#N/A	1.56229	0.00514437			none	Unidentified transcripts	A_73_117112	TTTTCCCCCTGAAGCATTTGAGAGTAAGTTGCAGACATAAAGACCCTTTCACCCTAAAAT
CRAT	CARNITINE ACETYLTRANSFERASE	1.56161	0.000162699			NM_000755	Bos taurus similar to Homo sapiens carnitine acetyltransferase (CRAT), transcript variant 1	A_73_115828	CTCGCTTGCTTTCACACAGCTTGATTCCTGAACCCATGTCCTGGTTGTATAGCAACTTAT
CLCNKB	CHLORIDE CHANNEL KB	1.56096	0.0467148			NM_000085	Bos taurus similar to Homo sapiens chloride channel Kb (CLCNKB)	A_73_120000	CTCAGGATGGGAGACAGCAGAAAGCTGCCCTGTGGTGGGTACTGCAAGAAAGCATCCGAT
CALCOCO2	CALCIUM BINDING AND COILED-COIL DOMAIN 2	1.56089	7.73146e-05			NM_005831	Bos taurus nuclear domain 10 protein (NDP52)	A_73_104126	TAATGGTTAGTGGGACTTGTTAGAAACTGTATGGGTTTGCAACTTTCTGAGCAAGTGAGT
#N/A	#N/A	1.56048	2.25011e-05			none	Unidentified transcripts	A_73_100097	AACCCTTAACTCTTCAGCACAGTTCTCACAGCTTTCTGAAAGACTGTCTCCCTGGTTATA
LYSMD3	LYSM, PUTATIVE PEPTIDOGLYCAN-BINDING, DOMAIN CONTAINING 3	1.55991	0.0156689			NM_198273	PREDICTED: Bos taurus similar to LysM, putative peptidoglycan-binding, domain containing 3 (LOC613760)	A_73_112780	GGAATACCCTTTGGTCCACAAGATGATCGTAAACTATATAATCAAGATTCTCAGTTACCT
#N/A	#N/A	1.55952	0.00338127			none	Unidentified transcripts	A_73_103972	ATCCCCTGCACACGTGTGCAGCTGCATCTGTGCTGAGTCTGTGCTCCTCCAGGAGAAATA
ZNF167	ZINC FINGER PROTEIN 167	1.55948	0.00115571			NM_018651	Bos taurus similar to Homo sapiens zinc finger protein 167 (ZNF167), transcript variant 1	A_73_110627	TGGCAAAACCTTTAGTCAGCGTTCTACTTTCAATCACCACCAGCGAACTCACACTAGAGA
ANXA13	ANNEXIN A13	1.55878	0.0355628			NM_004306	Bos taurus similar to Homo sapiens annexin A13 (ANXA13), transcript variant 1	A_73_100212	CTTCAGGGGATAAAAGCCAGATTCCAAGAGAAGTACCAGAAGTCTCTCTCTGACATGGTT
CYP4V2	CYTOCHROME P450, FAMILY 4, SUBFAMILY V, POLYPEPTIDE 2	1.55679	4.88583e-06			NM_207352	Bos taurus similar to Homo sapiens cytochrome P450, family 4, subfamily V, polypeptide 2 (CYP4V2)	A_73_111794	GTCTGTTCCTTTCTTTGCCCGTAATCTTACCGAAGACTGTGAAGTTGCGGGTCACAAAAT
AQP8	AQUAPORIN 8	1.5567	0.0126903			NM_001169	Bos taurus similar to Homo sapiens aquaporin 8 (AQP8)	A_73_102705	CTGATTTCTCTGTTACAAAAGGGCCTTCTGTGGTCTGTTTCCCTGCTGCCTGAGCTGTCA
QTRTD1	QUEUINE TRNA-RIBOSYLTRANSFERASE DOMAIN CONTAINING 1	1.55583	0.00435889			NM_024638	PREDICTED: Bos taurus similar to queuine tRNA-ribosyltransferase domain containing 1 (LOC508374)	A_73_116118	TTGAACACTACTTTGGATTTTTCCACTCCATCCGGGAAGCACTGAAAAGTGACAGACTGG
XCL1	CHEMOKINE (C MOTIF) LIGAND 1	1.55581	0.000698517			NM_002995	Bos taurus chemokine (C motif) ligand 1 (XCL1)	A_73_105913	CTAGCCAGCCACCTCATTTCCCTTCAAAGCCTATGGACTGATTACATTATATTCACTTTT
FLJ41603	FLJ41603 PROTEIN	1.5558	0.0194789	1.5827	0.028319	NM_001001669	PREDICTED: Bos taurus similar to Cdc42 guanine nucleotide exchange factor (GEF) 9 (LOC526631)	A_73_106881	TGGAAGTAAACGGACAGAGGGGCTATGTGCCTTCCAGCTTCCTGGCCAGGGCCCCAAGTC
EYA3	EYES ABSENT HOMOLOG 3 (DROSOPHILA)	1.55572	0.00623785			NM_001990	Bos taurus similar to Homo sapiens eyes absent homolog 3 (Drosophila) (EYA3)	A_73_116539	AGAGTTGCACTCTGCGTCCATGACCAGATTGAGAACTGCTATTAACTTGTGGTGATAGGA
DSPG3	DERMATAN SULFATE PROTEOGLYCAN 3	1.55513	0.0445049			NM_004950	Bos taurus dermatan sulfate proteoglycan 3 (DSPG3)	A_73_108634	CCAAGCCTATATGTGCCTACCTCGTTTGCCTATTGGGAGTCTCGTCTGATTTCAGATAAT
#N/A	#N/A	1.55502	6.07385e-05			none	Unidentified transcripts on BTA10 position 32441205-32440485	A_73_117565	AAATGCTTTGGGAGTCAACTGCTTGCATATGAACTATTGAGAGAAATTAAACATTTGGTG
TEX12	TESTIS EXPRESSED SEQUENCE 12	1.55368	0.0208572			NM_031275	Bos taurus similar to Homo sapiens testis expressed sequence 12 (TEX12)	A_73_115817	AGGCTGAGAATTTAAGCTCATTGTTTTAATGAAAGAATGACATTTGTGCTCTGAATGTGC
TSPAN7	TETRASPANIN 7	1.55348	0.0313837			NM_004615	Bos taurus similar to Homo sapiens tetraspanin 7 (TSPAN7)	A_73_100882	CCTCTGTCTCGCATGCCAACAAGAATGCATTGATATTGTGAACATTTGTGATACATGTAT
FADD	FAS (TNFRSF6)-ASSOCIATED VIA DEATH DOMAIN	1.55295	0.0271239			NM_003824	Bos taurus Fas-associated via death domain (FADD)	A_73_117249	GTGCCAGAACCACATTAGCAAGAGGAAGCTGGAGCTCGCGCAGAGCGGCCTGGACCTCTT
RAB40C	RAB40C, MEMBER RAS ONCOGENE FAMILY	1.55282	0.00682242			NM_021168	Bos taurus similar to Homo sapiens RAB40C, member RAS oncogene family (RAB40C)	A_73_116220	GCCCTCTCCCCACTCGGGGGCTGACAGCCTTGAGATTCTGTACCTTCAGTTCCATTTGTA
TNFSF15	TUMOR NECROSIS FACTOR (LIGAND) SUPERFAMILY, MEMBER 15	1.55271	0.0395235			NM_005118	Bos taurus similar to Homo sapiens tumor necrosis factor (ligand) superfamily, member 15 (TNFSF15)	A_73_115484	AGGAAACTTAAAAACAAAATTCAAAGCCCCAGAAATAGTCCAAACACTTCAGACGCAAAA
#N/A	#N/A	1.5523	4.36143e-07			none	Unidentified transcripts on BTA24 position 28523293-28524207	A_73_106620	GGGACCTGCGGATTTCTTCTCTCTCCTTTTGGGATTCAGTGTGGTCAGTTTTTTGGTTTT
PLEKHA5	PLECKSTRIN HOMOLOGY DOMAIN CONTAINING, FAMILY A MEMBER 5	1.55197	0.00203044	1.6655	0.000989044	NM_019012	Bos taurus similar to Homo sapiens pleckstrin homology domain containing, family A member 5 (PLEKHA5)	A_73_104114	TTTTGAAGTACTGGGCTTCTACTTCATTGGACTAGATGTGTACAGCAATAAGCAGGTTTT
HELZ	HELICASE WITH ZINC FINGER	1.55137	0.00113702	1.76977	0.000497028	NM_014877	Bos taurus similar to Homo sapiens helicase with zinc finger (HELZ)	A_73_102606	ATGCTGGGTTTCTGTACCAGAAATGGCCAGTTGATGTACAAATGTATGTTATTTTTGCTT
RFX5	REGULATORY FACTOR X, 5 (INFLUENCES HLA CLASS II EXPRESSION)	1.55112	3.01086e-05			NM_000449	Bos taurus similar to Homo sapiens regulatory factor X, 5 (influences HLA class II expression) (RFX5), transcript variant 1	A_73_109624	TTTATCTTCTGCATAGGGTAGCTTCCATCAGGGATTCTCCATTTTCTTTCAGGGAGCCTT
ABLIM2	ACTIN BINDING LIM PROTEIN FAMILY, MEMBER 2	1.55072	0.00935059			NM_032432	PREDICTED: Bos taurus similar to actin-binding LIM protein 2 (LOC618227)	A_73_108892	AAGAGTTTGACCGCCTGGCCCTCTGGAAGAGGAACGACCTCAAGAAGAAAGCCCTGCTGT
LASS6	LAG1 LONGEVITY ASSURANCE HOMOLOG 6 (S. CEREVISIAE)	1.55014	0.000402834			NM_203463	PREDICTED: Bos taurus similar to longevity assurance homolog 6 (LOC616901)	A_73_105898	TGGTGGAGAGCCAGAGGAGAGATGTCCTCCAGTCTGTTGTCCTGTTTGCCTGTTCACCAC
PTK9	PTK9 PROTEIN TYROSINE KINASE 9	1.54884	0.000491877			NM_002822	Bos taurus similar to Homo sapiens PTK9 protein tyrosine kinase 9 (PTK9), transcript variant 2	A_73_117424	CTTTTAGTACAGGAGAACTGAAATCATTCCATGTTGATACAGAGTAGAGGGGAAAATTGT
DYRK3	DUAL-SPECIFICITY TYROSINE-(Y)-PHOSPHORYLATION REGULATED KINASE 3	1.54875	0.000543142	1.52855	0.000418935	NM_003582	Bos taurus similar to Homo sapiens dual-specificity tyrosine-(Y)-phosphorylation regulated kinase 3 (DYRK3), transcript variant 1	A_73_102963	GTTAAAAGAACTCTTCACAAGGGCTAAATTACCTAACCAGCTTGTATTGGCCATCCTGGA
PIGG	PHOSPHATIDYLINOSITOL GLYCAN, CLASS G	1.54863	0.0192775			NM_017733	Bos taurus GPI7 protein (GPI7)	A_73_103525	GACCTGTTTTTCCTACTCAGGATAGAAGTGGTATTTGAAATCTGAAGAAATAGAAGACTG
MTP18	MITOCHONDRIAL PROTEIN 18 KDA	1.54855	0.000457612			NM_016498	Bos taurus similar to Homo sapiens mitochondrial protein 18 kDa (MTP18), nuclear gene encoding mitochondrial protein, transcript variant 1	A_73_110004	TGATGGCGGAGCAGCAAGTCACTCAGAGAAACAGGCATACACCCGCGGGGACCCTGAGGA
CBR3	CARBONYL REDUCTASE 3	1.54844	9.28928e-05	1.54201	0.00311644	NM_001236	Bos taurus similar to Homo sapiens carbonyl reductase 3 (CBR3)	A_73_117631	GACAAAGTTGTCCAAAACTGGTGAATGTCTGCTGCAGCCCTCGAGGCTTAATAAATGTCT
RHBDD1	RHOMBOID DOMAIN CONTAINING 1	1.54774	0.00073005			NM_032276	Bos taurus similar to Homo sapiens rhomboid domain containing 1 (RHBDD1)	A_73_106376	AAATGCACCCACATATTAACAGGTTATTTGGGAAAGTGGAGTGCATAGGAGTTTGCTTTC
SRC	V-SRC SARCOMA (SCHMIDT-RUPPIN A-2) VIRAL ONCOGENE HOMOLOG (AVIAN)	1.54752	5.25995e-07	1.78135	0.000594179	NM_005417	Bos taurus similar to Homo sapiens v-src sarcoma (Schmidt-Ruppin A-2) viral oncogene homolog (avian) (SRC), transcript variant 1	A_73_100395	TCCGGAAGCTGCCCTCTATGGCCGGTTCACCATCAAATCAGACGTGTGGTCCTTTGGGAT
NCAM1	NEURAL CELL ADHESION MOLECULE 1	1.54656	0.01169			NM_000615	Bos taurus cell adhesion molecule, neural (NCAM1)	A_73_118796	AAGAATGCCAAACGCAGCTTCTGGGGGTAGATCTCAATTTGCAGTATTCGGATTTCTTTT
CAMP	CATHELICIDIN ANTIMICROBIAL PEPTIDE	1.54582	1.69426e-05	1.79779	0.000415956	NM_004345	Bos taurus cathelicidin 6 (CATHL6)	A_73_116963	TTGGGGTAAATTGTGAGCCCATGGAAGAATCCTGTGTGTGTCCTCCCTGGCTCAGGCTTT
NKG7	NATURAL KILLER CELL GROUP 7 SEQUENCE	1.54536	0.0136519			NM_005601	Bos taurus similar to Homo sapiens natural killer cell group 7 sequence (NKG7)	A_73_115604	GGTTCCCTCTCTGATTTAGTCACCCTGCCGTTCATCCTTAGTCCTTGTTCATTTCATTAA
#N/A	#N/A	1.54467	0.00152838			none	Unidentified transcripts on BTA5 position 62842040-62841346	A_73_102039	AATGTGTCGTCTTCCTTCAGAGGGTTACTGGGATCTTGATGTTGTTGTGTCTGTGGGTAT
REXO1	REX1, RNA EXONUCLEASE 1 HOMOLOG (S. CEREVISIAE)	1.54459	0.0310165			NM_020695	PREDICTED: Bos taurus similar to transcription elongation factor B polypeptide 3 binding protein 1 isoform 1, transcript variant 3 (LOC533427)	A_73_108102	CCAGCCTCCAGGTGGTCTATGACACATTTGTGAAACCAGATGAAGAGGTCATTGACTATA
SAT	SPERMIDINE/SPERMINE N1-ACETYLTRANSFERASE	1.5434	0.00802484			NM_002970	Bos taurus similar to Homo sapiens spermidine/spermine N1-acetyltransferase (SAT)	A_73_119893	CTTCATTCTTGTGAGTCATTTAAATGTGTACAATGTACACACTGGTACTTAGAGTTTCTG
FLJ14834	HYPOTHETICAL PROTEIN FLJ14834	1.54338	0.0354488			NM_032849	Bos taurus similar to Homo sapiens hypothetical protein FLJ14834 (FLJ14834)	A_73_119464	TGATGCATTTTGATAGCACCACCAATTGTCCTTTCGTTTGTATTTGAAATGGTATGTGCC
EPAS1	ENDOTHELIAL PAS DOMAIN PROTEIN 1	1.54308	0.0184967			NM_001430	Bos taurus endothelial PAS domain protein 1 (EPAS1)	A_73_103471	CCTCAGCATTAAGGGCATTTTACCCTTGCAGTTTTACTAAAACACTCTGAAAAAATATTC
WHSC1L1	WOLF-HIRSCHHORN SYNDROME CANDIDATE 1-LIKE 1	1.54239	5.6115e-05			NM_023034	Bos taurus similar to Homo sapiens Wolf-Hirschhorn syndrome candidate 1-like 1 (WHSC1L1), transcript variant long	A_73_116364	GAAGATGGATGCTCCACGACATTCCTTCAGTTGTGCTGTGTGTCCCCTTTTTTCTTATCA
NFATC2IP	NUCLEAR FACTOR OF ACTIVATED T-CELLS, CYTOPLASMIC, CALCINEURIN-DEPENDENT 2 INTERACTING PROTEIN	1.54216	0.00468398			NM_032815	PREDICTED: Bos taurus similar to nuclear factor of activated T-cells, cytoplasmic, calcineurin-dependent 2 interacting protein, transcript variant 2 (LOC505998)	A_73_108302	CCTCTGGGACATGGAGAAGGTATCCCCTCACCTTCACTAGTCCACCATCACTCACTGAAA
TLX3	T-CELL LEUKEMIA HOMEOBOX 3	1.54196	5.25995e-07			NM_021025	Bos taurus similar to Homo sapiens T-cell leukemia homeobox 3 (TLX3)	A_73_108013	TGGGGCACCCTGCTTGGAGGCTGGGTCCACCCTTCTCCTTTTCCGTTCCGTTTATTTAAG
DNASE2	DEOXYRIBONUCLEASE II, LYSOSOMAL	1.54149	0.00864062	1.50634	0.031455	NM_001375	Bos taurus similar to Homo sapiens deoxyribonuclease II, lysosomal (DNASE2)	A_73_101318	ATCTCTGACTCATCTGTACAATGGGAATCATAACACCTTACTTAGAATTGCTGAGTAATA
C6ORF60	CHROMOSOME 6 OPEN READING FRAME 60	1.54128	0.0460075			NM_024581	Bos taurus similar to Homo sapiens chromosome 6 open reading frame 60 (C6orf60)	A_73_102989	AAATGCCCTGTACTTCCTGTGATATTTATTGGACTCACTCTAAGGTACTATATTATGTGT
BAZ1A	BROMODOMAIN ADJACENT TO ZINC FINGER DOMAIN, 1A	1.54115	0.000326961			NM_013448	Bos taurus similar to Homo sapiens bromodomain adjacent to zinc finger domain, 1A (BAZ1A), transcript variant 1	A_73_114132	TTTATATCCTTGAAGTGCTGTACCATTGCTGGCTGGAGGTATTGAGTCTGAGTTTATTAA
LIMK1	LIM DOMAIN KINASE 1	1.54046	0.00883345			NM_002314	Bos taurus similar to Homo sapiens LIM domain kinase 1 (LIMK1)	A_73_116739	ACCCCGAATGCTTCATCTGCCTCACATGTGGAACCTTCATCGGTGACGGGGACACCTACA
IMPACT	IMPACT HOMOLOG (MOUSE)	1.54046	0.00705559			NM_018439	PREDICTED: Bos taurus similar to imprinted and ancient (LOC517248)	A_73_101429	AGCTCCACCTATTTATCAACTGAATGCTCCTTGGCTTAAAGGGCAAGAACGGGCAGATTT
ZBTB33	ZINC FINGER AND BTB DOMAIN CONTAINING 33	1.53959	0.000615378			NM_006777	Bos taurus similar to Homo sapiens zinc finger and BTB domain containing 33 (ZBTB33)	A_73_108590	CTTTAACAAACATCACACCTACTCAGAAACTTCCTACTTCTGTGAATCAGGCAACTCTGA
MAP2K6	MITOGEN-ACTIVATED PROTEIN KINASE KINASE 6	1.53936	0.00170981			NM_002758	Bos taurus similar to Homo sapiens mitogen-activated protein kinase kinase 6 (MAP2K6)	A_73_103707	TTTTTCCCCTCCAAAGGGGGCCTTGGAATCTATAGTTATAGAATGAACTGTCTAGATGGA
DNAJC5	DNAJ (HSP40) HOMOLOG, SUBFAMILY C, MEMBER 5	1.53911	0.00296578			NM_025219	Bos taurus DnaJ (Hsp40) homolog, subfamily C, member 5 (DNAJC5)	A_73_102206	AGGAGAACGTGAACACCTACTTTGTGCTCTCCAGCTGGTGGGCCAAGGCCCTGTTCATCT
PDE5A	PHOSPHODIESTERASE 5A, CGMP-SPECIFIC	1.53845	0.000539389			NM_001083	Bos taurus phosphodiesterase 5A, cGMP-specific (PDE5A)	A_73_115082	TTGGTTGTATACTTTGCCACTGCTGTATTTTTATTTTTGCACAATTTTTGACAGCGTAGC
#N/A	#N/A	1.53819	0.00795946	1.5764	0.00972951	none	Unidentified transcripts on BTA28 position 29276558-29275896	A_73_118529	CTGACCGACGGAGTGAATAACTGAGGTTTCTGTGCCAGCTACATCACACAACTACTTTTA
TGFBI	TRANSFORMING GROWTH FACTOR, BETA-INDUCED, 68KDA	1.53796	0.0179122			NM_000358	Bos taurus similar to Homo sapiens transforming growth factor, beta-induced, 68kDa (TGFBI)	A_73_112587	AAATGGCATCCTTATAAGCTATGAGTTGAATGGCTCTGCCAAATGTTTTTCGCGCCTCCA
C4B	COMPLEMENT COMPONENT 4A (RODGERS BLOOD GROUP)	1.53735	0.00827034			NM_001002029	PREDICTED: Bos taurus similar to Complement C4 precursor (LOC617685)	A_73_109984	ATGTCCCCTTCCCACCCCTTGTTGAGCCAGGTCCTTTGCAACTACAATGTCATGGACATG
LITAF	LIPOPOLYSACCHARIDE-INDUCED TNF FACTOR	1.53734	0.000159372			NM_004862	PREDICTED: Bos taurus similar to LPS-induced TN factor (LOC520564)	A_73_115972	CCAAGATCTCTGTGTAGGAGTAAGTGTAGACGTTGGAATTTTACTTACAAAATTCTGATT
DUSP11	DUAL SPECIFICITY PHOSPHATASE 11 (RNA/RNP COMPLEX 1-INTERACTING)	1.53731	0.000324904			NM_003584	Bos taurus dual specificity phosphatase 11 (DUSP11)	A_73_120456	TACTACTGCTGACAGATTTGCAGTATTTACAACAGGGAAGGAAATCATCTGTCATTCCAC
SAR1B	SAR1 GENE HOMOLOG B (S. CEREVISIAE)	1.53643	8.00817e-05			NM_016103	Bos taurus similar to Homo sapiens SAR1 gene homolog B (S. cerevisiae) (SAR1B), transcript variant 2	A_73_112445	AGCCATCAGTGAAGAGCGGTTGCGAGAGATGTTTGGTTTATATGGTCAGACAACAGGAAA
LRRC54	LEUCINE RICH REPEAT CONTAINING 54	1.53628	0.00632307			NM_015516	Bos taurus similar to Homo sapiens leucine rich repeat containing 54 (LRRC54)	A_73_117551	ATCCAGGTCCCTGCTGGCAGGGGATTGGAAATACGTCATTTGTAAAAGAAGGAAGACATT
FAM76A	FAMILY WITH SEQUENCE SIMILARITY 76, MEMBER A	1.53623	0.0163371	1.68786	0.0224367	NM_152660	Bos taurus similar to Homo sapiens family with sequence similarity 76, member A (FAM76A)	A_73_118369	ACTTGGTACAATGGAAGAGACTTTTTCTCTCCAATAAACCTTTTGCTTCAAGGTATACCC
TCF19	TRANSCRIPTION FACTOR 19 (SC1)	1.53563	0.00258717			NM_007109	Bos taurus similar to Homo sapiens transcription factor 19 (SC1) (TCF19)	A_73_111694	GTCCTGCCGGAGCCTAGGAAGAAACTCCGTGTAGAAAAAACCCCAGTGACACCCAGTGGA
CLDN12	CLAUDIN 12	1.53536	3.82e-06	1.62073	0.0123765	NM_012129	PREDICTED: Bos taurus similar to Claudin-12 (LOC538709)	A_73_109362	AGTTTATCAGTAGCCAGTCTACCAGCTTAGGCTGTAACTTTTCTTACTTCTTTCTCGGGG
#N/A	#N/A	1.53527	0.00842414			none	Unidentified transcripts on BTA5 position 64712218-64711484	A_73_109418	TTTTGCTTGTATTTCCCATCAGTGCCTGGCATGGTGCCTTTCACTCGGAATGTACAATAA
OASL	2'-5'-OLIGOADENYLATE SYNTHETASE-LIKE	1.53437	0.0156359			NM_003733	Bos taurus similar to Homo sapiens 2'-5'-oligoadenylate synthetase-like (OASL), transcript variant 1	A_73_111836	ACATTGCCTGAAACAGTCCTGTTGCTATGACAACAATGAGACATGCATCCCCAACTGGAA
USP34	UBIQUITIN SPECIFIC PEPTIDASE 34	1.53423	1.35186e-05			NM_014709	PREDICTED: Bos taurus similar to ubiquitin specific protease 34, transcript variant 4 (LOC534067)	A_73_102293	ATGTGGCAGTTGTGTAGTTGTATTCCCAGTACATTACCAGATCCTAAAGCTGTGTCTTTA
LYPLAL1	LYSOPHOSPHOLIPASE-LIKE 1	1.53341	2.20252e-05			NM_138794	Bos taurus similar to Homo sapiens lysophospholipase-like 1 (LYPLAL1)	A_73_102441	TCTGCTGTTTACCAGGCTCTTCAGAAAAGTGACGGTGTTCTTCCTGAATTATTTCAGTGT
MYD88	MYELOID DIFFERENTIATION PRIMARY RESPONSE GENE (88)	1.53273	0.00122747			NM_002468	Bos taurus myeloid differentiation factor 88 (MYD88)	A_73_119857	CATCAAGTACAAGCCAATGAAGAAAGAGTTCCCCAGCATCCTGCGCTTCATCACTGTCTG
CCL3	CHEMOKINE (C-C MOTIF) LIGAND 3	1.53264	2.02949e-05			NM_002983	Bos taurus chemokine (C-C motif) ligand 3-like 1 (CCL3L1)	A_73_119009	AGCCAGGTCTTCTCGGCACCATTTGGCGCTGACACCCCAACGGCCTGCTGCTTCTCCTAT
GMFB	GLIA MATURATION FACTOR, BETA	1.53203	0.00701141			NM_004124	PREDICTED: Bos taurus similar to Glia maturation factor beta (GMF-beta) (LOC615255)	A_73_100923	AGCTAGCAAAGGCATTTTATTTTTAAATTTTGGTGTATCTCCCATTCGTATGTGCTTTGC
NPBWR1	NEUROPEPTIDES B/W RECEPTOR 1	1.53156	7.34479e-06			NM_005285	Bos taurus G protein-coupled receptor 7 (GPR7)	A_73_116245	AGCCTGAGCTACGCCAACAGCTGCCTCAACCCTTTCCTCTACGCCTTCCTGGACGACAGC
FAM69B	FAMILY WITH SEQUENCE SIMILARITY 69, MEMBER B	1.53148	0.000194062	1.53231	0.0177492	NM_152421	PREDICTED: Bos taurus similar to C53D5.1a (LOC541171)	A_73_117720	CCTACACAAATGACTCTTAGTTCATTTGGACGTTGTAACCATTTTAAGAAAACTTAGCAC
RACGAP1	RAC GTPASE ACTIVATING PROTEIN 1	1.53036	0.000673676			NM_013277	Bos taurus similar to Homo sapiens Rac GTPase activating protein 1 (RACGAP1)	A_73_112864	TAGGACGACAAGGCAACTTTTTTGCTTCTCCAATGCTCAAGTGAAGTCGTGTCTCCTGTT
MOCS1	MOLYBDENUM COFACTOR SYNTHESIS 1	1.52985	0.016343	1.59935	0.0363266	NM_005943	Bos taurus molybdenum cofactor synthesis 1 (MOCS1)	A_73_100529	AGAGACACTTCAGTTCCCACCTGGACTCAGATGCCAACCCAAAGTGCCTTAGCCCAACAG
#N/A	#N/A	1.52975	5.72154e-06			none	Region on BTA6 3' of LOC511424 without annotated genes	A_73_103344	TGAGTTGGCTACCACCTTGATGTAAAAATTTGTAAAGGGAATTTTTCACCATTTTGAGTG
NCF4	NEUTROPHIL CYTOSOLIC FACTOR 4, 40KDA	1.52947	0.00749326			NM_000631	Bos taurus similar to Homo sapiens neutrophil cytosolic factor 4, 40kDa (NCF4), transcript variant 1	A_73_107805	CTGGTTCTGAGTTGGACAGACCTGCTGACCTTGGCTTGTACATTTGGTCTCTGAATTAAA
MGC4399	PNC1 PROTEIN	1.52867	0.0141563			NM_032315	Bos taurus similar to Homo sapiens PNC1 protein (BMSC-MCP)	A_73_110251	CTCGCATCACCTGTTGGACATTTCCTTTTGGATTCATGCTTTCTGGAAGGTTTAAATTCA
CLDND1	CHLORIDE CHANNEL, NUCLEOTIDE-SENSITIVE, 1A	1.52831	0.00865521	1.60687	0.0333137	NM_019895	Bos taurus similar to Homo sapiens claudin domain containing 1 (CLDND1), transcript variant 2	A_73_101304	TGGCGTTGCCAGTTCCTTTTACCTTTTGTTAGTCTAGGTTTGATGTGCTTTGGGGCTTTG
CKMT1A	CREATINE KINASE, MITOCHONDRIAL 1B	1.52694	0.00979471			NM_020990	Bos taurus creatine kinase, mitochondrial 1 (ubiquitous) (CKMT1)	A_73_108361	AAGCATTAACTCCCGTCCCCAGTGGATGACTCAAGACTCCCAGGACCTCTGCCATTCTAA
AKAP7	A KINASE (PRKA) ANCHOR PROTEIN 7	1.52647	0.00291078			NM_004842	Bos taurus similar to Homo sapiens A kinase (PRKA) anchor protein 7 (AKAP7), transcript variant alpha	A_73_110360	TTTATTTATAAGTGAGTTTATGCATTTTCACGCCTCTTAATAAATGTATTGTTTTCCCTT
BMPR1B	BONE MORPHOGENETIC PROTEIN RECEPTOR, TYPE IB	1.5264	0.0485822			NM_001203	Bos taurus similar to Homo sapiens bone morphogenetic protein receptor, type IB (BMPR1B)	A_73_120426	ACTCATCCTTTGGGAGGTCGCTAGGAGATGTGTATCACGAGGTATAGTGGAAGAATATCA
C1RL	COMPLEMENT COMPONENT 1, R SUBCOMPONENT-LIKE	1.52597	0.0294981			NM_016546	PREDICTED: Bos taurus similar to complement component 1, r subcomponent-like precursor (LOC507633)	A_73_112369	AGCTAGCCCAACCTTAAAGCACGATGTCTGCCGTGGGGATGCCAGAGGGGTCTTTGCAAT
#N/A	#N/A	1.52595	0.00437266			none	Unidentified transcripts on BTA15 position 4882016-4881266	A_73_113715	GAACCCTGTGGAGAATCCCTTTACAATGTGAATAATCATCTCCTGTTTTCTTCTGTATCC
DMTF1	CYCLIN D BINDING MYB-LIKE TRANSCRIPTION FACTOR 1	1.52557	0.0309533			NM_021145	Bos taurus similar to Homo sapiens cyclin D binding myb-like transcription factor 1 (DMTF1)	A_73_108286	AGGTTTCTAAATTTCGGTTCTAAATCTCCTTGTCGATACCAGTAGATCTAAAAGAAGAAG
POFUT1	PROTEIN O-FUCOSYLTRANSFERASE 1	1.52495	0.0134676			NM_015352	Bos taurus protein O-fucosyltransferase 1d (POFUT1)	A_73_110150	GCGCTCTGAAGCTCTGGGTGACAGCGCTGAACGCCCAATCGGTCTACATTGCCACCGACT
BRF1	BRF1 HOMOLOG, SUBUNIT OF RNA POLYMERASE III TRANSCRIPTION INITIATION FACTOR IIIB (S. CEREVISIAE)	1.52437	0.0157942			NM_001519	PREDICTED: Bos taurus similar to Transcription factor IIIB 90 kDa subunit (TFIIIB90) (hTFIIIB90) (B-related factor 1) (BRF-1) (hBRF) (TATA box-binding protein-associated factor, RNA polymerase III, subunit 2) (TAF3B2) (LOC618161)	A_73_110562	ACGTGAGGAGCGTGTGTGTTTCTCGGCACAGCTGGGTCTTGTGGCCCAGGAACCCTTGCT
UGCG	UDP-GLUCOSE CERAMIDE GLUCOSYLTRANSFERASE	1.52373	0.000660936			NM_003358	PREDICTED: Bos taurus similar to Ceramide glucosyltransferase (Glucosylceramide synthase) (GCS) (UDP-glucose:N-acylsphingosine D-glucosyltransferase) (UDP-glucose ceramide glucosyltransferase) (GLCT-1) (LOC614511)	A_73_114584	TGGAGGGAATGGCCGTCTTCGGGTTCGTCCTCTTCTTGGTGCTGTGGCTGATGCATTTCA
#N/A	#N/A	1.52366	0.0101519			none	Unidentified transcripts on BTA1 position 64936968-64937401	A_73_112918	AAATCAGCCGTGTTCCTCTCTTTGAAAAGAAGATTCCTTCTTCTGCACATGAGGTTTTTA
PFKFB3	6-PHOSPHOFRUCTO-2-KINASE/FRUCTOSE-2,6-BIPHOSPHATASE 3	1.52363	0.00536972	1.74875	0.00285884	NM_004566	Bos taurus similar to Homo sapiens 6-phosphofructo-2-kinase/fructose-2,6-biphosphatase 3 (PFKFB3)	A_73_118246	AAGCTGTGCCAGCTTTCAAACGGAAAGCCTGTCGGAAATTTGTATATTTTGCAGTTGCCA
SLC7A3	SOLUTE CARRIER FAMILY 7 (CATIONIC AMINO ACID TRANSPORTER, Y+ SYSTEM), MEMBER 3	1.52338	0.000822869			NM_032803	Bos taurus similar to Homo sapiens solute carrier family 7 (cationic amino acid transporter, y+ system), member 3 (SLC7A3)	A_73_116564	GCATTTATAGCTGTGTATTTATTGCTAGTGGACAAAGTGACTTTAATGCTGCAAATGCTG
NEU1	SIALIDASE 1 (LYSOSOMAL SIALIDASE)	1.52246	0.0136519			NM_000434	Bos taurus similar to Homo sapiens sialidase 1 (lysosomal sialidase) (NEU1)	A_73_113356	GGCAGGACATTTGGCTTCAAGAGAGGATGAGGGGCACCATGCACTTTGATTATTTATGAA
SIKE	SUPPRESSOR OF IKK EPSILON	1.52122	0.000364165			NM_025073	Bos taurus similar to Homo sapiens suppressor of IKK epsilon (SIKE)	A_73_106704	TTGTGCATTCATTGTCTTGCCTCAGAATTGATTTAATGTTGATTAAATGTACCAAGTGGC
C14ORF106	PUTATIVE PROTEIN P243 WHICH INTERACTS WITH TRANSCRIPTION FACTOR SP1	1.52112	0.0373353			NM_018353	Bos taurus similar to Homo sapiens chromosome 14 open reading frame 106 (C14orf106)	A_73_119164	ACTATAATCTGTCATCTGACTCCATTAAAGCAGTAACAGAATTTGCATTGGGAAAGCCCC
EXTL1	EXOSTOSES (MULTIPLE)-LIKE 1	1.52066	0.0468297			NM_004455	Bos taurus similar to Homo sapiens exostoses (multiple)-like 1 (EXTL1)	A_73_101110	GGGCTCACCCACCTGGAATTGGAATTATCACTTCCGAAATAAAAGCGCGTGTCCTTGCCG
ARTS-1	TYPE 1 TUMOR NECROSIS FACTOR RECEPTOR SHEDDING AMINOPEPTIDASE REGULATOR	1.51962	0.0157013			NM_016442	Bos taurus similar to Homo sapiens type 1 tumor necrosis factor receptor shedding aminopeptidase regulator (ARTS-1), transcript variant 1	A_73_114759	AAATGTACACCCAGGTCGGGGGTTCCCTACTGTGGAGAAGTAAAGTTCCTTTTTCTTCTT
CENPB	CENTROMERE PROTEIN B, 80KDA	1.51823	9.4712e-06			NM_001810	PREDICTED: Bos taurus similar to Major centromere autoantigen B (Centromere protein B) (CENP-B) (LOC618502)	A_73_114653	GAGGCTGGCTTTGGGGGTGGCCCTAATGCTACCATCACTACTGCCCTCAAGATGGAGGCT
CIITA	CLASS II, MAJOR HISTOCOMPATIBILITY COMPLEX, TRANSACTIVATOR	1.51782	0.000408384			NM_000246	Bos taurus similar to Homo sapiens class II, major histocompatibility complex, transactivator (CIITA)	A_73_102962	AGGGGTGGGGCCGTGGCCTGGACCACATTCGCCTTTTTGCCTCCATTTCCTGTTTGTTTT
COL18A1	COLLAGEN, TYPE XVIII, ALPHA 1	1.51421	0.0142769			NM_130445	Bos taurus similar to Homo sapiens collagen, type XVIII, alpha 1 (COL18A1), transcript variant 2	A_73_104364	GGCACCCCAGGGAGGGGACCTGGCTGGGACATTTGCCTGTATGGTTCACGTTTCATATAA
TAP2	TRANSPORTER 2, ATP-BINDING CASSETTE, SUB-FAMILY B (MDR/TAP)	1.51399	5.24544e-05			NM_000544	Bos taurus transporter 2, ABC(ATP binding cassette) (TAP2)	A_73_111524	GTCTGATATTTTGGGGACCACTAGGATATGGGGGAGCAGAGTACTGTTCCCTAATTAACA
LYPLAL1	LYSOPHOSPHOLIPASE-LIKE 1	1.513	0.00359235			NM_138794	PREDICTED: Bos taurus similar to lysophospholipase-like 1, transcript variant 2 (LOC533920)	A_73_100822	TATCAACAGTTTACTGACTTACTTGTTTTTGACATACTGAGCACCATAGATAGTAGTGTG
LOC91614	NOVEL 58.3 KDA PROTEIN	1.51256	0.000651222	1.62665	0.0124599	NM_139160	Bos taurus similar to Homo sapiens DEP domain containing 7 (DEPDC7)	A_73_108915	TAAGTGTCACCCAGACGTGTTTATTGAGTATTTTGGGGACTGAGTTTCCAGTATCTGTAT
DENND2D	DENN/MADD DOMAIN CONTAINING 2D	1.51204	0.00279472			NM_024901	Bos taurus similar to Homo sapiens DENN/MADD domain containing 2D (DENND2D)	A_73_113845	TTCTCCCTTTTCATCCAGGAAGCCGAAAAGAGCAAGAACCCTCCTGCAGATTATTTCCAA
PREB	PROLACTIN REGULATORY ELEMENT BINDING	1.51149	0.00014048			NM_013388	Bos taurus similar to Homo sapiens prolactin regulatory element binding (PREB)	A_73_100431	TGCCCTAGCCTTGAGGAAAGGGAAAAGGAACTTCAGCCCATTTGGCATGAAAAGTTGATA
SNX25	SORTING NEXIN 25	1.50816	0.000205691	1.54044	0.02662	NM_031953	Bos taurus similar to Homo sapiens sorting nexin 25 (SNX25)	A_73_117727	AGAGGGCTTGACTGAGACCCACACTGAACTTCTAGTTACCTCCCTCTAGTTTTATGTGAA
STK3	SERINE/THREONINE KINASE 3 (STE20 HOMOLOG, YEAST)	1.50741	0.00459911			NM_006281	PREDICTED: Bos taurus similar to serine/threonine kinase 3 (LOC520697), partial mRNA.	A_73_112670	CTGACATCTGGTCCCTTGGCATTACTTCTATAGAAATGGCGGAAGGAAAACCTCCTTATG
MAT2B	DTDP-4-KETO-6-DEOXY-D-GLUCOSE 4-REDUCTASE	1.50726	0.000207914			NM_013283	Bos taurus similar to Homo sapiens methionine adenosyltransferase II, beta (MAT2B), transcript variant 1	A_73_118707	ATGGGCCTTGTAAGTCTTTTGACATTCATGAATAATAATAAATATGTACTGCTGGCATGG
CEP70	CENTROSOMAL PROTEIN 70KDA	1.50709	0.00288541			NM_024491	Bos taurus similar to Homo sapiens centrosomal protein 70kDa (CEP70)	A_73_109051	AGGATTGATCTTACTCTGAGACATGGGTTATAAAATGTATTTACCTCAAAATTTACCCCC
LRRC25	LEUCINE RICH REPEAT CONTAINING 25	1.50676	0.00424104			NM_145256	Bos taurus MAPA protein (MAPA)	A_73_103044	CTAGAAGGGGAGGAGAGACCCCAATGCGGATGGGGATGGGAGAGTCAATTTGTGAACTCT
NFATC1	NUCLEAR FACTOR OF ACTIVATED T-CELLS, CYTOPLASMIC, CALCINEURIN-DEPENDENT 1	1.50665	0.000569659			NM_172390	Bos taurus similar to Homo sapiens nuclear factor of activated T-cells, cytoplasmic, calcineurin-dependent 1 (NFATC1), transcript variant 1	A_73_105515	AACTTCTACGTCTGCAACGGGAAGAGGAAGCGGAGCCAGTACCAGCACTTCACCTACCTG
SMN2	SURVIVAL OF MOTOR NEURON 1, TELOMERIC	1.50626	0.0215989			NM_000344	Bos taurus survival of motor neuron 1, telomeric (SMN1)	A_73_107392	TTTCAAACAAAGTCAAAAAGAAGGAAGGTACTCACATTTCAATTAAGGAGTAAGTCTGCC
PFKFB4	6-PHOSPHOFRUCTO-2-KINASE/FRUCTOSE-2,6-BIPHOSPHATASE 4	1.5055	0.000305522	1.57026	0.00161336	NM_004567	Bos taurus similar to Homo sapiens 6-phosphofructo-2-kinase/fructose-2,6-biphosphatase 4 (PFKFB4)	A_73_108054	TGGAATGGATGTTGTTGGAACTCAGCCACTCGTCACACTGTGTCCAACATTTTCTGCAAT
RUNX1T1	RUNT-RELATED TRANSCRIPTION FACTOR 1; TRANSLOCATED TO, 1 (CYCLIN D-RELATED)	1.50449	0.00334841			NM_175634	Bos taurus similar to Homo sapiens runt-related transcription factor 1; translocated to, 1 (cyclin D-related) (RUNX1T1), transcript variant 2	A_73_101528	CCGATGCTTTACCAAACAGCAAACCAAGAGATTGCTAATTGCTGTTGAAAGCAAAAATGC
AXUD1	AXIN1 UP-REGULATED 1	1.50411	0.00263914	1.67144	0.000659596	NM_033027	Bos taurus similar to Homo sapiens AXIN1 up-regulated 1 (AXUD1)	A_73_109700	TGCGAGCTTGTGGGAACACCTTGTACCTGAGCTTATAGGTACCAATAAAGAGGCTCTATT
DUSP4	DUAL SPECIFICITY PHOSPHATASE 4	1.50403	0.00503863			NM_057158	Bos taurus similar to Homo sapiens dual specificity phosphatase 4 (DUSP4), transcript variant 2	A_73_109942	TCTTTTAGGACATGGTTTTCCTTTTTAAGTCACCATCAACGGGTGAATACTTACGCTTAA
FGFR1OP2	FGFR1 ONCOGENE PARTNER 2	1.50348	0.000552766	1.5567	0.0437866	NM_015633	Bos taurus similar to Homo sapiens FGFR1 oncogene partner 2 (FGFR1OP2)	A_73_116493	TGGTGAAAGTTAACAAATAGCTTATGTACCATGAGACTTCAGCTTTAATGATTGCCTATC
#N/A	#N/A	1.50347	0.000364165			none	Unidentified transcripts on BTA7 position 34998306-34997389	A_73_120888	TTACTAGTCTAACTGCTGAATTCAAGCCATAACCCTTGATCCATGTCCCCTTTGCCTTTA
ABCC3	ATP-BINDING CASSETTE, SUB-FAMILY C (CFTR/MRP), MEMBER 3	1.5032	0.00727993			NM_003786	Bos taurus similar to Homo sapiens ATP-binding cassette, sub-family C (CFTR/MRP), member 3 (ABCC3)	A_73_110847	TCAGGCCATCCCTAGGAACTGAGTCCAATACTCATTAAAAATGGAGCACTGATGAAATAA
TRIM26	TRIPARTITE MOTIF-CONTAINING 26	1.50044	5.72154e-06			NM_003449	Bos taurus similar to Homo sapiens tripartite motif-containing 26 (TRIM26)	A_73_105451	CTGAGTCACGTGTACATTCTGATTTCTGCCTCTAGTTTTGTAAGCTCATCGAGGACGGAT
HOXC9	HOMEOBOX C9	-1.50003	0.0365657			NM_006897	Bos taurus similar to Homo sapiens homeo box C9 (HOXC9)	A_73_118367	ATCCTCAGAGTCGGTCCTGTAACGTGCTTCTGTTTGTTATGGTAGAACAGCTCTGTGTTA
CHGN	CHONDROITIN BETA1,4 N-ACETYLGALACTOSAMINYLTRANSFERASE	-1.50005	0.00453849			NM_018371	Bos taurus similar to Homo sapiens chondroitin beta1,4 N-acetylgalactosaminyltransferase (ChGn)	A_73_116798	CAGTGACTTAATTGTTTTTTAAATTACGCTGTTCTACTCAGTCACCAAGATGCTTCTGAA
PHLDB2	PLECKSTRIN HOMOLOGY-LIKE DOMAIN, FAMILY B, MEMBER 2	-1.5002	0.0138709			NM_145753	Bos taurus similar to Homo sapiens pleckstrin homology-like domain, family B, member 2 (PHLDB2)	A_73_116981	ATCACACAGGTGTGAAGTTAAAGCTCTAAGGCTTTACTTAGTGGGGACCACATTTGTCTC
INCA1	INHIBITOR OF CDK INTERACTING WITH CYCLIN A1	-1.5004	0.000314551			NM_213726	PREDICTED: Bos taurus similar to inhibitor of CDK interacting with cyclin A1 (LOC618287)	A_73_103599	TGTCACAGCCACTAGGAACCCCTTTTACCATCCCTGGTGGGTGGAACTGCAGTCTGAGGA
DNAH10	DYNEIN, AXONEMAL, HEAVY POLYPEPTIDE 10	-1.50059	0.0274309			NM_207437	Bos taurus similar to Homo sapiens dynein, axonemal, heavy polypeptide 10 (DNAH10)	A_73_115411	AGGAGGGGGATTGACACTGCTTTTTCCTTTCATTTGAAATCCATTTTCATCTTTTTCCAT
ETV2	ETS VARIANT GENE 2	-1.50083	0.000875718			NM_014209	Bos taurus similar to Homo sapiens ets variant gene 2 (ETV2)	A_73_115309	TTCGGGGGCCGCTTGCCGAGTCTAGTCTATCCTGACCTTATGGGAGGCGGGCTAGAAGCA
GDNF	GLIAL CELL DERIVED NEUROTROPHIC FACTOR	-1.50111	0.00967421			NM_000514	Bos taurus similar to Homo sapiens glial cell derived neurotrophic factor (GDNF), transcript variant 1	A_73_100836	GTGTTGCAGACCCATCGCCTTTGATGACGACCTGTCCTTTTTAGATGATAACCTGGTTTA
NAV2	RETINOIC ACID INDUCIBLE IN NEUROBLASTOMA	-1.50164	0.00358925			NM_145117	PREDICTED: Bos taurus similar to neuron navigator 2 isoform 2 (LOC513246)	A_73_118085	AGATGACTGGTTTTATCCGTGACATACTGATGCTTTCTAGTTTTCCTTCCGGAGGATAAT
RPL34	RIBOSOMAL PROTEIN L34	-1.50177	0.0013703	-1.58563	0.00278654	NM_033625	Bos taurus similar to Homo sapiens ribosomal protein L34 (RPL34), transcript variant 2	A_73_111325	AAGCACAGAGTCAGAAAGCTAAATAAAAAATGAACCGTTTTTGAGTAATAAATCAAAACG
#N/A	#N/A	-1.50198	0.0118345			none	Unidentified transcripts on BTA19 position 15223044-15223640	A_73_104176	TGACCAGTGCCCTTGCTAGCTTTTCTTTGGTCCCACAAGGGGCTTCTTTTCATCTTAAAT
LOC92312	HYPOTHETICAL PROTEIN LOC92312	-1.50256	0.00529863	-1.60612	0.00218203	XM_044166	Bos taurus similar to PREDICTED: Homo sapiens hypothetical protein LOC92312 (LOC92312)	A_73_119785	GTGATGTTGCACAAAATGCAGAGAAACCAAGAAGGGGGAGGGTTAATGTATTAAATGTGC
MORC4	MORC FAMILY CW-TYPE ZINC FINGER 4	-1.5029	0.00058706	-1.60697	9.27787e-05	NM_024657	Bos taurus similar to Homo sapiens MORC family CW-type zinc finger 4 (MORC4)	A_73_105115	ATAGGCATGACAGCACTGTTAACAATGGTTGTTCTTTACATGGTAGGACTATGGTTGACA
FLJ14981	HYPOTHETICAL PROTEIN FLJ14981	-1.50299	0.00012517			NM_032868	Bos taurus similar to Homo sapiens hypothetical protein FLJ14981 (FLJ14981)	A_73_101404	GGGGCTCAGATTATATAATAAAGGAGAAACGGGCCAGGTGTCTCTCAGGTGCTGTGACTG
RET	RET PROTO-ONCOGENE (MULTIPLE ENDOCRINE NEOPLASIA AND MEDULLARY THYROID CARCINOMA 1, HIRSCHSPRUNG DISEASE)	-1.50319	0.0294029			NM_020630	Bos taurus similar to Homo sapiens ret proto-oncogene (multiple endocrine neoplasia and medullary thyroid carcinoma 1, Hirschsprung disease) (RET), transcript variant 4	A_73_107367	ATGACTCATAAGCTTCTTGTCATTCTTCACTGCTTGTTTGTGGTCACAGACACTCAGCAC
CABP1	CALCIUM BINDING PROTEIN 1 (CALBRAIN)	-1.50364	0.0416251			NM_031205	Bos taurus calcium binding protein 1 (calbrain) (CABP1)	A_73_113246	ATTATCCGGGACGTGGACCTCAATGGGGATGGACGAGTGGACTTTGAGGAGTTTGTCCGG
SPRY4	SPROUTY HOMOLOG 4 (DROSOPHILA)	-1.50403	0.00215128			NM_030964	Bos taurus similar to Homo sapiens sprouty homolog 4 (Drosophila) (SPRY4)	A_73_103483	TCTTCACTGTAACCCTTTCTCATCCCACATCAAAAGTTACCACAGAAGGTTTCCTTTGTA
C12ORF57	CHROMOSOME 12 OPEN READING FRAME 57	-1.5041	0.00150663			NM_138425	Bos taurus similar to Homo sapiens chromosome 12 open reading frame 57 (C12orf57)	A_73_113999	TCCCATAACACTGCTGGGGAAGGGAAGACCTAATTGTACCGCAGTATAATAAATGTGCCT
JAM2	JUNCTIONAL ADHESION MOLECULE 2	-1.50444	0.00340911			NM_021219	Bos taurus similar to Homo sapiens junctional adhesion molecule 2 (JAM2)	A_73_112812	GATGCACATAACCCTGTTGATACCTGTCACTGTGTGATGGTGACTTCACATCTGTCTCTA
COL9A2	COLLAGEN, TYPE IX, ALPHA 2	-1.50473	0.0208831			NM_001852	Bos taurus similar to Homo sapiens collagen, type IX, alpha 2 (COL9A2)	A_73_110543	TTTCCCACCAAACCCTAGATCCACCCAGGCCTTTCTGTAAATAAAAACCCTCAACTTGGG
C3ORF33	CHROMOSOME 3 OPEN READING FRAME 33	-1.5052	0.0180592			NM_173657	Bos taurus similar to Homo sapiens chromosome 3 open reading frame 33 (C3orf33)	A_73_106921	GTCTTATGAAACATGGAAAGAGACCGTGAATAACTACTCGTTAATACTGAAGTTCAGAGA
SC65	SYNAPTONEMAL COMPLEX PROTEIN SC65	-1.50533	0.00030157	-1.58429	0.000647609	NM_006455	Bos taurus similar to Homo sapiens synaptonemal complex protein SC65 (SC65)	A_73_111750	TGGTTGGTTCCTGGCACACTGGCAGTGGGTGCTCAATAAACATTTCTTGTTGAACGAAAA
#N/A	#N/A	-1.50577	0.000932401			none	Unidentified transcripts on BTA9 position 5188782-5189301	A_73_112483	CATTAAAGTCCTTGAATTTGGAATTAAAAGGCTCTGAATTAAATAGATACGTAATTCTAA
NPY1R	NEUROPEPTIDE Y RECEPTOR Y1	-1.50612	0.0350355			NM_000909	Bos taurus similar to Homo sapiens neuropeptide Y receptor Y1 (NPY1R)	A_73_114771	CATGCACACGGATGTTTCTAAGACATCTCTGAAGCAAGCAAGCCCAGTCGCACTTAAAAA
#N/A	#N/A	-1.50615	5.95014e-06			none	Unidentified transcripts on BTA5 position 19166901-19166227	A_73_109053	AAATTATAGGCTCCCTTAAGCCCACCTTCATACCAGTGTCAAATGTTTGTAGTCTAGGGC
PLEKHH3	PLECKSTRIN HOMOLOGY DOMAIN CONTAINING, FAMILY H (WITH MYTH4 DOMAIN) MEMBER 3	-1.50618	0.000596048			NM_024927	Bos taurus similar to Homo sapiens pleckstrin homology domain containing, family H (with MyTH4 domain) member 3 (PLEKHH3)	A_73_111065	GCATACCCCACACGCAAGGGCTGCAATGGGTGCAGACAATTTTCTAGTTTGTTTCTTAAT
RPS10	RIBOSOMAL PROTEIN S10	-1.5063	3.00239e-05			NM_001014	Bos taurus similar to Homo sapiens ribosomal protein S10 (RPS10)	A_73_109246	GTCGTGGACGTGGTCAGCCACCTCAGTGAAGTTGAAAGGGATTGTTTTGTGTTGAATAAA
MYLK	MYOSIN, LIGHT POLYPEPTIDE KINASE	-1.5064	0.0123762			NM_053030	Bos taurus similar to Homo sapiens myosin, light polypeptide kinase (MYLK), transcript variant 5	A_73_101307	GTTCTCCCAGTTTATTATGCCATCGGATGGTAAATGAGAACACTACAACTGTAGTTAGCT
DKFZP686A01247	HYPOTHETICAL PROTEIN	-1.50654	5.63247e-05			NM_014988	Bos taurus similar to Homo sapiens hypothetical protein (DKFZP686A01247)	A_73_105806	ATCCACCTCATATGTGAGTCCGTCCAAAAGATGTTACTATTCTGGGTGGGCCAATGTTCT
#N/A	#N/A	-1.50694	0.00042457			none	Unidentified transcripts on BTA29 position 32101200-32101873	A_73_119494	CTGGACTGTGACAGTGCAGGAGCTGGGCCCTTTCAGGGGCATCACCTACTTTGCTTATGT
LAMA4	LAMININ, ALPHA 4	-1.50718	0.000181234	-1.59713	0.000534188	NM_002290	Bos taurus similar to Homo sapiens laminin, alpha 4 (LAMA4)	A_73_110661	CCTGCTGGTGAAATTCCTGTTCCTGTTTCTAATAAAATAGAAGGGATTCTAAATAAACAC
ITGB8	INTEGRIN, BETA 8	-1.50724	0.00482423			NM_002214	Bos taurus similar to Homo sapiens integrin, beta 8 (ITGB8)	A_73_118169	CCTACCGACGTGAAAAACCTGAAGAAATAAAAATGGACATTAGCAAATTAAATGCTCATG
FBXO16	F-BOX PROTEIN 16	-1.5076	0.00981308			NM_172366	Unidentified transcripts	A_73_104890	AATGGGTGAGCTGTGTGTTAGTGGAGAAACTCAACCGTGTTCTGCTCTGTAAACACCAAA
FAM84B	FAMILY WITH SEQUENCE SIMILARITY 84, MEMBER B	-1.50778	0.0036045			NM_174911	Bos taurus similar to Homo sapiens family with sequence similarity 84, member B (FAM84B)	A_73_114375	TTCTTGAGAAGGAGGTTCCGATTTGAAACTGTATCATTTCCTTCAAAATGAAGGGCAAGT
CYB5R3	CYTOCHROME B5 REDUCTASE 3	-1.50817	1.10032e-05			NM_000398	Bos taurus similar to Homo sapiens cytochrome b5 reductase 3 (CYB5R3), transcript variant M	A_73_104452	TCGGCTTTTTCAAAGTCATTTATGAGCAAACAACATTGAAGTAAAACTTTGCTAGTTTGA
ADCY6	ADENYLATE CYCLASE 6	-1.50871	8.30237e-06			NM_015270	Bos taurus similar to Homo sapiens adenylate cyclase 6 (ADCY6), transcript variant 1	A_73_115191	CCCATGGACTTTGGTTTTATAATGTAACCAGCGTGGGGCGGGGGGAGGGTGGCATACCAT
SNAI2	SNAIL HOMOLOG 2 (DROSOPHILA)	-1.50914	0.0170428	-1.72889	0.00770738	NM_003068	Bos taurus similar to Homo sapiens snail homolog 2 (Drosophila) (SNAI2)	A_73_118155	TGAGTTTTGTATGAAAGTGAAAAGTTGTCTATAGCCAATGCCTATAAACAACCTGAAGAC
#N/A	#N/A	-1.5092	0.00429045			none	Unidentified transcripts on BTA10 position 64312290-64311034	A_73_116941	TTTTCAATTGTTCTGCTGATTATCATCTGTAACCCCCTTTTTGAGCTATGAAAAAGACCT
SEMA3G	SEMA DOMAIN, IMMUNOGLOBULIN DOMAIN (IG), SHORT BASIC DOMAIN, SECRETED, (SEMAPHORIN) 3G	-1.50972	0.0109303			NM_020163	Bos taurus similar to Homo sapiens sema domain, immunoglobulin domain (Ig), short basic domain, secreted, (semaphorin) 3G (SEMA3G)	A_73_102231	AGATGGGTATCAGAGGAAGGAAGAAGTCAGAGGGCTTTGCTTATGAAGCTGAGATTGCTT
RPS19	RIBOSOMAL PROTEIN S19	-1.51025	0.000848095			NM_001022	Bos taurus similar to Homo sapiens ribosomal protein S19 (RPS19)	A_73_110955	AGCCTTCCTCAAAAAGTCCGGGAAGCTGAAAGTCCCTGAATGGGTGGACACCGTCAAGCT
SBK1	SH3-BINDING DOMAIN KINASE 1	-1.51044	0.00162595			NM_001024401	PREDICTED: Bos taurus similar to SH3-binding domain kinase 1 (LOC616590)	A_73_110540	TTTGGCCCTGAGAAGGTTTTTAAATGTGTTATTTACTTCTCTAATCATGACAATTGCTAT
PRR5	RHO GTPASE ACTIVATING PROTEIN 8	-1.5109	0.0223559			NM_181334	Bos taurus similar to Homo sapiens PRR5-ARHGAP8 fusion (LOC553158)	A_73_118543	AGACTGCTCTAGGAAACGTCAGTGGTGGTCTCTGCATCTGTGTTTTGTAAACTTGCCATT
CYGB	CYTOGLOBIN	-1.51127	0.0184308			NM_134268	PREDICTED: Bos taurus similar to cytoglobin (LOC510299)	A_73_116066	GTTTCTGGCGTTTGTAACCAGACCCAGCCGTGTCATTAAACAGACTCGTTCTTCCCGTGA
TMEM106C	TRANSMEMBRANE PROTEIN 106C	-1.51228	0.000224544			NM_024056	Bos taurus similar to Homo sapiens transmembrane protein 106C (TMEM106C)	A_73_120754	TTACTAAGAGTCTATGTGGGGTGTAATTTACCCTCCATCCATTGGCTGGAACATGGATTG
#N/A	#N/A	-1.51316	0.000149513			none	Unidentified transcripts on BTA25 position 9120551-9122938	A_73_108977	GGGAGATGCTAGGGAAAGGTGTTGAGTTTGAATCTTGATTTGGGGACAAATGTGATTTTA
#N/A	#N/A	-1.51353	0.00462365			none	Unidentified transcripts	A_73_104903	TGCAGGATTACTCACCTGAAGAAATTAAAAAGTTACTTTCAGAGCAATGCATGTCTAAGC
TNFAIP8L1	TUMOR NECROSIS FACTOR, ALPHA-INDUCED PROTEIN 8-LIKE 1	-1.51485	0.000103689			NM_152362	Unidentified transcripts on BTA7 position 15263443-15264158	A_73_112831	TGGCTGAAGGACATCCACGTGACAAGGCTTTGGACTTGTTGTCTTGACTCTTTTCATACA
DENND2A	DENN/MADD DOMAIN CONTAINING 2A	-1.51531	0.000103689	-1.51512	0.00297612	NM_015689	Bos taurus similar to Homo sapiens DENN/MADD domain containing 2A (DENND2A)	A_73_112272	CGGGAGGCAGCTTACTCAGAACAGCACTGGAAATGGGACCTGGGACCAGGCACATTCAAA
WNT5A	WINGLESS-TYPE MMTV INTEGRATION SITE FAMILY, MEMBER 5A	-1.51537	0.000721809	-1.50892	0.0197031	NM_003392	Bos taurus similar to Homo sapiens wingless-type MMTV integration site family, member 5A (WNT5A)	A_73_115432	TTTCAGAGGCAAACAAGAAATGAGGAAAATTGCATTGTAGATCAGTTTTATGTGCAGTGT
RAB34	RAB34, MEMBER RAS ONCOGENE FAMILY	-1.51582	4.35114e-06			NM_031934	Bos taurus similar to Homo sapiens RAB34, member RAS oncogene family (RAB34)	A_73_112942	CAGGATGCTTAATGGTCCTAGTCTCACACTATGCCTTATGCATTAAAATTTCTGTTATTA
TEKT2	TEKTIN 2 (TESTICULAR)	-1.51616	0.00114667			NM_014466	Bos taurus similar to Homo sapiens tektin 2 (testicular) (TEKT2)	A_73_114594	TTGAAAATGGAAGGGATGGGGGGAGCGGAGAGAACGAATCTAATAAAGGTCGGGATTCTC
TMEM16H	TRANSMEMBRANE PROTEIN 16H	-1.51706	0.000141126	-1.62052	0.0077439	NM_020959	Bos taurus similar to Homo sapiens transmembrane protein 16H (TMEM16H)	A_73_117015	AATAGGCGATTATTTATTTGTTTTTAATTTATTTTGTCATATTTTTGTAAAACGGCAGAA
SLC38A3	SOLUTE CARRIER FAMILY 38, MEMBER 3	-1.51754	0.0221552	-1.77368	0.00590491	NM_006841	Bos taurus similar to Homo sapiens solute carrier family 38, member 3 (SLC38A3)	A_73_103083	CCCTGTCTGGATCTTTTATTACTAGTAAAACCTGCTGCGAATAAAGGTGGGTAGCAAGCG
FBXW9	F-BOX AND WD-40 DOMAIN PROTEIN 9	-1.51756	0.000396468			NM_032301	Bos taurus similar to Homo sapiens F-box and WD-40 domain protein 9 (FBXW9)	A_73_117036	TGATTTGGATGCAGGCTCTGCCTTGAGAGCAAAGAAATAAACCTGCTGTACTGGTGCTCC
ARHGEF10	RHO GUANINE NUCLEOTIDE EXCHANGE FACTOR (GEF) 10	-1.51778	0.00390265			NM_014629	Bos taurus similar to Homo sapiens Rho guanine nucleotide exchange factor (GEF) 10 (ARHGEF10)	A_73_107788	TTTCCAAGGTGCATATGTGCCCCCATGTGAAGTAATATCTCCCCAGGTTTCCTTAAACTG
GFAP	GLIAL FIBRILLARY ACIDIC PROTEIN	-1.51803	0.0119801			NM_002055	Bos taurus glial fibrillary acidic protein (GFAP)	A_73_112764	TGCTGCTAACCTTTGGGGCATTGCTGCGGGCTTTAGTCACTGACATAAATGCAACAAATA
#N/A	#N/A	-1.51806	0.000208536	-1.50818	0.0119602	none	Unidentified transcripts on BTA13 position 57838450-57837935	A_73_115650	CGTGTCTTAGTATCTGTAAGCCTCATCCTTGCCCTTTCTCCTGATAAGATCCACGTTTCT
AR	ANDROGEN RECEPTOR (DIHYDROTESTOSTERONE RECEPTOR; TESTICULAR FEMINIZATION; SPINAL AND BULBAR MUSCULAR ATROPHY; KENNEDY DISEASE)	-1.51822	0.0016051			NM_000044	Bos taurus similar to Homo sapiens androgen receptor (dihydrotestosterone receptor; testicular feminization; spinal and bulbar muscular atrophy; Kennedy disease) (AR), transcript variant 1	A_73_120933	CAAAAGCGAAATGGGTCCCTGGATGGAGAACTATTCTGGACCTTATGGGGACATGCGGTA
#N/A	#N/A	-1.5183	0.0452974			none	Unidentified transcripts on BTA7 position 20966950-20967837	A_73_109235	GGAGGCACAACCCTAGGGAAGAAGTAGCTGATATTTTTATTTTTGTGGACATGTGTATGT
LOC645432	SIMILAR TO CG4674-PA	-1.51855	0.00333947			XM_928471	PREDICTED: Bos taurus similar to CG4674-PA (LOC617727)	A_73_117757	TGAGCGGTAGTGGCTCACAGGACAGTGAGATCATGAACACCCAGTACGAGCTGGTCAGCA
SPRY1	SPROUTY HOMOLOG 1, ANTAGONIST OF FGF SIGNALING (DROSOPHILA)	-1.51869	0.00451709			NM_005841	Bos taurus similar to Homo sapiens sprouty homolog 1, antagonist of FGF signaling (Drosophila) (SPRY1), transcript variant 1	A_73_111719	GGCCACTTCGTTAGTTAACAGCTGGGTAGTTCTAATCTTTTCTGTTTCATTGCCTTAACC
KIAA1462	KIAA1462	-1.51891	0.000460881			XM_929312	Bos taurus similar to PREDICTED: Homo sapiens KIAA1462, transcript variant 2 (KIAA1462)	A_73_110453	TCTGCCATTTGGCCCTAAAACAACTCTGGGCTCTCATGGCCTGTTTTTATCTGTACCATA
TMEM132A	TRANSMEMBRANE PROTEIN 132A	-1.51893	0.000779042			NM_017870	Bos taurus similar to Homo sapiens transmembrane protein 132A (TMEM132A), transcript variant 1	A_73_117924	GCTCGTGGCCCTTATTTATGAGAACCATTTCATCCTAACGTCGGAATAAACTGAGAAGGA
#N/A	#N/A	-1.5191	0.0134605			none	Unidentified transcripts on BTA5 position 63482563-63483278	A_73_111930	ATGGCTGCATGTACTGCTGTGGATGTGCTAATCAACGCTTCGGGATTGTACATTTGAAGA
KIAA0703	KIAA0703 GENE PRODUCT	-1.51951	0.00157719			NM_014861	Bos taurus similar to Homo sapiens KIAA0703 gene product (KIAA0703)	A_73_112788	GTGCTGCCGGGCCCTGGGACGATCCATGAGGAGCCGGCACTATTTATTAAATGATGGTGA
TLCD1	TLC DOMAIN CONTAINING 1	-1.52	0.000963198			NM_138463	PREDICTED: Bos taurus similar to Y63D3A.8 (LOC516191)	A_73_118204	TCCAGGATGGAGGTCAAGTTGTAGTTGTCCTAGGACAACCAACTGTAATCTGGGTCATAA
#N/A	#N/A	-1.52015	0.0239913	-1.50423	0.0151812	NM_014644	Bos taurus similar to Homo sapiens phosphodiesterase 4D interacting protein (myomegalin) (PDE4DIP), transcript variant 1	A_73_113419	AAAGCTAACATAACTGGTGGACAGGGTCAGTGAAAGGAAATGACACAGTCTTTTTGGTGG
#N/A	#N/A	-1.52064	0.00233579			none	Unidentified transcripts on BTA7 position 29497563-29496940	A_73_119357	AAACATTGCCTCCATTCCCACTTTCTATTCTGAGGAGCTTCAGTAGATTCCTATTGTTTT
#N/A	#N/A	-1.52094	3.68389e-05			none	Unidentified transcripts	A_73_109090	TGCCTGTTTTCCATCAATAAACAGACTTCACTGCAGAGGCTGGGACCTGGGGCTCTCCTG
RAP2C	RAP2C, MEMBER OF RAS ONCOGENE FAMILY	-1.52191	0.000273696			NM_021183	PREDICTED: Bos taurus similar to RAP2C, member of RAS oncogene family (LOC516177)	A_73_109771	GACATCTAGTCGATTTCTGCATCTGTCGATCTGTCGATTAAGTGAAAATAAAATGACTTT
FLJ12505	HYPOTHETICAL PROTEIN FLJ12505	-1.52192	0.00108416	-1.56205	0.00319722	NM_024749	Bos taurus similar to Homo sapiens vasohibin 2 (VASH2)	A_73_106474	TAGAGAATGCCAGATAAGTGCATGTTTCAATTTAATGTTTTTCTCATCACTTGTATGTTT
KIF25	KINESIN FAMILY MEMBER 25	-1.52252	0.00969338			NM_030615	PREDICTED: Bos taurus similar to kinesin family member 25 isoform 1 (LOC616884)	A_73_102219	TCGGAGGTGATGCAAAGTTACAGGTGATCGTGTGCGTGTCCCCAGGCCAGAGGCACGTGG
ACE2	DKFZP434A014 PROTEIN	-1.52267	0.0359368	-1.89742	0.00837555	NM_021804	Bos taurus angiotensin I converting enzyme 2 precursor (ACE2)	A_73_121447	TGCCTTAGGACTTCACTTCTGTTTCCTTAAAGAGATGTTTCTGTTTGAGAATAGAGACAG
#N/A	#N/A	-1.52281	0.0355878			none	Unidentified transcripts	A_73_100606	CATGATCTTGAGCAGTCATTCCAAAGATACATATGTGTGCATTTTTCATTCATGTTGGGC
ADAMTS2	ADAM METALLOPEPTIDASE WITH THROMBOSPONDIN TYPE 1 MOTIF, 2	-1.52308	0.0445708			NM_014244	Bos taurus a disintegrin-like and metalloprotease (reprolysin type) with thrombospondin type 1 motif, 2 (ADAMTS2)	A_73_118067	TCTGCTGGAAAATCCAGTGAGTGGTCAGGGCTCATTTTTCTGTGTGTGAACATGTAGCTT
COL1A2	COLLAGEN, TYPE I, ALPHA 2	-1.52329	0.0362357	-1.79341	0.00620857	NM_000089	Bos taurus collagen, type I, alpha 2 (COL1A2)	A_73_110079	TGGCAAAAGAGGAGAAGGATTGATCAGAGCATTGTGCAATACAATTTAATTCACTCCCCC
NTF3	NEUROTROPHIN 3	-1.52334	0.024971			NM_002527	Bos taurus similar to Homo sapiens neurotrophin 3 (NTF3)	A_73_100247	TATAAGTTGACCTTTATTTATTAAACTTCGGCAACCCTTACAGTATATAAGCTTTTTTCT
SC4MOL	STEROL-C4-METHYL OXIDASE-LIKE	-1.52356	0.0114067			NM_006745	Bos taurus similar to Homo sapiens sterol-C4-methyl oxidase-like (SC4MOL), transcript variant 1	A_73_106645	TCATTGTACTTAAAGCAGTGTCCTGAAACTGTGTACTGGCTTGCTGTATTTGCACTTGCA
COL5A3	COLLAGEN, TYPE V, ALPHA 3	-1.5237	0.00514104	-1.73309	0.00210101	NM_015719	Bos taurus similar to Homo sapiens collagen, type V, alpha 3 (COL5A3)	A_73_116443	CCCAGGCCATAGGGCATAATTGGCATCTCAAGTCTGAGAATAAATCAGTGAGCGGTAAAA
TTLL1	HYPOTHETICAL PROTEIN HS323M22B_2	-1.52474	5.89633e-05			NM_012263	Bos taurus similar to Homo sapiens tubulin tyrosine ligase-like family, member 1 (TTLL1), transcript variant 1	A_73_116526	TTTTTTCCCCTTTCCTAAACCCTGTAAATAAATAAAGGCACTTCTTTGAAAGGTTAAAAA
PELI2	PELLINO HOMOLOG 2 (DROSOPHILA)	-1.52489	0.000263615			NM_021255	PREDICTED: Bos taurus similar to pellino 2 (LOC540618)	A_73_112033	CTGTGAAGATTTTGCCACTAACTCTAGATTTTACCTTTTTATAATGCCGTTTATTTGGGG
TNFAIP8L3	TUMOR NECROSIS FACTOR, ALPHA-INDUCED PROTEIN 8-LIKE 3	-1.52523	0.000309448			NM_207381	Bos taurus similar to Homo sapiens tumor necrosis factor, alpha-induced protein 8-like 3 (TNFAIP8L3)	A_73_114464	ACAGGAGAGTTGGCCTGAATGAACCCCTGTCTGTCTTTCTTGGTCTTTCACAGTCATTTT
FAM40B	FAMILY WITH SEQUENCE SIMILARITY 40, MEMBER B	-1.52623	0.00302693			NM_020704	Bos taurus similar to Homo sapiens family with sequence similarity 40, member B (FAM40B)	A_73_103679	TCCCATACGTTACAGTAATTGATTTGAATCACCCTATTTGAGAATACATGTGTGTGGTTA
MLSTD1	MALE STERILITY DOMAIN CONTAINING 1	-1.52646	0.0044459	-1.53868	0.0131535	NM_018099	Unidentified transcripts on BTA5 position 49375279-49376034	A_73_106347	CTTTCCAGGGCAGAAAACCCAGCTCTGAAAGAAAGCAGCTGGTTATCTTCAGTTTGAGAT
BCL11B	B-CELL CLL/LYMPHOMA 11B (ZINC FINGER PROTEIN)	-1.52688	0.0180877			NM_022898	Bos taurus similar to Homo sapiens B-cell CLL/lymphoma 11B (zinc finger protein) (BCL11B), transcript variant 2	A_73_120831	GCATGTGTCTGCCATTTCATTTGTACGCTTGTTCAAAACCAAGTTTGTTCTGGTTTCAAG
HIGD1B	HIG1 DOMAIN FAMILY, MEMBER 1B	-1.52695	0.00176096	-1.82399	0.00100385	NM_016438	PREDICTED: Bos taurus similar to CLST 11240 protein (LOC510275)	A_73_117426	AGGCCCAGGGCGGTCGGACCTTGTCAGTCAATCCTGGGTGTGCACCTAATAAAGGAGTTT
SPRY2	SPROUTY HOMOLOG 2 (DROSOPHILA)	-1.52708	0.00167802			NM_005842	Bos taurus similar to Homo sapiens sprouty homolog 2 (Drosophila) (SPRY2)	A_73_114794	AGGCATCTTACAGATTTTGCCCCTTTTATGAGGATGTGATAGTTGCTGCCAATGAGGGGT
SCN11A	SODIUM CHANNEL, VOLTAGE-GATED, TYPE XII, ALPHA POLYPEPTIDE	-1.529	0.0372262			NM_014139	Bos taurus similar to Homo sapiens sodium channel, voltage-gated, type XI, alpha (SCN11A)	A_73_118092	GAGGAAAGATGTGCTGCTGCTGTTATTCAAAAGGCCTTTCGAAAGTACATGCTGAAGACC
#N/A	#N/A	-1.52908	3.87255e-06			none	Unidentified transcripts on BTA26 position 17503788-17505389	A_73_117229	CACAGTTATCTAGAGCTGTGTCCATAAACCTAAATAAGCACAAACGACATGTATAGGTTT
SLC16A11	SOLUTE CARRIER FAMILY 16 (MONOCARBOXYLIC ACID TRANSPORTERS), MEMBER 11	-1.5294	0.00773018			NM_153357	Bos taurus similar to Homo sapiens solute carrier family 16, member 11 (monocarboxylic acid transporter 11) (SLC16A11)	A_73_101343	TCACTCCACTCTGGACACCACTTGTTGAGCCCCTCCCCTAATAAAGACTTTTTATCTGCT
IGKV4-1	IMMUNOGLOBULIN KAPPA VARIABLE 4-1	-1.52957	0.0271239	-2.12482	0.0344769	NG_000834	Bos taurus Ig kappa light chain, constant region	A_73_117544	CCCACCTCATCCCCCTCCCCCTCTTTGGCTTTAATCGTGCTAATGTTGGGGGGACAATGA
CAV1	CAVEOLIN 1, CAVEOLAE PROTEIN, 22KDA	-1.52999	0.0122545			NM_001753	Bos taurus caveolin 1, caveolae protein, 22kDa (CAV1)	A_73_119632	TTATTCCCTTGTGCAAATCAAGTGCTGGTCCAAAAGACTGCTGAAATTTTTATATGCTTA
LOC400451	HYPOTHETICAL GENE SUPPORTED BY AK075564; BC060873	-1.53015	0.0157575			NM_207446	PREDICTED: Bos taurus hypothetical protein LOC614841 (LOC614841)	A_73_110037	CAGCCCCCAAGGATGACCTTCCAGATGCCAGGGCTCTGGCACCACAGGCTCTTAAATAAA
FLJ38159	HYPOTHETICAL PROTEIN FLJ38159	-1.53104	0.0160984			NM_152723	Bos taurus similar to Homo sapiens coiled-coil domain containing 89 (CCDC89)	A_73_100119	TGCAGTCCGAAGCTTTCAAAAAGCACAGCCTGGATCTTTTAAGCAAGGAGAGAGAACTCA
#N/A	#N/A	-1.53135	0.000396468			NM_025015	Bos taurus similar to PREDICTED: Homo sapiens heat shock 70kDa protein 12A (HSPA12A)	A_73_111321	GAACTTTGCAGCAGTTCACAATTTGATTGTATCTGCAGACTCTTCTTCACAGATGTCTAA
ELTD1	EGF, LATROPHILIN AND SEVEN TRANSMEMBRANE DOMAIN CONTAINING 1	-1.53267	0.00112147	-1.56459	0.0164372	XM_371262	Unidentified transcripts on BTA3 position 43882668-43883356	A_73_117366	TTAAAATGAAGTCTGTCAAATCTTGCTCTAACAAATAAAATGTTACCTAAATGAGAAAAA
LGR4	LEUCINE-RICH REPEAT-CONTAINING G PROTEIN-COUPLED RECEPTOR 4	-1.53307	0.0251461			NM_018490	Bos taurus similar to Homo sapiens leucine-rich repeat-containing G protein-coupled receptor 4 (LGR4)	A_73_121024	TGTAGTTTGTATAAAACGTGGGAGGGATTTATTTACAGTGTGTTGTAATTTTGTAAGGCC
TIMP4	TIMP METALLOPEPTIDASE INHIBITOR 4	-1.53325	0.0201533			NM_003256	Bos taurus similar to Homo sapiens TIMP metallopeptidase inhibitor 4 (TIMP4)	A_73_112376	ATGTCCTCAACTGCTGTCCAAAAGGCTTCTTCTCTGTCTCCTTTAGAAAGTCCTTCTCTA
#N/A	#N/A	-1.53451	0.00386833	-1.79971	0.0102518	none	Unidentified transcripts on BTA19 position 9142024-9141108	A_73_119027	TTTTTTGAATGTGATGTAAAATTTGTATATTAAAAGTTTTTATATTTTCTATCAACTGCA
CLEC14A	C-TYPE LECTIN DOMAIN FAMILY 14, MEMBER A	-1.5351	0.000366845			NM_175060	Bos taurus similar to Homo sapiens C-type lectin domain family 14, member A (CLEC14A)	A_73_108528	AGGAAACCTTCTGTTTACATTGTACGGGCTGGGAGTATATTGGTTTGAAATTCCTAGGCA
#N/A	#N/A	-1.53516	6.19378e-05			none	Unidentified transcripts on BTA20 position 42843233-42844459	A_73_114983	CATACCTCCTCGTGTGCTCCCTGTTGTTAACATTGTGTCCGGTTGGTAAAGTGACAAATA
ENTPD3	ECTONUCLEOSIDE TRIPHOSPHATE DIPHOSPHOHYDROLASE 3	-1.53561	0.0188367	-1.6286	0.0192707	NM_001248	Bos taurus similar to Homo sapiens ectonucleoside triphosphate diphosphohydrolase 3 (ENTPD3)	A_73_101986	GGCTGCAAAGTAAAAATCAACATTCTCTCAGATTATAGCTTGTTCACTGAGTACAGAATA
#N/A	#N/A	-1.53685	0.00994805			none	Unidentified transcripts on BTA29 position 31792023-31791343	A_73_101929	TCCTCGCTATTATTAACATTAGAAGAAAGAACCCTGGTCCTGAGAGTCAGAGGTTCTGGG
URB	STEROID SENSITIVE GENE 1	-1.53752	0.000109122	-1.76047	0.000463106	NM_199511	Bos taurus similar to Homo sapiens coiled-coil domain containing 80 (CCDC80), transcript variant 1	A_73_117114	CACACTGCCTGCACTCCCTGCCTTTTTCTTTCAGTGTTCTTCCAAGATTAAATAAATAGC
DUSP6	DUAL SPECIFICITY PHOSPHATASE 6	-1.53802	0.000147694			NM_001946	Bos taurus similar to Homo sapiens dual specificity phosphatase 6 (DUSP6), transcript variant 1	A_73_116242	GATAGGCGACATGCATATGATTGTGAAGGAAGGAGACAAGTGGCTCCATATGTTCATGGT
PIGZ	PHOSPHATIDYLINOSITOL GLYCAN, CLASS Z	-1.53849	0.00140576	-1.51835	0.0208187	NM_025163	Bos taurus similar to Homo sapiens phosphatidylinositol glycan, class Z (PIGZ)	A_73_111632	TAGCTGAGGGCCCCTTTCCACCTCTAAGTGTTGGCTGGACTGGGACAGAGCCTGATTCTT
ECE2	ENDOTHELIN CONVERTING ENZYME 2	-1.53886	0.00103758	-1.6416	0.000239732	NM_014693	Bos taurus endothelin converting enzyme 2 (ECE2), transcript variant 2a-2	A_73_100126	GAGGGAGTGGTCTGGCCCCTGGAGGACCCTGTGCCAATAAATAGACACGCATCAGTCAAA
GREM1	GREMLIN 1, CYSTEINE KNOT SUPERFAMILY, HOMOLOG (XENOPUS LAEVIS)	-1.53914	0.0276949	-2.15921	0.00186631	NM_013372	Bos taurus similar to Homo sapiens gremlin 1, cysteine knot superfamily, homolog (Xenopus laevis) (GREM1)	A_73_115318	GAGGATAAGGGGGGATTTGGTAGTTTCATAAAAGCTAATTTGGTTGAAAGCAAAGTTTTA
GRB7	GROWTH FACTOR RECEPTOR-BOUND PROTEIN 7	-1.53925	0.0374375			NM_005310	Bos taurus similar to Homo sapiens growth factor receptor-bound protein 7 (GRB7), transcript variant 1	A_73_116918	CATTTTGTACAGACTGAGAGGCCAGTTGATCTCTGTTTTATACTAGTGACAATAAAGATT
EMCN	ENDOMUCIN	-1.54078	0.000703045	-1.54351	0.00420434	NM_016242	Bos taurus similar to Homo sapiens endomucin (EMCN)	A_73_116444	GTTAACACAGGGAAAATTCTCAACTGTATTATTAAATATTGGGTCAAAATCCTGCCTTGC
SERPINI1	SERPIN PEPTIDASE INHIBITOR, CLADE I (NEUROSERPIN), MEMBER 1	-1.54177	0.0179205			NM_005025	Bos taurus similar to Homo sapiens serpin peptidase inhibitor, clade I (neuroserpin), member 1 (SERPINI1)	A_73_107399	AATGTTATCAGTATAATTGAGATAATGGTCCTGTCATGTCATCGTGTTTTGTTGTGCTAG
TPM2	TROPOMYOSIN 2 (BETA)	-1.54185	0.00907508	-1.50543	0.0395443	NM_003289	Bos taurus tropomyosin 2 (TPM2)	A_73_114649	CGGTGGCAAAGTTGGAGAAAACCATCGATGACCTGGAAGAGACCTTGGCCAGTGCCAAGG
RIBC1	RIB43A DOMAIN WITH COILED-COILS 1	-1.54257	0.0230052			NM_144968	Bos taurus similar to Homo sapiens RIB43A domain with coiled-coils 1 (RIBC1), transcript variant 2	A_73_118986	GAGAACAGAGGCAGAAACTCAGGAACAGGTGTGAATTAGACTTCTGGAATTCAAACCAAC
LOC90835	HYPOTHETICAL PROTEIN LOC90835	-1.5426	3.51751e-05			NM_001014979	Bos taurus similar to Homo sapiens hypothetical protein LOC90835 (LOC90835)	A_73_106905	ACTCCCTGTGTTTTCCCCAATAAAGGCCTGGGCCAAAGTGGCCCCACCACGCCGTAAAAA
SLC7A5	SOLUTE CARRIER FAMILY 7 (CATIONIC AMINO ACID TRANSPORTER, Y+ SYSTEM), MEMBER 5	-1.54317	0.00428381			NM_003486	Bos taurus solute carrier family 7 (cationic amino acid transporter, y+ system), member 5 (SLC7A5)	A_73_108397	GGAGTTTTGTGTTTTGTTGGGGTAATTTGTTTTTTAAGAATTGGAATTATAAGCAAAAAA
PCDHGA8	PROTOCADHERIN GAMMA SUBFAMILY A, 8	-1.54411	2.59237e-06			NM_014004	Bos taurus similar to Homo sapiens protocadherin gamma subfamily A, 8 (PCDHGA8), transcript variant 2	A_73_101928	CTGCTGTTCAGGTGAGTTTGGTTCATTTTTACCAGTGCGGACTCTGGGCGCCGCTGTTGG
ASAP	ASTER-ASSOCIATED PROTEIN	-1.54462	0.00152003	-1.68003	0.0162051	NM_001039580	Bos taurus similar to Homo sapiens microtubule-associated protein 9 (MAP9)	A_73_100980	AGAAAAGAGCTGCTAAGAGAGAAGAAGCCTTAGCATCATTTGAGGCCTGGAAAGCCATGA
IGSF4B	IMMUNOGLOBULIN SUPERFAMILY, MEMBER 4B	-1.54509	0.00879785	-1.5601	0.00840136	NM_021189	PREDICTED: Bos taurus similar to immunoglobulin superfamily, member 4B, transcript variant 2 (LOC531178)	A_73_111911	CTAACTCTCCTGTGCTGATCTCAGAGGGGCCACCCTCAATATATCTGGATTATCCGTGTC
PITPNM2	PHOSPHATIDYLINOSITOL TRANSFER PROTEIN, MEMBRANE-ASSOCIATED 2	-1.54542	0.00420329			NM_020845	Bos taurus similar to Homo sapiens phosphatidylinositol transfer protein, membrane-associated 2 (PITPNM2)	A_73_104888	AGAGAGAGAGTGCGCCAGTGGTAAAGCAGATGATTTAAACAGTGATTCTGGGTAGAGAGA
SPA17	SPERM AUTOANTIGENIC PROTEIN 17	-1.54608	0.00809011			NM_017425	Bos taurus similar to Homo sapiens sperm autoantigenic protein 17 (SPA17)	A_73_103601	TTTGTTGCTGTTGTGAAAAATCTGTCGTGAGCATTTGTTTAATAAACATGCCATTGAACG
#N/A	#N/A	-1.54679	0.000166371			none	Unidentified transcripts on BTA16 position 38317831-38318172	A_73_100218	TGGGTAACATTAGATGAAAATAACCTTTCCCGTGGGAAAGGTTTCTTGAAGGCATGGTTG
KCNMB4	POTASSIUM LARGE CONDUCTANCE CALCIUM-ACTIVATED CHANNEL, SUBFAMILY M, BETA MEMBER 4	-1.54725	0.00229255			NM_014505	Bos taurus similar to Homo sapiens potassium large conductance calcium-activated channel, subfamily M, beta member 4 (KCNMB4)	A_73_105437	CAGGGAATTGATAAAAACAGTGCGTGAACATACGTGTTGGTAAGGGAAGTTGATATATAT
SRG	SURVIVAL-RELATED GENE	-1.54737	0.0305162			NM_001039183	Bos taurus similar to Homo sapiens survival-related gene (SRG)	A_73_115138	TTACTTGAATCTGGTCTCCTCGGCACCTGGTTATTAAAAACTGAATATTTTTCCACTTGA
KIAA1727	KIAA1727 PROTEIN	-1.54746	0.00184613			NM_033393	Bos taurus similar to Homo sapiens KIAA1727 protein (KIAA1727)	A_73_110888	TTTTGCTTAGCCCTGTGGACCACTTGTTTGCATCTGTGTGAGCGGGTGATCATTCTATTA
HRC	HISTIDINE RICH CALCIUM BINDING PROTEIN	-1.54756	0.0164551			NM_002152	Bos taurus similar to Homo sapiens histidine rich calcium binding protein (HRC)	A_73_106510	AGAAGGGGCCTGAACTCCTCGAGGTGTTTGGTTACTAGGTCCTGATAAATAAATCAGTCA
IER3	IMMEDIATE EARLY RESPONSE 3	-1.5481	0.00644803			NM_003897	Bos taurus similar to Homo sapiens immediate early response 3 (IER3), transcript variant short	A_73_118970	CTGCTCTGGGGTCGCCCCGTATGTTCTATGAACACAAATAAACTTGATTTACTGTCCCAA
HDC	HISTIDINE DECARBOXYLASE	-1.54836	0.0284452	-1.62769	0.0264003	NM_002112	Bos taurus histidine decarboxylase (HDC)	A_73_110516	GCATTGACGGGCAGCTTCTGTGGTTTAGCTTGTGACACTGAGACTTTCAAGTTTCATGAA
LBX1	LADYBIRD HOMEOBOX HOMOLOG 1 (DROSOPHILA)	-1.54894	0.0132046			NM_006562	Bos taurus similar to Homo sapiens ladybird homeobox homolog 1 (Drosophila) (LBX1)	A_73_109799	CCCGGGAGCCCTCGCCGTGCAATTCTGTATGGCTTCTGTATAAATATTTAAGCCTATATA
TGFB2	TRANSFORMING GROWTH FACTOR, BETA 2	-1.55003	0.00195117	-1.77232	0.000727253	NM_003238	Bos taurus similar to Homo sapiens transforming growth factor, beta 2 (TGFB2)	A_73_114681	TGTACCAACTGCCCAAGGAAGCTTCTTGTAAGGTTCAAAACTGAAAAGCCTGTTAATAAA
S100B	S100 CALCIUM BINDING PROTEIN, BETA (NEURAL)	-1.55022	0.00377374			NM_006272	Bos taurus similar to Homo sapiens S100 calcium binding protein, beta (neural) (S100B)	A_73_110019	AACTAATTGGTCGCTTGTAACTGCATTAAATAAAAAGCACTGTAACAAACCTACTTGGTG
RPL18	RIBOSOMAL PROTEIN L18	-1.55094	0.000799499			NM_000979	Bos taurus ribosomal protein L18 (RPL18)	A_73_115443	GACGAGCCAGCCGTGGCTACAAAAACTAACCCGAGAGTCTACCGTGTTATTAAAAAGATT
EGFL8	PALMITOYL-PROTEIN THIOESTERASE 2	-1.55103	0.00161386			NM_030652	Bos taurus similar to Homo sapiens EGF-like-domain, multiple 8 (EGFL8);	A_73_110232	ACAGCCAGAACATGCTCAGATCTTGCTCAGTCTTTATTCTTGGTTTCTTGCTGTTATCCA
FLJ14213	HYPOTHETICAL PROTEIN FLJ14213	-1.55183	0.00318886			NM_024841	Bos taurus hypothetical protein FLJ14213 (FLJ14213)	A_73_121328	TCAACCCAGATCTTCCTCACTGGTCTTTTATTCTCAGATAATGGACTGTACGGACCTCCT
ALDH18A1	ALDEHYDE DEHYDROGENASE 18 FAMILY, MEMBER A1	-1.55186	2.59237e-06			NM_002860	Bos taurus similar to Homo sapiens aldehyde dehydrogenase 18 family, member A1 (ALDH18A1), nuclear gene encoding mitochondrial protein, transcript variant 1	A_73_100261	TAATACTTTGGATTCTTCACCCCTTTTTGAGAAATAAAGTTCTTATGAAAAGCCTGTGCG
AGBL2	ATP/GTP BINDING PROTEIN-LIKE 2	-1.55219	0.000636407			NM_024783	Bos taurus similar to Homo sapiens ATP/GTP binding protein-like 2 (AGBL2)	A_73_116045	TTTGCTTCGGTCCTCCTTAATGTCTTCCAATGAGATTTATAAATTGTTTTCATGGAACTG
#N/A	#N/A	-1.55226	4.67108e-05			none	Unidentified transcripts	A_73_103608	TTGGTACAATGTAGAACCTCATTTCTAATTTAAAAAGATCCTTCTGACATTTGCCATGAC
MAGEF1	MELANOMA ANTIGEN FAMILY F, 1	-1.55271	1.54912e-05			NM_022149	Bos taurus similar to Homo sapiens melanoma antigen family F, 1 (MAGEF1)	A_73_119482	TTATAATATCTGGTGGTGGGGGGTGGGCATGCAATTAGAGGTATAACCTGGTACATGTAA
RAB7B	HYPOTHETICAL PROTEIN MGC16212	-1.55283	0.0416472			NM_177403	Bos taurus similar to Homo sapiens RAB7B, member RAS oncogene family (RAB7B)	A_73_114564	TAACTGACCTGGAGTCCTTCGAAGCCCTGGAAACCTGGCGGGGTGATGTTCTGGCCAAAA
COX6C	CYTOCHROME C OXIDASE SUBUNIT VIC	-1.55293	5.24544e-05			NM_004374	Bos taurus similar to Homo sapiens cytochrome c oxidase subunit VIc (COX6C)	A_73_120821	ACTATGACTATCTGGGGTGAGAAATAGTCTCTCAATAAACAAACAATTAACATACTGTCG
RASGRP2	RAS GUANYL RELEASING PROTEIN 2 (CALCIUM AND DAG-REGULATED)	-1.55361	0.00500186			NM_005825	Bos taurus similar to Homo sapiens RAS guanyl releasing protein 2 (calcium and DAG-regulated) (RASGRP2), transcript variant 1	A_73_118593	GTAGCATGTGGCTGAGGGCAGGGCCAGGACTGGTGTCCCTAAGATTGTACAGACTCTTGT
LOC497661	RIBOSOMAL PROTEIN L17	-1.55434	0.00113796			NM_000985	Bos taurus similar to Homo sapiens ribosomal protein L17 (RPL17)	A_73_105628	ATATCCCAGAAGAAACTGAAGAAACAAAAACTTATGGCCCGGGAATAAATGCCGCAAAAA
PLXNA2	PLEXIN A2	-1.55443	0.0092292	-1.82407	0.00720049	NM_025179	Bos taurus similar to Homo sapiens plexin A2 (PLXNA2)	A_73_105449	ATTGAGAGCTGAGAGATGGAGCCTCCCATTCCTGGGAAGAGGGACCCGCAAAAGCTGTCA
DDR1	DISCOIDIN DOMAIN RECEPTOR FAMILY, MEMBER 1	-1.55496	1.06832e-05			NM_001954	Bos taurus similar to Homo sapiens discoidin domain receptor family, member 1 (DDR1), transcript variant 2	A_73_113008	TGCTATTTTAATCCCCTGCACTAGGCAGGTAATAATAAAGGTTGAGTTTTCCACAAAAAA
CD59	CD59 ANTIGEN, COMPLEMENT REGULATORY PROTEIN	-1.55561	0.00234194			NM_000611	Bos taurus similar to CD59 antigen p18-20 (MGC133675)	A_73_111290	TGTATGCTTAGAATCTTGGCTGTATGTAACAGCGTAGCCTGACTTTCACAGACAAAGGTG
LRRFIP2	LEUCINE RICH REPEAT (IN FLII) INTERACTING PROTEIN 2	-1.55627	0.000326158			NM_006309	PREDICTED: Bos taurus similar to leucine rich repeat (in FLII) interacting protein 1 (LOC515567)	A_73_107825	TTCCAGGGTAATTAGGCAACAACTTCACTGAAAAACAACAGCTTTTCATTCACATTATTG
C20ORF28	CHROMOSOME 20 OPEN READING FRAME 28	-1.5563	0.0390486			NM_015417	Bos taurus similar to Homo sapiens chromosome 20 open reading frame 28 (C20orf28)	A_73_116271	GTCCTGCAGATGAAGGTGAGACGCTTGGAGCACTTGCTCCAGCTCAAGAACGTGCGCATA
CYB561	CYTOCHROME B-561	-1.55636	0.00399231			NM_001915	Bos taurus cytochrome b-561 (CYB561)	A_73_102443	TTGTTTTGCCTGTGGCCAATCTTCGATGAAGTCCAGTGTAGTGCTGGTACAACAGATGAT
FLJ23191	HYPOTHETICAL PROTEIN FLJ23191	-1.55691	0.000598536			NM_024574	Bos taurus similar to Homo sapiens chromosome 4 open reading frame 31 (C4orf31)	A_73_106352	CAATTCTTTTCCTGTTAAAGTACAGATCTAAGTATATTGAGTGGACAGCTCTTTAGTCAG
MEFV	MEDITERRANEAN FEVER	-1.55748	0.0036896			NM_000243	Bos taurus similar to Homo sapiens Mediterranean fever (MEFV)	A_73_120005	TACAAATCACTTTTGTACCTGGATTAATGAACTGTGGCTGGACCTCATAAATAAATCGCT
PPP1R3F	PROTEIN PHOSPHATASE 1, REGULATORY (INHIBITOR) SUBUNIT 3F	-1.5575	6.31385e-05	-1.52234	0.000747919	NM_033215	Bos taurus similar to Homo sapiens protein phosphatase 1, regulatory (inhibitor) subunit 3F (PPP1R3F)	A_73_106540	CTCAAGCCTGTATTTATTTTTGTATAATTCTCTGGTTGAGGGAGAGTGGTCATGAGCTGG
APLN	APELIN, AGTRL1 LIGAND	-1.55818	0.0421669			NM_017413	Bos taurus similar to Homo sapiens apelin, AGTRL1 ligand (APLN)	A_73_104195	ACACTCCTGGGACTTTTTAGCCAGTTTGCCTTTCTTGAGAAATGTTCTGTTTCCTGCAAT
AFF2	AF4/FMR2 FAMILY, MEMBER 2	-1.55828	0.000316585	-1.72	0.000175071	NM_002025	Bos taurus similar to Homo sapiens AF4/FMR2 family, member 2 (AFF2)	A_73_112368	TCAATCATCGTTCTAAGAGATTGGAGCTTTGCTGTTTCATTAACTGTGCAGTGTAGACTA
#N/A	#N/A	-1.55917	9.6104e-05			none	Unidentified transcripts	A_73_100672	ACCGGGAGGGACTGTGCTGTGCCGTTCTGTCTTTGTAACATAAATACAGATTTTTATACC
SLC7A2	SOLUTE CARRIER FAMILY 7 (CATIONIC AMINO ACID TRANSPORTER, Y+ SYSTEM), MEMBER 2	-1.55921	0.0386271			NM_001008539	Bos taurus similar to Homo sapiens solute carrier family 7 (cationic amino acid transporter, y+ system), member 2 (SLC7A2), transcript variant 2	A_73_108463	AACCAAAAGATACTTTGGTCTTACTCAAATACAGAGATTTTGTGTGTGTGTGTACGATTG
PLK3	POLO-LIKE KINASE 3 (DROSOPHILA)	-1.55926	7.48733e-05			NM_004073	Bos taurus similar to Homo sapiens polo-like kinase 3 (Drosophila) (PLK3)	A_73_117023	ATTGACATTTATTTATTGGGATGTGAGCCCCACGAAGGGCCTCCTTCTGGGATAATAAAC
C10ORF116	CHROMOSOME 10 OPEN READING FRAME 116	-1.55929	0.00964791			NM_006829	Bos taurus similar to Homo sapiens chromosome 10 open reading frame 116 (C10orf116)	A_73_119460	AGGCCCGGAGCTCTGGCAGGCTCTTGGTGGGCCACCTCATTAAAACCTATATTCCGCTAA
FLJ10324	HYPOTHETICAL PROTEIN FLJ10324	-1.55953	0.000290426			NM_018059	Bos taurus similar to Homo sapiens hypothetical protein FLJ10324 (FLJ10324)	A_73_101881	ACAGAGCTTTTATGTTTGAAGGTTTTAATGGAAAAACATAGATTCAATAAACTATCTTTC
#N/A	#N/A	-1.5599	0.0273779			none	Unidentified transcripts on BTA20 position 3029456-3030472	A_73_117182	TCTGTCCGTGCCTTATGAAAGTGTCTGTGCACTTTTAACCCTCTTTAAGAGCAACTTTAA
PHB2	PROHIBITIN 2	-1.56148	0.00840282			NM_007273	PREDICTED: Bos taurus similar to B-cell receptor-associated protein 37, transcript variant 2 (LOC515363)	A_73_114262	ACACTCAAACACCTCACTCAAACAAACACCGGGAGGCTTTGACTTCAGCTTCAGTAATAA
SLC16A13	SOLUTE CARRIER FAMILY 16 (MONOCARBOXYLIC ACID TRANSPORTERS), MEMBER 13	-1.56166	0.000677785			NM_201566	Bos taurus similar to Homo sapiens solute carrier family 16, member 13 (monocarboxylic acid transporter 13) (SLC16A13)	A_73_108398	TACCTCCAAGCCCCAGGATCTTGTAACAGAGGCACTGGATACCAAAGTCCCCCTGCCTGA
RANBP5	RAN BINDING PROTEIN 5	-1.56246	0.00040634			NM_002271	Bos taurus similar to Homo sapiens RAN binding protein 5 (RANBP5)	A_73_106361	CCCTTGAATGTGAAGTGTCGTTGGCATGTCTGGCAGTAGTCTCATTCACTCCTCAATAAA
RET	RET PROTO-ONCOGENE (MULTIPLE ENDOCRINE NEOPLASIA AND MEDULLARY THYROID CARCINOMA 1, HIRSCHSPRUNG DISEASE)	-1.56349	0.0201073			NM_020630	Bos taurus similar to Homo sapiens ret proto-oncogene (multiple endocrine neoplasia and medullary thyroid carcinoma 1, Hirschsprung disease) (RET)	A_73_108356	GGTGGGGAGTTAACCCTTGACTCATAACCTAATTGTCTGTTCCTGAATTATCCAGGTATT
SETD7	SET DOMAIN CONTAINING (LYSINE METHYLTRANSFERASE) 7	-1.56459	0.000207041			NM_030648	Bos taurus similar to Homo sapiens SET domain containing (lysine methyltransferase) 7 (SETD7)	A_73_106440	CCCTTACTGTGTTATGAATGAGTTTTTTGTAGTGTGTCTGGGTGCATGTGCAAGAGAGTA
ITGAE	INTEGRIN, ALPHA E (ANTIGEN CD103, HUMAN MUCOSAL LYMPHOCYTE ANTIGEN 1; ALPHA POLYPEPTIDE)	-1.5657	3.29757e-05			NM_002208	Bos taurus similar to Homo sapiens integrin, alpha E (antigen CD103, human mucosal lymphocyte antigen 1; alpha polypeptide) (ITGAE)	A_73_105277	TTTAACTATACATTGTCCCCAAAGTGCCTGTGCATTGTGCAGAAAAGAAACCTGGGTAAC
USP2	UBIQUITIN SPECIFIC PEPTIDASE 2	-1.56961	3.78166e-05			NM_004205	Bos taurus similar to Homo sapiens ubiquitin specific peptidase 2 (USP2), transcript variant 1	A_73_115915	CCGTGTAAGCAAGAGTAGATGAATGTGTGATGTACAGTGGAACCTTGTACAGAATAAATC
LRRC3	LEUCINE RICH REPEAT CONTAINING 3	-1.56974	0.0101227	-1.63981	0.0292411	NM_030891	Bos taurus similar to Homo sapiens leucine rich repeat containing 3 (LRRC3)	A_73_107509	ACAACTCTTGTTTATTCTCAGAGTGTTTGTTAAGAGTAACACGTACCAAATTTCAGTCCA
#N/A	#N/A	-1.57043	0.000163135			none	Unidentified transcripts	A_73_108266	TAACTTCCTTTCTAATCTTGCTGGCTTCAAGGTTAGAAGATGGTGAATTTGCTCTGATAT
#N/A	#N/A	-1.5705	0.00608546			none	Unidentified transcripts on BTA2 position 23309816-23308911	A_73_105506	TGTATTAGGTGAGGAATGCCATATTTCTTGTCAGCCAACAGTACTTGTCTGAGACAGAAA
ZNF350	ZINC FINGER PROTEIN 350	-1.57095	2.58989e-05			NM_021632	Bos taurus similar to Homo sapiens zinc finger protein 350 (ZNF350)	A_73_112317	CTCAGTTCTTTGGGAAATATTTTTTGTCTGCATGGAAATCTTGTTACTTTAAGGCAAAGC
ADCY5	ADENYLATE CYCLASE 5	-1.57102	0.00227356			NM_183357	Unidentified transcripts on BTA1 position 42044280-42045164	A_73_100910	TGCTAGCTCTTCATTCCCTCCAAGGGGTATGCACTCTTTTTATCCCTGCTCTTGCAAAAA
RRAGB	RAS-RELATED GTP BINDING B	-1.57153	0.000262404			NM_016656	PREDICTED: Bos taurus similar to Ras-related GTP binding B long isoform (LOC506754)	A_73_106742	CAATGTTCTAATAGTGTAAGTGTTCTAATAACCTGGTTTCAGTTGTTGTGTATGCCAAAG
BMP6	BONE MORPHOGENETIC PROTEIN 6	-1.57176	0.000540326			NM_001718	Bos taurus similar to Homo sapiens bone morphogenetic protein 6 (BMP6)	A_73_111335	AACAAATTGTACCACTTTGATTTTCTTTTAAAACAAGACTCAATGCAAAGCCGAAGCCAC
#N/A	#N/A	-1.57218	0.00587245			none	Unidentified transcripts on BTA17 position 28311038-28312166	A_73_102129	GAAAGCTACTTAGGCCTCAATGCTAGTCAACTCCTGCGTCACTTCATAATGGCTGCAAAT
#N/A	#N/A	-1.57218	0.000598536			none	Unidentified transcripts on BTA23 position 11632969-11633633	A_73_111164	AGAGAAGAAAAGGTGTCAAAGGAGGGAAACAAAATTAAATGTGTCTCCTAGGAGTTTTTC
ECE2	ENDOTHELIN CONVERTING ENZYME 2	-1.57289	0.000703984	-1.692	0.000229251	NM_014693	Bos taurus endothelin converting enzyme 2 (ECE2), transcript variant 2a-1	A_73_110721	GAGGGAGTGGTCTGGCCCCTGGAGGACCCTGTGCCAATAAATAGACACGCATCAGTCAAA
INSL3	INSULIN-LIKE 3 (LEYDIG CELL)	-1.57445	7.51804e-05	-1.64963	0.000176849	NM_005543	Bos taurus insulin-like 3 (Leydig cell) (INSL3)	A_73_107044	CTCCCTGCTTTTGACACCCTTCTTGTTGTCTCCTCAATAGTAAATAAATAAGATGCCTGC
MAGEH1	MELANOMA ANTIGEN FAMILY H, 1	-1.57452	0.000536138			NM_014061	Bos taurus similar to Homo sapiens melanoma antigen family H, 1 (MAGEH1)	A_73_101577	CTTTCTGAAACCTGTGTCTCCTTTTGTGTAAAGAATACAGACAACCATCTTGATTTTGTA
TMEM132B	KIAA1786 PROTEIN	-1.57482	0.00212211	-1.59469	0.0153175	NM_052907	Bos taurus similar to Homo sapiens transmembrane protein 132B (TMEM132B)	A_73_117155	TTGGGACTGTGGATGGAATCTGCCAGAACATTTTGATCTTACTCTTCCTTACTTTTGGAT
FLJ46154	KIAA1493 PROTEIN	-1.57486	0.0199994			NM_198462	Bos taurus similar to Homo sapiens FLJ46154 protein (FLJ46154)	A_73_119616	AGCGAGACATGGTTATCTGTGTGTCTACAGGGCGTAGCTTTAGAACTCAGCAAGAGTTAA
SLC16A7	SOLUTE CARRIER FAMILY 16 (MONOCARBOXYLIC ACID TRANSPORTERS), MEMBER 7	-1.57564	0.0163588			NM_004731	Bos taurus similar to Homo sapiens solute carrier family 16, member 7 (monocarboxylic acid transporter 2) (SLC16A7)	A_73_100437	GGAGTGTTAGCAGTGTCCTCTTTGAAACGCTCATGGACCTTGTTGGTGCTCAAAGATTTT
LOC541471	HYPOTHETICAL PROTEIN MGC4677	-1.57608	9.35256e-05	-1.72141	5.19139e-05	NM_052871	Bos taurus similar to Homo sapiens hypothetical protein MGC4677 (MGC4677)	A_73_118345	GTCGGTTTCCTATGTAGCTGGCCACTCTCAGTGTATCTTTGCCCCTTTTCCTTCATTAAA
STK33	SERINE/THREONINE KINASE 33	-1.57708	0.00728845			NM_030906	Bos taurus similar to Homo sapiens serine/threonine kinase 33 (STK33)	A_73_105552	AAACTTGCCATAGGCAAAACAGCAGAAGTGCTTCAGCCATTCACGTGTGTCCTTGTGATT
SLIT2	SLIT HOMOLOG 2 (DROSOPHILA)	-1.57822	0.0176157	-1.78734	0.0210011	NM_004787	Unidentified transcripts	A_73_119559	AGAAAACTAGACGTACATGTATAATTCAGTGTGCTTTGTCTTTCTCCAGACTAATATCAG
MAGED2	MELANOMA ANTIGEN FAMILY D, 2	-1.57851	0.000927257			NM_177433	Bos taurus similar to Homo sapiens melanoma antigen family D, 2 (MAGED2), transcript variant 2	A_73_107953	GTGCATCCTCAGAAACCTATTCAACACAGCGCTCTAGGCAGCCACTATCAATCAATTGAA
HLCS	HOLOCARBOXYLASE SYNTHETASE (BIOTIN-(PROPRIONYL-COENZYME A-CARBOXYLASE (ATP-HYDROLYSING)) LIGASE)	-1.57887	0.000102658			NM_000411	Bos taurus similar to Homo sapiens holocarboxylase synthetase (biotin-(proprionyl-Coenzyme A-carboxylase (ATP-hydrolysing)) ligase) (HLCS)	A_73_106145	ATCACTTTAAACCGATGCCTATAAAAAGCAAGTCTACCAAAATAAACTTTGAGACCTTCG
JAG1	JAGGED 1 (ALAGILLE SYNDROME)	-1.57891	0.000121573	-1.51055	0.000528993	NM_000214	Bos taurus similar to Homo sapiens jagged 1 (Alagille syndrome) (JAG1)	A_73_113489	AAAGTCATATTTATTAAATTTTTTGTACGAAAACATGGACCAGTGTGGCCTCTTCTGAGC
TNFRSF10A	TUMOR NECROSIS FACTOR RECEPTOR SUPERFAMILY, MEMBER 10A	-1.57918	0.00322786	-1.57255	0.0339932	NM_003844	PREDICTED: Bos taurus similar to tumor necrosis factor receptor superfamily, member 26 (LOC510798)	A_73_120329	GCTCTCCTGTATAAATATAAGATGCTGAATAAAGTCGTGGTCAGACCGCTTCCCTTTGTG
LRRC17	LEUCINE RICH REPEAT CONTAINING 17	-1.57939	0.0347622			NM_005824	Bos taurus similar to Homo sapiens leucine rich repeat containing 17 (LRRC17), transcript variant 2	A_73_120899	GATGATGATCCCACACTGGTAACCTGCAGGAGTTGGGTCCTAATGATGGCATTAGATTTT
UGT1A3	UDP GLUCURONOSYLTRANSFERASE 1 FAMILY, POLYPEPTIDE A3	-1.58104	0.0139974			NM_019093	PREDICTED: Bos taurus similar to UDP glycosyltransferase 1 family, polypeptide A3 precursor (LOC523640), partial mRNA.	A_73_100032	CTGACCCTGAAGTACCTTTGCCATTTTTCTTTTGCTCCTTATGCTCATATGGCCTCTGAG
#N/A	#N/A	-1.58128	1.92026e-05			none	Unidentified transcripts on BTA29 position 36710019-36709589	A_73_110518	ATTATTGTTTGTGTGTTAGCATTTTACATAGGCTTAGAAATCTCTTTCTTCCCACCTCCA
RPS4X	RIBOSOMAL PROTEIN S4, X-LINKED	-1.58136	0.000308409	-1.52121	0.00972951	NM_001007	Bos taurus similar to Homo sapiens ribosomal protein S4, X-linked (RPS4X)	A_73_103961	TGAGGAGAGAGACAAGAGGCTGGCAGCCAAACAGAGCAGTGGATAAAATGATCTTTATGT
ZNF516	ZINC FINGER PROTEIN 516	-1.58194	0.0176543			XM_496278	Bos taurus similar to PREDICTED: Homo sapiens zinc finger protein 516 (ZNF516)	A_73_103236	TGGAAATTGAAATCAAGAACTCCAAGATGTTTTTATTGATTTCAATTTCCAATAAAAACA
MUC1	MUCIN 1, TRANSMEMBRANE	-1.58221	0.049457			NM_002456	Bos taurus mucin 1, transmembrane (MUC1)	A_73_115084	CTTGGAAATGGGAGTGGGAACATGAACATGGCTGAATAAAATGCAGACCTCCTCCACGCC
RP13-11B7.1	HYPOTHETICAL PROTEIN FLJ36601	-1.5825	0.0415377			NM_173695	Bos taurus similar to Homo sapiens chromosome X open reading frame 59 (CXorf59)	A_73_102414	TCAACTCACAAGAACAGGGGTTTCCTCTACGATCAAGGGGGCTCGTTTGATGTTAAACAA
#N/A	#N/A	-1.58309	0.00929721			none	Unidentified transcripts on BTA11 position 75666213-75665562	A_73_102644	CTCTTGTCTGGCTGCTGCAGCTTGTCTATAATGCCCTGACATGTTGCATTTTCCTCATTT
MICAL2	MICROTUBULE ASSOCIATED MONOXYGENASE, CALPONIN AND LIM DOMAIN CONTAINING 2	-1.58438	0.00484948			NM_014632	Bos taurus similar to Homo sapiens microtubule associated monoxygenase, calponin and LIM domain containing 2 (MICAL2)	A_73_100406	CCACGTGGAACCCTGTATTTTGCACACAGCGAAAAATGTTTAGCTTTATTTATGGTATTT
CCDC65	COILED-COIL DOMAIN CONTAINING 65	-1.58449	0.0337111			NM_033124	Bos taurus similar to Homo sapiens coiled-coil domain containing 65 (CCDC65)	A_73_107830	TGGTCTCCCACACCCTGTGATACAAGGGGAAAACCTCTTTTCAATTCCCAGAGAATGTTT
FAP	FIBROBLAST ACTIVATION PROTEIN, ALPHA	-1.58494	0.00126929	-1.62706	0.00670898	NM_004460	Bos taurus similar to Homo sapiens fibroblast activation protein, alpha (FAP)	A_73_119741	GCCCTGCCTTTTGCTTTGGACACAAACAGTGTTTTGTTACCTGTTCATTTGCAGGGAAAA
#N/A	#N/A	-1.58526	0.0124475	-1.66485	0.0241564	none	Unidentified transcripts on BTA2 position 48388885-48389294	A_73_106605	AACAATGAGAAACAATGATGGGGCTTTGAGCAGATGAGTGACTTGATTAGATTTGCATTT
GJA5	GAP JUNCTION PROTEIN, ALPHA 5, 40KDA (CONNEXIN 40)	-1.58536	0.00757536	-1.68887	0.00844889	NM_181703	Bos taurus similar to Homo sapiens gap junction protein, alpha 5, 40kDa (connexin 40) (GJA5), transcript variant B	A_73_109837	AGGGGCTTTCAGGAAGGAAAAAGGAAATAATATGTGTAGTTTGTCCAAATAAAGTTTGGC
C21ORF7	CHROMOSOME 21 OPEN READING FRAME 7	-1.58557	0.000789573	-2.02789	0.00324241	NM_020152	Bos taurus similar to Homo sapiens chromosome 21 open reading frame 7 (C21orf7)	A_73_101691	ATACATGAGTAAATTCAGGATTAATATGATCTTCCCGTTGTTCGTATCACAATGTTTCCC
#N/A	#N/A	-1.58565	0.00156109			none	Unidentified transcripts on BTA19 position 18185926-18184649	A_73_121345	CCAATGCTTTTCAGAGTGTATTCACTCACCTACAGAAATAGAGCCCTGTGCTTTAGGGGT
LOC144363	HYPOTHETICAL PROTEIN LOC144363	-1.58595	0.00930757			NM_001001660	Unidentified transcripts on BTA5 position 51714795-51714373	A_73_105867	TTGCCACCATTTCTCATCTGATTGTAATTTTATAATGCGCTGTCTCTTGCAATTTCGTTG
RPS7	RIBOSOMAL PROTEIN S7	-1.58683	0.000464773	-1.52425	0.0069211	NM_001011	Bos taurus similar to Homo sapiens ribosomal protein S7 (RPS7)	A_73_102462	CACGGGCAAGGATGTTAATTTTGAATTCCCAGAGTTTCAGTTGTAAACAAACGACTAAAT
ATXN1	ATAXIN 1	-1.587	0.000108053			NM_000332	Bos taurus similar to Homo sapiens ataxin 1 (ATXN1)	A_73_104205	TTTGTAGGATACACTCGAGTCTGTTTATTGAATTTTATGGTCCCTTTCTTTGATGGTGCT
RNF183	RING FINGER PROTEIN 183	-1.58743	0.00510516			NM_145051	Bos taurus similar to Homo sapiens ring finger protein 183 (RNF183)	A_73_106887	CAGCCCAAATAGCAGGTTGCAGTTCTTACTGGAGCTGCTTTGAACTCAGTTCACACTTTT
MCFP	MITOCHONDRIAL CARRIER FAMILY PROTEIN	-1.58776	0.000280463			NM_018843	Bos taurus similar to Homo sapiens mitochondrial carrier family protein (MCFP)	A_73_113820	AATCACAAACTCAAGGCCAAAAAACCACTACTTACTGTACTACTTGAGTGAACTGTTGTC
EEF2K	EUKARYOTIC ELONGATION FACTOR-2 KINASE	-1.58782	0.000282036			NM_013302	Unidentified transcripts on BTA25 position 18770019-18769225	A_73_115026	CCATGGGGAGTGTGGGCTCAATGTTGCCCCCTTTTCTAGTTTTTCAAACTGCTGAAAATT
SPTBN5	SPECTRIN, BETA, NON-ERYTHROCYTIC 5	-1.58793	0.000310974	-2.14359	0.00401521	NM_016642	Bos taurus similar to Homo sapiens spectrin, beta, non-erythrocytic 5 (SPTBN5)	A_73_106977	TTGTATGCATCTCTGTGACACATAAAGTGCTCTATTTCACCCTGTACAGCTACTCAAGGT
TTC3	TETRATRICOPEPTIDE REPEAT DOMAIN 3	-1.5884	6.64104e-05			NM_003316	Bos taurus similar to Homo sapiens tetratricopeptide repeat domain 3 (TTC3), transcript variant 1	A_73_103713	CTTGTGAACATGCCTTCCACGTGTCCTGTGTCGAAATAAAGAGCGTTCTAAAATAAAAAA
GTF2IRD1	GTF2I REPEAT DOMAIN CONTAINING 1	-1.58931	2.44699e-06			NM_005685	Bos taurus similar to Homo sapiens GTF2I repeat domain containing 1 (GTF2IRD1), transcript variant 2	A_73_103141	TCGAATATGTATCGATGCCTTTTAGTTTTTCCAATGATTTTTACACTATATTCCTGCCGC
#N/A	#N/A	-1.58964	0.00493114			none	Unidentified transcripts on BTA26 position 8267267-8266858	A_73_115222	ACCTGAAACTTCCTGTCTTCACCGCTAGGTGGTGGATTTGTCTTCTGTAGCTTTTAACCA
RERG	RAS-LIKE, ESTROGEN-REGULATED, GROWTH INHIBITOR	-1.59073	0.0304609			NM_032918	Bos taurus similar to Homo sapiens RAS-like, estrogen-regulated, growth inhibitor (RERG)	A_73_117367	TAGAATCAGAAGGAAGATTTTCTGTTTGTGCTTAGAAGGTAGTGTCTATTTTTACCAAGC
ZDHHC2	ZINC FINGER, DHHC-TYPE CONTAINING 2	-1.5908	0.00655705			NM_016353	Bos taurus similar to Homo sapiens zinc finger, DHHC-type containing 2 (ZDHHC2)	A_73_102409	TTTTCCCTATTTTGAAATAGTACACATAATCATGCTGGGCCAACTCTGAAGTTACACGCG
#N/A	#N/A	-1.59149	0.0067275	-1.54399	0.0220052	none	Unidentified transcripts	A_73_119908	TACACTTCGTCTCATTCCTGTTCTCACTTTTTCCTTGAAAAGAATAAAGTCTCCCCCCAG
#N/A	#N/A	-1.5925	2.27038e-05			none	Unidentified transcripts on BTA4 position 65160096-65160945	A_73_111196	CCCACTCCGCACCCATCGACCTTCCTTCCCTTCTCAGGAATAAAGAATTCTGAGGAGGGG
IVNS1ABP	INFLUENZA VIRUS NS1A BINDING PROTEIN	-1.59298	0.0121526			NM_006469	Bos taurus similar to Homo sapiens influenza virus NS1A binding protein (IVNS1ABP), transcript variant 1	A_73_117438	ATGGGAATCTCATGAGCCACCTGGGACCATATGACTTATCCAGTGTCTTAAGTTGGGTTA
UROC1	UROCANASE DOMAIN CONTAINING 1	-1.59374	0.0165658			NM_144639	Bos taurus similar to Homo sapiens urocanase domain containing 1 (UROC1)	A_73_112441	TGGTTCCAGCCCAGCAGACTGTGGAAGTCTGCTGGATGGGTCTGCTGGGAAAGCTGTAAT
#N/A	#N/A	-1.59428	0.0459176			none	Unidentified transcripts on BTA19 position 51115658-51115198	A_73_113295	TTTCGTGAAACATTAAAGTGTATATAAACTCAGCTCAGAAACCATAAATGACGGGCCCTT
GPR153	G PROTEIN-COUPLED RECEPTOR 153	-1.5951	0.000176335	-1.67896	0.000866459	NM_207370	Bos taurus similar to Homo sapiens G protein-coupled receptor 153 (GPR153)	A_73_114362	GTTTGTAGTTTTTTCACAACTGAGCATTTCTCTTCTGTACAGACTCCAATAAAAACTTCC
RRAGB	RAS-RELATED GTP BINDING B	-1.59517	0.000164424			NM_006064	Bos taurus similar to Homo sapiens Ras-related GTP binding B (RRAGB), transcript variant RAGBs	A_73_106445	CCTGCCAAGTTTGGAATATTACTGTTTTCTCAGCATGCATTAAAAATATTCCTTACCGTC
NGFR	NERVE GROWTH FACTOR RECEPTOR (TNFR SUPERFAMILY, MEMBER 16)	-1.59538	0.00266863			NM_002507	Bos taurus similar to Homo sapiens nerve growth factor receptor (TNFR superfamily, member 16) (NGFR)	A_73_104241	TGCCCCTTGCATCCTGTGTAATCATTTCTTGGGTCCTCCTGAAACCTACACATAAAACAT
ALDH1L2	ALDEHYDE DEHYDROGENASE 1 FAMILY, MEMBER L2	-1.59573	0.00157719	-1.51842	0.0364262	NM_001034173	Bos taurus similar to Homo sapiens aldehyde dehydrogenase 1 family, member L2 (ALDH1L2)	A_73_119056	CTTAGGTGAGGAAGCTCTAAACGAATACCTCAAAACCAAGACTGTGACGTTGGAGTACTA
#N/A	#N/A	-1.59601	0.000843986			none	Unidentified transcripts on BTA8 position 4963461-4962194	A_73_109162	GCTGATGTGCTTTGCACTCTGCTCTTGTAGATTTATTTTGTTTACAGTAGACTGATGTCA
RPS18P1	HYPOTHETICAL PROTEIN KIAA1434	-1.5962	0.000136994			NM_019593	Bos taurus similar to Homo sapiens hypothetical protein KIAA1434 (KIAA1434)	A_73_116856	TGTAAGTCCTTGCATCTGTGGTGCTAGGTGAGTGTGAGAAGGTGTCAAGGACTGAAAAAA
GRM2	GLUTAMATE RECEPTOR, METABOTROPIC 2	-1.59641	0.00469355	-1.54535	0.0186031	NM_000839	Bos taurus similar to Homo sapiens glutamate receptor, metabotropic 2 (GRM2)	A_73_120875	ACTTGCCACCCTACTTACTCCAACCCTTTAGAGTCAGATGCTGGGATCCCTGGCCTGGGA
MAP1B	MICROTUBULE-ASSOCIATED PROTEIN 1B	-1.59659	0.000834317	-1.62524	0.00133448	NM_032010	Bos taurus similar to Homo sapiens microtubule-associated protein 1B (MAP1B), transcript variant 2	A_73_118484	GTGTGCAATATCCCCTCTTCCATTGAGGATATTTGATGTAAAAGAAAAAAGAATCAGTTC
RAB32	RAB32, MEMBER RAS ONCOGENE FAMILY	-1.59762	0.000125581	-1.56104	8.1926e-05	NM_006834	Bos taurus similar to Homo sapiens RAB32, member RAS oncogene family (RAB32)	A_73_114799	CATGGAAAGCTGGAAGTTTCTGTTTAGCAATCTATTTTTCTAGCCAGAACTTTGGTACTT
GALNTL4	UDP-N-ACETYL-ALPHA-D-GALACTOSAMINE:POLYPEPTIDE N-ACETYLGALACTOSAMINYLTRANSFERASE-LIKE 4	-1.5998	2.4111e-05			NM_198516	Bos taurus similar to Homo sapiens UDP-N-acetyl-alpha-D-galactosamine:polypeptide N-acetylgalactosaminyltransferase-like 4 (GALNTL4)	A_73_117606	CGCTGAATGGTGGGTGAGGGTATAATATCATAAACTATTTTGCAACTGTAAATAGGGGAC
LOC652819	SIMILAR TO MEGF10 PROTEIN	-1.60016	0.0112782			XM_942492	Bos taurus similar to PREDICTED: Homo sapiens similar to MEGF10 protein (LOC652819)	A_73_108776	GTAGTCTAAGTCCAAAGTTGATGCATTTTACTCCCACACTATTCTGCTTCTCAAATAAAA
#N/A	#N/A	-1.6002	0.00204785			none	Unidentified transcripts	A_73_114201	CCTGGAGTTGCTTAGGAAACACTTTGCTTCTGTAATGCCATCAGGTACCTCTGACAACTT
CELSR1	CADHERIN, EGF LAG SEVEN-PASS G-TYPE RECEPTOR 1 (FLAMINGO HOMOLOG, DROSOPHILA)	-1.60052	0.0261624			NM_014246	Bos taurus similar to Homo sapiens cadherin, EGF LAG seven-pass G-type receptor 1 (flamingo homolog, Drosophila) (CELSR1)	A_73_109715	TTGAACACTCCATTTTCATATTATCCCATATTCTTCCACAACTGGATTTTGTCCCTTGAG
RPS17	RIBOSOMAL PROTEIN S17	-1.60126	3.55042e-05	-1.52606	0.00347485	NM_001021	Bos taurus similar to Homo sapiens ribosomal protein S17 (RPS17)	A_73_112019	TGCGTGTAGAGGTTCTGTTTATGTAGAAGATTCTTAGAGCCAGGACTCCCAAGGTGATGA
#N/A	#N/A	-1.60137	0.011464	-1.69397	0.0209941	none	Unidentified transcripts on BTA1 position 54621464-54620666	A_73_118437	AGTCGGGAAAATCCTCCTTTATTCCTCATCTTATCTAATTCTGACCATGCACAGACATGT
OCA2	OCULOCUTANEOUS ALBINISM II (PINK-EYE DILUTION HOMOLOG, MOUSE)	-1.60187	0.0467165			NM_000275	Bos taurus similar to Homo sapiens oculocutaneous albinism II (pink-eye dilution homolog, mouse) (OCA2)	A_73_101058	AAGGAAAGTAGATCTGAATGGGCAGATGGAAGATACTTAGCTCTGTCCATCATTTTTGTT
EEF1B2	EUKARYOTIC TRANSLATION ELONGATION FACTOR 1 BETA 2	-1.60224	4.25101e-05			NM_021121	Bos taurus eukaryotic translation elongation factor 1 beta 2 (EEF1B2)	A_73_121051	GGATGTGGCTGCATTCAACAAGATCTAAAATCCATCATGGTTCAGTGCCCATAAATAAAA
UTRN	UTROPHIN (HOMOLOGOUS TO DYSTROPHIN)	-1.60302	0.000956066	-1.64052	0.0154977	NM_007124	Unidentified transcripts	A_73_119589	TGGTGGAATTTTTATTTCTTAAAGCACATGGGATATGAAAAGCTAAGTAGGGAAACTAGC
ZNF219	ZINC FINGER PROTEIN 219	-1.60386	0.00129852			NM_016423	Bos taurus similar to Homo sapiens zinc finger protein 219 (ZNF219)	A_73_121195	ACGATTCCTGTCATCCCTGTCGCAGAGTTGTGTCCCCAATAAACAGGTGTCTTGAGACAC
RPL4	RIBOSOMAL PROTEIN L4	-1.60397	0.00195806	-1.81782	0.00624998	NM_000968	Bos taurus ribosomal protein L4 (RPL4)	A_73_117448	GGGACAGCTGATTTTGAATAAAGAAAGGTTTGAACAAAGAGGCAATGTTGAAACTATGAC
TARSL2	THREONYL-TRNA SYNTHETASE-LIKE 2	-1.60469	0.0443032			NM_152334	Bos taurus similar to Homo sapiens threonyl-tRNA synthetase-like 2 (TARSL2)	A_73_108992	TATTCATCAAAAGAGGGAAACACTAGGCAATGAACAATATGAGATGTTACTGTTAAGACC
DCDC1	DOUBLECORTIN DOMAIN CONTAINING 1	-1.60488	0.00791603			NM_181807	Bos taurus similar to Homo sapiens doublecortin domain containing 1 (DCDC1)	A_73_108926	GAACCTGAAGACATACCCCGTGAAGCAGACGTTTATGTTTCAACGGGAGAGTCCTTTTTA
SLC16A14	SOLUTE CARRIER FAMILY 16 (MONOCARBOXYLIC ACID TRANSPORTERS), MEMBER 14	-1.60546	0.000844729			NM_152527	Bos taurus similar to Homo sapiens solute carrier family 16, member 14 (monocarboxylic acid transporter 14) (SLC16A14)	A_73_103134	TTGTTTCATCGCCATTATTTCCTGCTCTAATGTCTAGTGGGAGGGGTTGTGTAATGAAAA
SLC16A2	SOLUTE CARRIER FAMILY 16 (MONOCARBOXYLIC ACID TRANSPORTERS), MEMBER 2	-1.60578	0.000732639	-1.75419	0.00131849	NM_006517	Bos taurus similar to Homo sapiens solute carrier family 16, member 2 (monocarboxylic acid transporter 8) (SLC16A2)	A_73_114940	ACTTGGGAGCTTGAGATCTGGGACATTTAAATACTCAAAAGGTTTGGAACAAAATAAACA
MCAM	MELANOMA CELL ADHESION MOLECULE	-1.60594	0.00262585	-1.7522	0.00466673	NM_006500	Bos taurus similar to Homo sapiens melanoma cell adhesion molecule (MCAM)	A_73_107159	GTTTTGTTAGGTTGTAAATTTGCAAATTGTTTCCTTTTTATATATTGTGTGTGTATATAT
ETV5	ETS VARIANT GENE 5 (ETS-RELATED MOLECULE)	-1.6066	0.0330376			NM_004454	Bos taurus similar to Homo sapiens ets variant gene 5 (ets-related molecule) (ETV5)	A_73_115013	CATAGTCTATACATAGATGCATATTTTACCCCAAGCTGGCTAGAGGTTAATTTGTTGTAA
NOS2A	NITRIC OXIDE SYNTHASE 2A (INDUCIBLE, HEPATOCYTES)	-1.60709	1.74429e-05	-1.70208	0.00229117	NM_000625	Bos taurus similar to Homo sapiens nitric oxide synthase 2A (inducible, hepatocytes) (NOS2A), transcript variant 1	A_73_111433	TAAAACAAGCAAACCCCAGTCTGCCTCTTGGGCCTTCCTTGTATGATTCTATGATGGAGA
DLG2	DISCS, LARGE HOMOLOG 2, CHAPSYN-110 (DROSOPHILA)	-1.60765	0.00333947			NM_001364	Bos taurus similar to Homo sapiens discs, large homolog 2, chapsyn-110 (Drosophila) (DLG2)	A_73_113244	AAATCAAGATGTATATTTCATACTCACTGCGTCTTTGCATATTTATTGCGTTGCCAGTTG
SOX18	SRY (SEX DETERMINING REGION Y)-BOX 18	-1.60785	0.0164456			NM_018419	Bos taurus similar to Homo sapiens SRY (sex determining region Y)-box 18 (SOX18)	A_73_117761	TTAAAATAACATTTGTTTGCTGTAAAGGAGGAGCCAGGAGCTGGGTCCCCCTGGACCAGG
EFNA1	EPHRIN-A1	-1.60835	0.00686217			NM_004428	Bos taurus similar to Homo sapiens ephrin-A1 (EFNA1), transcript variant 1	A_73_112586	ACGTGCAGAGTCTATGCCTAGTCTGTAGCCTGAAGGGCAGGGCCCACAAGTACGGAATGT
LRRC6	LEUCINE RICH REPEAT CONTAINING 6	-1.60854	0.0164007			NM_012472	Bos taurus similar to Homo sapiens leucine rich repeat containing 6 (LRRC6)	A_73_120031	ACGGGGTAGACACAGTTATTTTCAGTATTAGTACTCCAGTGCATTAGCTTCTACTTAGTA
LGI1	LEUCINE-RICH, GLIOMA INACTIVATED 1	-1.61041	0.0366965			NM_005097	Bos taurus similar to Homo sapiens leucine-rich, glioma inactivated 1 (LGI1)	A_73_111500	CTGAATTGTGTAACTGTTCTTTGCAGTGAAGATGTGTAAATAAGCGTTTAATGGTATCTG
MYLK	MYOSIN, LIGHT POLYPEPTIDE KINASE	-1.61049	0.00496792	-1.74093	0.00488461	NM_053030	Bos taurus myosin, light polypeptide kinase (MYLK)	A_73_111992	TGAAACAAAGCCAGCGAGAAGCAGTTTCTAAGTCATATTACAAAGACTATTTCTCTAAAG
DMD	DYSTROPHIN (MUSCULAR DYSTROPHY, DUCHENNE AND BECKER TYPES)	-1.61242	0.0210146			NM_000109	Bos taurus similar to Homo sapiens dystrophin (muscular dystrophy, Duchenne and Becker types) (DMD), transcript variant Dp427c	A_73_108665	TTTTTTAAAACTTCAGTTTTACTGCATTTTCACAACATATCAGACTTCACCAAATATATG
S100A6	S100 CALCIUM BINDING PROTEIN A6 (CALCYCLIN)	-1.61301	7.388e-05			NM_014624	Bos taurus similar to Homo sapiens S100 calcium binding protein A6 (calcyclin) (S100A6)	A_73_118908	TCCAGGACTGAAAATAAATTGGGAGGTGGAGACGCCCTCTATTTGGTCTGTCTGTCTAAT
CCBE1	COLLAGEN AND CALCIUM BINDING EGF DOMAINS 1	-1.6131	0.00397828			NM_133459	Bos taurus similar to Homo sapiens collagen and calcium binding EGF domains 1 (CCBE1)	A_73_103550	CCGAGTTTTTCACCAGCACTTGACTGCACTGTTTCTTTCCTGCACCAAGTCCCTGGCTGC
RPS8	RIBOSOMAL PROTEIN S8	-1.61364	0.00661384			NM_001012	Bos taurus similar to Homo sapiens ribosomal protein S8 (RPS8)	A_73_106136	GCCCGGAAAGGCAAATAAACCCTCTTCTCTCCTGTCTTAGCTCATCTAATAAAGGCGTTT
#N/A	#N/A	-1.61504	0.0366219			none	Unidentified transcripts on BTA2 position 62149710-62151426	A_73_121097	GTCAGAAGAACAGCAGTTGTATGTGGTTGTTAGTTTCAAGGTACTTAATTTGCTGACACT
TSGA2	TESTIS SPECIFIC A2 HOMOLOG (MOUSE)	-1.61506	0.0213511			NM_080860	Bos taurus similar to Homo sapiens testis specific A2 homolog (mouse) (TSGA2)	A_73_117115	GAGGAGGAGACACTGATAACTGTCATTCCAAAATGGAAAGCCACCAAAATCACAGAGCTG
GLS	GLUTAMINASE	-1.61513	0.00475576			NM_014905	Bos taurus similar to Homo sapiens glutaminase (GLS)	A_73_116228	TGCTTCCAGAACCTCCCAAAGTGAATCTAATCTTAAAACTGTAAGTTGTAAGTATTCTGA
RPS6	RIBOSOMAL PROTEIN S6	-1.61557	0.00273093			NM_001010	Bos taurus ribosomal protein S6 (RPS6)	A_73_100094	GAGGCTGTCCTCTCTGAGAGCTTCTACTTCTAAGTCTGAGTCCAGTCAAAAATGAGATGT
APC2	ADENOMATOSIS POLYPOSIS COLI 2	-1.61643	0.00025249			NM_005883	Unidentified transcripts on BTA7 position 29014638-29013849	A_73_105390	GCGGAAGGAGGCCGCAGAGCCCAGGCGTCTCACTGCACCTTTAATAAACAAGCTGTTGAA
COBLL1	COBL-LIKE 1	-1.61714	6.64104e-05			NM_014900	Bos taurus similar to Homo sapiens COBL-like 1 (COBLL1)	A_73_116289	ATGCCTTGTCAAACAAACTGATGTTACGTTAGTTACTGGGATATCTGCCTCTTTGGAAAA
WNT11	WINGLESS-TYPE MMTV INTEGRATION SITE FAMILY, MEMBER 11	-1.61715	0.0355942			NM_004626	Bos taurus similar to Homo sapiens wingless-type MMTV integration site family, member 11 (WNT11)	A_73_116021	GATGATCTATATTTTAAACAAGCTCTTTAAACAGCTGTTTGAAATAAATGCTGAGAAGCC
MAGEE2	MELANOMA ANTIGEN FAMILY E, 2	-1.61813	0.000380029	-1.62206	0.00324152	NM_138703	Bos taurus similar to Homo sapiens melanoma antigen family E, 2 (MAGEE2)	A_73_120405	CTGGCATTTACCTGTATTTGCTTTGTGGTTCCAGAGTGTAGTGAAAAATAAAAGTTTAAT
PPP1R1A	PROTEIN PHOSPHATASE 1, REGULATORY (INHIBITOR) SUBUNIT 1A	-1.61847	0.0227531			NM_006741	Bos taurus similar to Homo sapiens protein phosphatase 1, regulatory (inhibitor) subunit 1A (PPP1R1A)	A_73_111444	CACTTTGGGGGAAAAAATCTCTTGTTTTTAAAAAGTGATAAATTTGGTGTTAAGTCCTTG
OSTBETA	ORGANIC SOLUTE TRANSPORTER BETA	-1.61923	0.000318732	-1.63866	0.00395328	NM_178859	PREDICTED: Bos taurus similar to organic solute transporter beta, transcript variant 2 (LOC507185)	A_73_111938	CACCGCCATTTGAACAAACTATGCAATTCCAACTGCCCACATCCAGAAGCATTTTAATAA
#N/A	#N/A	-1.61976	0.00122365			none	Unidentified transcripts on BTA11 position 4580947-4582071	A_73_105130	AAATTGTCTCCCTCACTCACCTTCGTGTGCTCAGAATGACTGTTGAAGCACCATGTTTAA
EFNB3	EPHRIN-B3	-1.62043	0.0181868	-1.60964	0.0398437	NM_001406	Bos taurus similar to Homo sapiens ephrin-B3 (EFNB3)	A_73_104450	CATGGGGGAGGTGGCGGTATATGGCCATCACCTCAATAGTTTTACTGTAAAAGGGAAATT
C6ORF85	ION TRANSPORTER PROTEIN	-1.62051	0.00839578			NM_021945	Bos taurus similar to Homo sapiens chromosome 6 open reading frame 85 (C6orf85)	A_73_118563	GGGCCTGGAGCCTCCCAAAGAGGGAACAATTCTCACACTGTGACTGTCAGGGAAGACTGA
CHRNA3	CHOLINERGIC RECEPTOR, NICOTINIC, ALPHA 3	-1.62099	0.00276066	-1.91232	0.00189895	NM_000743	Bos taurus cholinergic receptor, nicotinic, alpha polypeptide 3 (CHRNA3)	A_73_102741	TGAGGGAGAGGGGGCTCACTTTTTAGTTTTCATTGTAAAGTACACAGCATAAAATTTATC
INHBA	INHIBIN, BETA A (ACTIVIN A, ACTIVIN AB ALPHA POLYPEPTIDE)	-1.62323	0.00935046	-1.52765	0.0149229	NM_002192	Bos taurus inhibin, beta A (activin A, activin AB alpha polypeptide) (INHBA)	A_73_108840	AGACGGTCCAGAGAAGACAGTGGTGACACGAAGACATGTTTAAGGTTTCTGACTGAAACA
DYRK4	DUAL-SPECIFICITY TYROSINE-(Y)-PHOSPHORYLATION REGULATED KINASE 4	-1.62363	0.0369638			NM_003845	Bos taurus similar to Homo sapiens dual-specificity tyrosine-(Y)-phosphorylation regulated kinase 4 (DYRK4)	A_73_116563	TCAGGACAACAGAACAAAAAGTCCTCCCCCAAGAACACAAATGCTTTACCGCCTATTGTG
#N/A	#N/A	-1.62419	0.0205274			none	Unidentified transcripts on BTA23 position 13572334-13571689	A_73_118533	ATTTCTGGTATGTTTTTCACCTAGTTCTGGATGTATTTCGGGTGAAGCCTAACCTTACAG
DLX5	DISTAL-LESS HOMEOBOX 5	-1.62419	0.00999469			NM_005221	Bos taurus similar to Homo sapiens distal-less homeobox 5 (DLX5)	A_73_119320	CCTGCCGCTTTCTTTTGCTCTCTTTTTTGGGACTACTGTGTTTTCGCTGTTTTCGAAAAT
C10ORF13	CHROMOSOME 10 OPEN READING FRAME 13	-1.62465	0.002667			NM_152429	Bos taurus similar to Homo sapiens chromosome 10 open reading frame 13 (C10orf13)	A_73_108820	ACGCGAAGCTCACGGACACCTACTGTGCTGAGAAGTGGCACTCCCTCTGCAACTTCTTTG
PALLD	PALLADIN, CYTOSKELETAL ASSOCIATED PROTEIN	-1.62467	0.000343244	-1.5467	0.0113195	NM_016081	Bos taurus similar to Homo sapiens palladin, cytoskeletal associated protein (PALLD)	A_73_110310	AAACAATAAGTACTATCCTACTACTTTGGGTTGTTGTGCTGGTGTAATGTGGATTTAACA
ANGPTL4	ANGIOPOIETIN-LIKE 4	-1.62536	0.0210855			NM_139314	Bos taurus similar to Homo sapiens angiopoietin-like 4 (ANGPTL4), transcript variant 1	A_73_101924	GTGCTGTGAGTCAGCTGGCGCCCACGGCGTCTGGGTGGAACCCACAGAATTCTCGGAATA
RTN2	RETICULON 2	-1.62583	0.00393929			NM_005619	Bos taurus reticulon 2 (RTN2)	A_73_120915	AACGCTGGGGCTTTGCATGGGGCCCAGGGGAGGCCTGAGCTTGGATTTACACTGTAATAA
AKR1B1	ALDO-KETO REDUCTASE FAMILY 1, MEMBER B1 (ALDOSE REDUCTASE)	-1.62979	0.0123243			NM_001628	PREDICTED: Bos taurus similar to Aldose reductase (AR) (Aldehyde reductase) (LOC616930)	A_73_119843	TGGCCCACGGGCTTCAAGACTGGGAAAGACTCTTCCCATTGGATGAGGACTGCAATGTGA
ZFYVE1	ZINC FINGER, FYVE DOMAIN CONTAINING 1	-1.63007	0.0326783	-2.25615	0.0123413	NM_021260	Bos taurus similar to Homo sapiens zinc finger, FYVE domain containing 1 (ZFYVE1), transcript variant 1	A_73_105551	TCATTAAATAATACAATTTAAATAGAAAAATATACCTTTATACTGTTGTCTGTCATTTAC
#N/A	#N/A	-1.63011	0.000645564	-1.50711	0.0142695	none	Unidentified transcripts on BTA3 position 67518200-67519048	A_73_100453	AAACTATTCGTTGGAAAATAAAGCACAAGTGTAGAAAACACACAAAATAAATATAGGACT
MYOZ3	MYOZENIN 3	-1.63029	0.00177253			NM_133371	Unidentified transcripts on BTA7 position 39320411-39320991	A_73_118661	CATTCCCATACATACACCAGAGGTAACCACTGCTAATTGTTTGGCCCCCTTAAAATTCTA
TPBG	TROPHOBLAST GLYCOPROTEIN	-1.63061	0.00322705			NM_006670	Bos taurus similar to Homo sapiens trophoblast glycoprotein (TPBG)	A_73_115242	ATAGTCCACAGGAGCCCCTGCATCCGAGAGCATGCTTACATTTTACTGTTCTGCATATTT
C9ORF98	CHROMOSOME 9 OPEN READING FRAME 98	-1.63074	0.00523004			NM_152572	Bos taurus similar to Homo sapiens chromosome 9 open reading frame 98 (C9orf98)	A_73_107573	AGAAAGTCCCCTGACAGGTTTTGAGCTGGGAGCATCCCTCAGGAAGACGGAGTTAGCCCT
TMEPAI	TRANSMEMBRANE, PROSTATE ANDROGEN INDUCED RNA	-1.63134	0.000207041	-1.69769	0.000617563	NM_020182	Bos taurus similar to Homo sapiens transmembrane, prostate androgen induced RNA (TMEPAI), transcript variant 1	A_73_119557	TTGGATGCCAATCCACAGGCCTGATGAAATCGCTTGTTGTGTATCAGTAATCATTAGTGG
EEF2	EUKARYOTIC TRANSLATION ELONGATION FACTOR 2	-1.63201	0.000134832			NM_001961	Bos taurus similar to Homo sapiens eukaryotic translation elongation factor 2 (EEF2)	A_73_112307	AGGAAACCCCGCCCGCACAGTGTCACTGAGCACCTCCAGCTGTATTAGTGCCATTGGAAT
LOC389070	HYPOTHETICAL LOC389070	-1.63201	0.000624917			XM_374022	PREDICTED: Bos taurus similar to formiminotransferase cyclodeaminase (LOC613365)	A_73_107004	TGCAAGAGCTGTGCTGAATATGCAATAAGAGAAAGTATTGGGGAGTTCTGGAAAATACGT
ARVCF	ARMADILLO REPEAT GENE DELETES IN VELOCARDIOFACIAL SYNDROME	-1.63311	0.000126941			NM_001670	Bos taurus similar to Homo sapiens armadillo repeat gene deletes in velocardiofacial syndrome (ARVCF)	A_73_104307	CAAAACCAAACTAAGACTGTTGGTAGACATCTAAATTTTTGTAAGAAAAATTAAAAATTA
HES2	HAIRY AND ENHANCER OF SPLIT 2 (DROSOPHILA)	-1.63375	0.000406178	-1.53213	0.0195014	NM_019089	PREDICTED: Bos taurus similar to Transcription factor HES-2 (Hairy and enhancer of split 2) (LOC516433)	A_73_117581	TTGTTCTTAAGATTTTTCTGGCTTCCCCATGAAAGCCAGAGAGACTTTGAAGGTGCGGAG
#N/A	#N/A	-1.63378	0.00742948			none	Unidentified transcripts on BTA1 position 38429168-38428469	A_73_114683	TGCAGAAGAATTCCACAGCCTTAATTATTTCAGTGTCTTGCTGGTCTGCCTTAAGTGTAT
NP	NUCLEOSIDE PHOSPHORYLASE	-1.6339	0.000301338			NM_000270	Bos taurus nucleoside phosphorylase (NP)	A_73_111072	TCCTCAGAGCATGGGCGACCATACAGGGAAGAGCCTATTGCTTTTGGATTTTTATGCTAT
ZPBP2	ZONA PELLUCIDA BINDING PROTEIN 2	-1.63394	0.00454289			NM_199321	PREDICTED: Bos taurus similar to zona pellucida binding protein 2 isoform 2 (LOC514334)	A_73_103118	GTTACATGTCAGACCTGCATTTCCGTCCAAATCTACGGAGCTAAATCATGCCAGTAAATT
#N/A	#N/A	-1.63501	0.000740421			none	Unidentified transcripts on BTA3 position 17859107-17859910	A_73_120996	GCTGCAAAGCAGACCTCAGAAGAAGAAGATGCCTGTCATTCACATCACTGTCTCTCTTTT
NUP88	NUCLEOPORIN 88KDA	-1.6354	0.00275868			NM_002532	Bos taurus similar to Homo sapiens nucleoporin 88kDa (NUP88)	A_73_114787	GGCGGGATCAACTCAGATTTATAATAGTCATTTCTTCCCCTGGTCTAATCAAAAGTAGGT
C9ORF116	CHROMOSOME 9 OPEN READING FRAME 116	-1.63625	0.000172176			NM_144654	Bos taurus similar to Homo sapiens chromosome 9 open reading frame 116 (C9orf116)	A_73_101140	TATCCAAAGAAAGTTTTTACTCATGTATTAATTTGGGAGGAAATGAAATACCGTGGCCAG
CXORF41	CHROMOSOME X OPEN READING FRAME 41	-1.63688	0.00457513			NM_173494	PREDICTED: Bos taurus similar to twister (LOC509340)	A_73_112597	CTCGAAGTCACCATGACTATGAAACGAGAGTTGGATTTCATTAATTTCTTATGAAACGGT
SPBC24	SPINDLE POLE BODY COMPONENT 24 HOMOLOG (S. CEREVISIAE)	-1.63755	0.000374779			NM_182513	Bos taurus similar to Homo sapiens spindle pole body component 24 homolog (S. cerevisiae) (SPBC24)	A_73_117943	CACTCAGTGGGAATCAGCCGTGGTGGGTGGTCAGTGCCTTGGTGGTGAGATGAGCTTAAA
SCN1B	SODIUM CHANNEL, VOLTAGE-GATED, TYPE I, BETA	-1.63769	0.000379879	-1.88052	7.63497e-05	NM_001037	Bos taurus similar to Homo sapiens sodium channel, voltage-gated, type I, beta (SCN1B), transcript variant a	A_73_110983	TCAGCCTCGTCTCTCTTTACACAAGTAGTTTTGTTCATGAAATAAAGATTCTTGGACTTG
ETV1	ETS VARIANT GENE 1	-1.63785	0.000552654			NM_004956	PREDICTED: Bos taurus similar to Ets translocation variant 1 (ER81 protein) (LOC540846)	A_73_117754	TTCTACTTTTTGTTTGGTTGTATTTTTATTTTCAGATAGATTAATAAATCTGGCAGCTGA
ART4	ADP-RIBOSYLTRANSFERASE 4 (DOMBROCK BLOOD GROUP)	-1.63904	0.0497477			NM_021071	Bos taurus similar to Homo sapiens ADP-ribosyltransferase 4 (Dombrock blood group) (ART4)	A_73_114763	GAGCTACCATCCAAGAGGAAATTGGTTGCAATTGCTGTCAAATGGGACCCAAAGCACATA
AES	AMINO-TERMINAL ENHANCER OF SPLIT	-1.64034	0.000171103			NM_001130	Bos taurus similar to Homo sapiens amino-terminal enhancer of split (AES), transcript variant 2	A_73_113768	TGCTGTATCGAGGGTGGGCTTAGCTGTGCCTTTCAAATAAAGACGTGAGAAGGTTGAAAA
#N/A	#N/A	-1.64079	0.00291556			none	Unidentified transcripts on BTA3 position 71930420-71931114	A_73_110282	ATATTAGTGGGAGCTTCCTTCCATGTTTTTACCTGAGTGACTGAACTGAAACTGCTACAT
ND3	NADH DEHYDROGENASE SUBUNIT 3	-1.64101	0.0231855			NC_001807	Bos taurus NADH dehydrogenase subunit 4L (ND4L)	A_73_100733	GCAGCCCTAGGTCTATCTCTACTAGTAATAGTATCAAATACATATGGTACTGATTATGTA
KIF22	KINESIN FAMILY MEMBER 22	-1.64191	0.000375183			NM_007317	Bos taurus similar to Homo sapiens kinesin family member 22 (KIF22)	A_73_101534	CCTTCAGCCAGGTTGAGGACCTGGAACGCGTGGAGGGTATATCAGGGAAACAGATGGAGT
TUBA1	TUBULIN, ALPHA 1 (TESTIS SPECIFIC)	-1.64246	0.0256243			NM_006000	Bos taurus similar to Homo sapiens tubulin, alpha 1 (testis specific) (TUBA1)	A_73_115871	GATAGTGTGGAGGGAGAGGGAGAAGAGGAGCGAGGGGGATGAATACTAGCGGAATCCTTT
#N/A	#N/A	-1.64345	0.000766675			none	Unidentified transcripts	A_73_100143	TGCTGCCATTTACAATGTGCCTCTGTTTTATTCAGAATGTGTCATAAGTCTTGTGCACTA
#N/A	#N/A	-1.64537	0.000168289	-1.56017	0.000890435	none	Unidentified transcripts	A_73_114288	CACAAGGAAGTGGTTAATAAATAGCATGTGATGTTCAAAGTTGATGTAAACTGGAAAGGT
ST6GAL1	ST6 BETA-GALACTOSAMIDE ALPHA-2,6-SIALYLTRANFERASE 1	-1.64542	3.2332e-06	-1.57175	0.00147333	NM_173217	Bos taurus similar to Homo sapiens ST6 beta-galactosamide alpha-2,6-sialyltranferase 1 (ST6GAL1), transcript variant 3	A_73_110203	ATAAGCTATTGATATTGGCCTGGAGTTGAGATGTCAGTCTCAGAAACTTCTGAATCATGT
#N/A	#N/A	-1.64589	1.62711e-05			none	Unidentified transcripts on BTA11 position 86086028-86085624	A_73_119145	TGCCCACTCAGTTCAGCCTTGGAGAGTCTTTCTGTAAAACTGTTTTTTAAAATCACTCAC
GRLF1	GLUCOCORTICOID RECEPTOR DNA BINDING FACTOR 1	-1.6466	3.50827e-06			NM_004491	Bos taurus similar to Homo sapiens glucocorticoid receptor DNA binding factor 1 (GRLF1)	A_73_114090	GTACTTGTCTCAATGGGAATGGTGTACAAAACTGAAAAGGCCTTACGTGATCTGTATCAT
NOS3	NITRIC OXIDE SYNTHASE 3 (ENDOTHELIAL CELL)	-1.64754	0.00714871	-1.87709	0.0175998	NM_000603	Bos taurus endothelial nitric oxide synthase (NOS3)	A_73_113686	ATAAGAGACTGGACCAGAAGTTAGGAGACCTACTAAGATGCCTAAGCCAGTGCTGTCAAT
ALAD	AMINOLEVULINATE, DELTA-, DEHYDRATASE	-1.64775	0.00115576			NM_000031	Bos taurus delta-aminolevulinic acid dehydratase isoform b (ALAD)	A_73_100568	CCATTCCTGAGCCTTGGAGAAGTGAAAACCAAAGTAAACGATGCTTTTAGAACGGTGAAA
#N/A	#N/A	-1.64786	0.0292501			none	Unidentified transcripts on BTA4 position 49531099-49530408	A_73_117675	TTAACGTAGACATGACAAAAAGCATTGCATTTGCTCATGGGTCCCTCTTTCGACCACAGT
C1ORF14	CHROMOSOME 1 OPEN READING FRAME 14	-1.64961	0.00123455	-1.71174	0.00728732	NM_030933	Bos taurus similar to Homo sapiens chromosome 1 open reading frame 14 (C1orf14)	A_73_119127	AAAGGGGCTGCTTCAGGAGATAAAAGAGATGATAATATGCTCTCCAAAGTAATGCAAAAT
LMCD1	LIM AND CYSTEINE-RICH DOMAINS 1	-1.65216	0.00166554			NM_014583	Bos taurus similar to Homo sapiens LIM and cysteine-rich domains 1 (LMCD1)	A_73_120609	GTGAGTGTGGAGGCTCCTCCAAGAGCAGCCTGGGATCCCAAGGATCTTTTGTTTCTCCTT
BCKDK	BRANCHED CHAIN KETOACID DEHYDROGENASE KINASE	-1.65438	0.00934621			NM_005881	Bos taurus similar to Homo sapiens branched chain ketoacid dehydrogenase kinase (BCKDK)	A_73_113278	TGAATGCCCAACAACCACCTTCTGATAACTCTATCAAACGCTTACTAAATTGGAACCTTT
POSTN	PERIOSTIN, OSTEOBLAST SPECIFIC FACTOR	-1.65491	0.000624762	-1.62448	0.0258402	NM_006475	Bos taurus similar to Homo sapiens periostin, osteoblast specific factor (POSTN)	A_73_118890	GCCAATTATTAAAAAATACACCAAGATCATTGATGGAGTGCCTGTGGAGATAACTGAAAA
PLCL3	PHOSPHOLIPASE C-LIKE 3	-1.65564	0.00511354			NM_014996	PREDICTED: Bos taurus similar to phospholipase C-like 3 (LOC513565)	A_73_118264	ATTGCATGTTCAGATGTCCCTCTTTGCTTTTTTGTAATGTTAACTGCAATGATGTTCTTC
CREB5	CAMP RESPONSIVE ELEMENT BINDING PROTEIN 5	-1.65615	0.0486067	-1.69045	0.0471058	NM_182898	Bos taurus similar to Homo sapiens cAMP responsive element binding protein 5 (CREB5), transcript variant 1	A_73_113841	TGTCACTTGGGGCGGGTGGGGTTGTTTGGAATTGTAAACAGCAAAGCATTTGTGTTTGTT
C14ORF126	CHROMOSOME 14 OPEN READING FRAME 126	-1.65648	0.00785651			NM_080664	Bos taurus similar to Homo sapiens chromosome 14 open reading frame 126 (C14orf126)	A_73_110182	GACAGTGATATAAATAGCCAGTAAGGTAGGCTTTTCAAAGCCAAGAGAGAAAGATCTATA
ADCY5	ADENYLATE CYCLASE 5	-1.65677	0.000166802			NM_183357	Bos taurus similar to Homo sapiens adenylate cyclase 5 (ADCY5)	A_73_116305	GCAGAACTAACTGCGAGGGGGAGGCCAGAGGACTCGGAGCAAGGAGTGGTGGTTCTGAGA
NME7	NON-METASTATIC CELLS 7, PROTEIN EXPRESSED IN (NUCLEOSIDE-DIPHOSPHATE KINASE)	-1.65686	0.00410445			NM_013330	Bos taurus non-metastatic cells 7, protein expressed in (nucleoside-diphosphate kinase) (NME7)	A_73_112426	CAACCCATCACCTCTGTGTGTTTCCCATAGTGTCACTTAAAATTTAAAGGGCAGTTCCCC
MGC17330	HGFL GENE	-1.65786	0.000199849			NM_052880	Bos taurus similar to Homo sapiens HGFL gene (MGC17330)	A_73_104654	TTTTTATATACCTCATTCTGACACCTGCGAATAAAAGCGCAGGAAATTGCTCTGCATTTG
MMP11	MATRIX METALLOPEPTIDASE 11 (STROMELYSIN 3)	-1.65805	7.04927e-05			NM_005940	Bos taurus similar to Homo sapiens matrix metallopeptidase 11 (stromelysin 3) (MMP11)	A_73_113230	AAGCTGTTTTGTTTTTCATTTTTTAACCGACTGTCATTAAACACGGTCGTTTTCTACCTG
ME3	MALIC ENZYME 3, NADP(+)-DEPENDENT, MITOCHONDRIAL	-1.65905	0.000139743	-1.52964	0.00820797	NM_006680	Bos taurus similar to Homo sapiens malic enzyme 3, NADP(+)-dependent, mitochondrial (ME3), nuclear gene encoding mitochondrial protein, transcript variant 1	A_73_109267	GACCATCTGATGCAACCTCAAAGGCTGGGATAGGGCTGGATGAAGCCCAGGGTAACACTG
ZNF96	ZINC FINGER PROTEIN 96	-1.65917	0.00891628			NM_001039643	Bos taurus similar to Homo sapiens zinc finger protein 96 (ZNF96)	A_73_102387	TGCAATGATTATTTCACAGTTAGGAGTTTATATCTGCTGCAAATGCCTGAATTTTCTGAG
#N/A	#N/A	-1.65938	0.000363897			none	Unidentified transcripts	A_73_102091	TGTGATATTTGTATGGCTTTTTACTGCTTATCATGGTACTTCAAGGGCCGAGACACATGT
MBTPS1	MEMBRANE-BOUND TRANSCRIPTION FACTOR PEPTIDASE, SITE 1	-1.66245	5.90876e-06			NM_003791	Bos taurus similar to Homo sapiens membrane-bound transcription factor peptidase, site 1 (MBTPS1), transcript variant 1	A_73_108345	TCAACTGCCATCATGTTTTGTAATTTGGGTCTTGATTTCACCATTGTCGGTGAAGAAAAT
LOC352909	SIMILAR TO HYPOTHETICAL TESTIS PROTEIN FROM MACAQUE	-1.66277	0.0286079			NM_178837	Bos taurus similar to Homo sapiens similar to hypothetical testis protein from macaque (LOC352909), transcript variant 1	A_73_119691	GTCAGGCCCCCAAATCAGAGAATCAGACTGTTCCTCCAGAAACCAAATACCCCATCCCCG
FOXQ1	FORKHEAD BOX Q1	-1.66405	0.0164456			NM_033260	Bos taurus similar to Homo sapiens forkhead box Q1 (FOXQ1)	A_73_109544	GTGTCTGTGTACATATTCATATATAAATTTTATGAAATCCAAGCATAGTGCTTATTTTTT
FLJ14001	HYPOTHETICAL PROTEIN FLJ14001	-1.66459	0.00131592			NM_024677	Bos taurus similar to Homo sapiens NOL1/NOP2/Sun domain family, member 7 (NSUN7)	A_73_106626	AGGGCCTCCACTTTGCCGCTTTATGCTTGGATAAATACTTGTAAAATCAGCCCTGAAGAA
CTNNAL1	CATENIN (CADHERIN-ASSOCIATED PROTEIN), ALPHA-LIKE 1	-1.66496	2.31783e-05	-1.59657	0.00580443	NM_003798	Bos taurus similar to Homo sapiens catenin (cadherin-associated protein), alpha-like 1 (CTNNAL1)	A_73_105900	TTTGTACTTCTCAGTAGCGACTGATCGAATGTAAGATAGAAGACAGAGTAACTGAACTAA
TSHZ2	CHROMOSOME 20 OPEN READING FRAME 17	-1.66612	0.0348776			NM_173485	Bos taurus similar to Homo sapiens teashirt family zinc finger 2 (TSHZ2)	A_73_112469	ACGAAGAATAGCTCTGCAGGACAAATGCCTTAGTTCCAACTCTCCAGCCTGGATTCCCTT
FHL5	FOUR AND A HALF LIM DOMAINS 5	-1.66617	0.038018			NM_020482	Bos taurus similar to Homo sapiens four and a half LIM domains 5 (FHL5)	A_73_110981	GAGATGACTATCCATTCTGTCTGGACTGCTACAACCATCTTTATGCCAAAAAGTGTGCCG
SLC7A8	SOLUTE CARRIER FAMILY 7 (CATIONIC AMINO ACID TRANSPORTER, Y+ SYSTEM), MEMBER 8	-1.66662	0.00591429			NM_012244	Bos taurus similar to Homo sapiens solute carrier family 7 (cationic amino acid transporter, y+ system), member 8 (SLC7A8), transcript variant 1	A_73_116112	TTTTCTCCCCTTCAGGGAGGGTTTTGGTTATACCTGGATAATAGTCTTCTGTCTTTGAGT
OLFM1	OLFACTOMEDIN 1	-1.6671	0.0032836	-1.8469	0.00260202	NM_014279	Bos taurus similar to Homo sapiens olfactomedin 1 (OLFM1), transcript variant 1	A_73_104390	TGGTTTCCAAAGGGAAAGAAATGCTCCTGTGGGCAGCAGTGTGCGGAAAGTACATTTTTT
ST3GAL6	ST3 BETA-GALACTOSIDE ALPHA-2,3-SIALYLTRANSFERASE 6	-1.66777	0.006313			NM_006100	Bos taurus sialyltransferase ST3Gal-VI (SIAT10)	A_73_115503	AGACTTCTGAAGGGACGTTGACTTTCTAGTAAATAAAGGGGGTTAGTATTCTACAACAAA
KCNA2	POTASSIUM VOLTAGE-GATED CHANNEL, SHAKER-RELATED SUBFAMILY, MEMBER 2	-1.66823	0.011464			NM_004974	Bos taurus similar to Homo sapiens potassium voltage-gated channel, shaker-related subfamily, member 2 (KCNA2)	A_73_117602	CATTGTAGTCAGTGTGTTCTACAGTGTGTATCTGGTTCTGCATGGAAAGCAATAGTCGTG
FAM59A	FAMILY WITH SEQUENCE SIMILARITY 59, MEMBER A	-1.6689	0.00379673			NM_022751	Bos taurus similar to Homo sapiens family with sequence similarity 59, member A (FAM59A)	A_73_101714	TTGCACTGTTTCCAGAGCATTATCTATGGGCCCAATGTGTACCTCAAGATAAACATGGTT
GUCY1B3	GUANYLATE CYCLASE 1, SOLUBLE, BETA 3	-1.66934	0.00224111			NM_000857	Bos taurus guanylate cyclase 1, soluble, beta 3 (GUCY1B3)	A_73_110740	CTATCAGCACGTTGATAACCTGTATAAATGTTCCATGTTCATGTGTAAGAGAACCTGTAA
KIAA0152	KIAA0152	-1.67121	1.92026e-05	-1.6133	0.000176849	NM_014730	Bos taurus similar to Homo sapiens KIAA0152 (KIAA0152)	A_73_117065	GCCACAACATGCATTTATAGCAACACAGCGGGGTGTGACTGAGGAGCTTTGAACCTGGCT
ABT1	ACTIVATOR OF BASAL TRANSCRIPTION 1	-1.67151	0.000107756			NM_013375	PREDICTED: Bos taurus similar to activator of basal transcription 1 (LOC539270)	A_73_110550	GTTATAAGACCTATAAAATTACTTATGATCCAAATCAATCCACCCAATGGCCTGGGACGG
NP	NUCLEOSIDE PHOSPHORYLASE	-1.67186	0.0166779			NM_000270	Unidentified transcripts	A_73_105492	TTAGTATCCCACCCACTCTATCAAACAAAGTATGGAAATAATTTAACTGCCATCAACGAA
CDH24	CADHERIN-LIKE 24	-1.67433	7.83152e-05			NM_144985	Bos taurus similar to Homo sapiens cadherin-like 24 (CDH24), transcript variant 2	A_73_118188	CTGCTGGGGAAGGGGAAAGAGGGCGGAAGGGGAGGGGCCTCCATCTCTAATTTCATAATA
DPP4	DIPEPTIDYL-PEPTIDASE 4 (CD26, ADENOSINE DEAMINASE COMPLEXING PROTEIN 2)	-1.67461	0.00992762			NM_001935	Bos taurus dipeptidylpeptidase IV (CD26, adenosine deaminase complexing protein 2) (DPP4)	A_73_104913	TAGCATCTCAAAATGGCATGCCATTTAAAGCTTGTGAAAAGCTACTTTTGCTCTCATTAT
DLL4	DELTA-LIKE 4 (DROSOPHILA)	-1.67754	0.00365998			NM_019074	Bos taurus similar to Homo sapiens delta-like 4 (Drosophila) (DLL4)	A_73_106372	TAAGAATCAGAAGCACTGACCTTTCTACATTTTATAACATTATTTTGTATATAATGTGTA
CAPSL	CALCYPHOSINE-LIKE	-1.67947	0.00216599			NM_144647	Bos taurus similar to Homo sapiens calcyphosine-like (CAPSL), transcript variant 1	A_73_115406	GGACTGTAACGGCTGCCATGTGGCTCCAAATGATTAAACATCAGCTCAAAACCGTGAAAA
GJB4	GAP JUNCTION PROTEIN, BETA 4 (CONNEXIN 30.3)	-1.67974	0.0189487			NM_153212	Bos taurus similar to Homo sapiens gap junction protein, beta 4 (connexin 30.3) (GJB4)	A_73_103171	GTTTCTGGGTCCTGAGCCCCGGGGGAGGCAGGTTGATAGCTGATGGGGACTTTAGTATAT
TRIB1	TRIBBLES HOMOLOG 1 (DROSOPHILA)	-1.67987	0.00558436	-1.64227	0.000652078	NM_025195	Bos taurus similar to Homo sapiens tribbles homolog 1 (Drosophila) (TRIB1)	A_73_100489	GAATGATCATTGGCAATATTACCTTGACAGAATCATGGGACTTGGAGAAGGAGGACAGAG
#N/A	#N/A	-1.68041	0.0132234	-2.01723	0.00397555	none	Unidentified transcripts on BTA5 position 45518958-45519685	A_73_107574	GGGAATCACAAATCAGTGGAAAAGATTGTACAGGATTGTGCAATAAATGATGTTGGACTG
GPD1L	GLYCEROL-3-PHOSPHATE DEHYDROGENASE 1-LIKE	-1.68062	8.89291e-05			NM_015141	Bos taurus similar to Homo sapiens glycerol-3-phosphate dehydrogenase 1-like (GPD1L)	A_73_115066	GCCAAATCTTCGGTTTCTTCCACTAGCTGTTATATAAGAGCGTTTTACTTACACATGTAG
HSPB8	HEAT SHOCK 22KDA PROTEIN 8	-1.68066	0.0148363			NM_014365	Bos taurus heat shock 27kDa protein 8 (HSPB8)	A_73_113698	CTAGTGGTGTTGTGTATATGGGTGGGACGTGCGTGTCATTGTTATTTGAATTGTGCTGTT
FOXA3	FORKHEAD BOX A3	-1.68139	0.012939			NM_004497	Bos taurus similar to Homo sapiens forkhead box A3 (FOXA3)	A_73_119838	AAAGGACTGGTTAGGGTGTGGTGGATTTCTACTAAAGTCTGGTTCTTGCCGGGGAAGGGG
ABHD2	ABHYDROLASE DOMAIN CONTAINING 2	-1.68157	0.000180747			NM_007011	Bos taurus similar to Homo sapiens abhydrolase domain containing 2 (ABHD2), transcript variant 1	A_73_102437	CTTTTGGTTCTGTTTTGATTCTGTGTGGTGGTAAACAAAGATCATTACAAACAAAAGCTG
GPR137C	G PROTEIN-COUPLED RECEPTOR 137C	-1.68165	0.000670341			XM_290615	Bos taurus similar to PREDICTED: Homo sapiens hypothetical protein DKFZp762F0713 (DKFZp762F0713)	A_73_110030	AACATGTGCCAGCATGGTCAGTGGTACTGTTTTTCCGGGCACAGAGATTAAACCAGAATT
WTIP	WILMS TUMOR 1 INTERACTING PROTEIN	-1.68186	1.69449e-06	-1.7016	0.000395311	XM_059037	Bos taurus similar to PREDICTED: Homo sapiens Wilms tumor 1 interacting protein (WTIP)	A_73_105376	TAAGTTTTTCTTTCGAGAATATTTTCATTTTCTTTAAAAGAATAAGTTTTCCCTTAAAAA
NOTCH4	NOTCH HOMOLOG 4 (DROSOPHILA)	-1.68242	5.16746e-05	-1.50689	0.000518147	NM_004557	Bos taurus similar to Homo sapiens Notch homolog 4 (Drosophila) (NOTCH4)	A_73_117158	CTTCTAGCCACCACTATCTCTAAGAACACCAAGTCTGTCACCCCATAATAAAGATGATTT
SLC16A9	SOLUTE CARRIER FAMILY 16 (MONOCARBOXYLIC ACID TRANSPORTERS), MEMBER 9	-1.68311	0.00615275			NM_194298	Bos taurus similar to Homo sapiens solute carrier family 16, member 9 (monocarboxylic acid transporter 9) (SLC16A9)	A_73_115430	ATCCCCACATTCATCAACGTTGATACCTGTCCAAATGCGTCATTACCGTGTCTACTAATA
GRP	GASTRIN-RELEASING PEPTIDE	-1.68336	0.00924579			NM_002091	Bos taurus gastrin-releasing peptide (GRP)	A_73_118460	TTTGTGCAAAATACTCAACTATGACCTTGTACCTTTCAACGTCCTCACGAGTGCTCATGC
IQCA	IQ MOTIF CONTAINING WITH AAA DOMAIN	-1.68433	0.0137005			NM_024726	Bos taurus similar to Homo sapiens IQ motif containing with AAA domain (IQCA)	A_73_112343	CCTCAACAGTTAGATATCCCCATACCCAAGTATTTTTTGAAGGAGAAGTTGGAAGTCATA
AGTPBP1	ATP/GTP BINDING PROTEIN 1	-1.68467	0.00152687			NM_015239	Bos taurus similar to Homo sapiens ATP/GTP binding protein 1 (AGTPBP1)	A_73_109611	CACAATCATGTTAACTGTTGAGTTGTGACTGAAATCATCCAGAGTTTGCCTTGAAACCAT
HPN	HEPSIN (TRANSMEMBRANE PROTEASE, SERINE 1)	-1.68574	0.0154295			NM_182983	Bos taurus similar to Homo sapiens hepsin (transmembrane protease, serine 1) (HPN), transcript variant 1	A_73_102062	CTGGAAACCTATAGGGCTTAGAAGCGGTCACCCTAGGGAACAGATGGCTTTCACGGGGCT
STAC2	SH3 AND CYSTEINE RICH DOMAIN 2	-1.68584	0.00373453			NM_198993	Bos taurus similar to Homo sapiens SH3 and cysteine rich domain 2 (STAC2)	A_73_105750	CCAATGCCCACTGTACATGAGGCTGCATGAGGAGTCTGCTGGGGCATTGCTGAGCCCCCA
SHANK2	SH3 AND MULTIPLE ANKYRIN REPEAT DOMAINS 2	-1.68591	0.000385424			NM_012309	Bos taurus similar to Homo sapiens SH3 and multiple ankyrin repeat domains 2 (SHANK2), transcript variant 1	A_73_116840	GCTCCTGTAATTTGCACTTTCTCCCAATTCTTAACATCTCTTGTATGGCAACCAAAATTA
KRT19	KERATIN 19	-1.68655	0.00119131			NM_002276	Bos taurus cytokeratin 19 (LOC514812)	A_73_101632	CATGGGAGGGGAGGGACCCTTACCCTTGCCTCTCCCCCTGACCTGCCAATAAAACTTTAT
ELLS1	HYPOTHETICAL PROTEIN ELLS1	-1.68768	0.00201818			NM_152793	Bos taurus similar to Homo sapiens hypothetical protein Ells1 (Ells1)	A_73_116908	ATCTCATCCAACGATGTAATTACCATACGCTTGCTATTAAAGAGCCTTCCGATCTCTGGG
FLJ23577	KPL2 PROTEIN	-1.68803	0.0362474			NM_024867	Bos taurus similar to Homo sapiens KPL2 protein (FLJ23577), transcript variant 1	A_73_101631	AGTGAGCATGTACAAGGAAGTGATGAAGAGAGGTCTCCTTCAAGACTTACAGAGGAAAAG
MFSD4	MAJOR FACILITATOR SUPERFAMILY DOMAIN CONTAINING 4	-1.6892	0.0140327			NM_181644	Bos taurus similar to Homo sapiens major facilitator superfamily domain containing 4 (MFSD4)	A_73_101910	AGTTCATCTATAGTCTAAAACATCGAAAGGAAAGTTGAATCTTGCTACCTTTGGGACACT
GRHL1	GRAINYHEAD-LIKE 1 (DROSOPHILA)	-1.68945	5.4048e-05	-1.57316	0.000992802	NM_014552	Bos taurus similar to Homo sapiens grainyhead-like 1 (Drosophila) (GRHL1), transcript variant 1	A_73_115292	TTCTAATGAAGTATGTGAACTTAATTGCTGGCTTTCTAAGATAAGATGTTATGGGACACG
USHBP1	USHER SYNDROME 1C BINDING PROTEIN 1	-1.68962	2.10635e-05			NM_031941	Bos taurus similar to Homo sapiens Usher syndrome 1C binding protein 1 (USHBP1)	A_73_109888	CCTGGGGAGACCTTTCTCTAGGCCCTACTCTGGCTGTGTCTGGACATGCCAGATAGTTGT
LHX6	LIM HOMEOBOX 6	-1.69017	0.000440629			NM_014368	Bos taurus similar to Homo sapiens LIM homeobox 6 (LHX6), transcript variant 1	A_73_120111	TCTCCACTAGCCTGATAGAGCAGCCTGAGAACCTACAGGCCATCAGGACTATTTATTTAA
MFNG	MANIC FRINGE HOMOLOG (DROSOPHILA)	-1.69041	0.00115131			NM_002405	Bos taurus similar to Homo sapiens manic fringe homolog (Drosophila) (MFNG)	A_73_112163	CATGAAGGGAATGTCAAGACAATCATTTCCACAGCTGTCCCTTCCAACATCTGGTTCTGT
C14ORF73	CHROMOSOME 14 OPEN READING FRAME 73	-1.69084	0.0306867			XM_941093	PREDICTED: Bos taurus similar to tumor necrosis factor, alpha-induced protein 2 (LOC526547)	A_73_111161	GCCCACCTGAATGTGAAAATGAAGAACAGAGTATTTATTTTTAAAATAAACATGAATTAA
UBXD3	UBX DOMAIN CONTAINING 3	-1.69129	0.0274839			NM_152376	Bos taurus similar to Homo sapiens UBX domain containing 3 (UBXD3)	A_73_111606	TTGCACTCGCTTGAAGCCAGTGGTTCGCCTTTCTGTATTTGATGCAGGATTAAACACTTC
FLJ22662	HYPOTHETICAL PROTEIN FLJ22662	-1.69142	0.00338394			NM_024829	PREDICTED: Bos taurus similar to human hypothetical protein FLJ22662 (FLJ22662), partial mRNA.	A_73_104092	AATGGAGGGAGATAAGGGAATAGAAGGCTGCAAGGAAGATACCAAAGGCACTATTTTAGC
#N/A	#N/A	-1.69165	0.000550033	-1.57805	0.0105753	none	Unidentified transcripts on BTA27 position 20976875-20977773	A_73_119825	GGAGAAAACCCACACGCCGAGATGGATCCTGTTATTTATGCTTGCTGCACAGACAATATT
#N/A	#N/A	-1.69272	0.00347745	-1.81352	0.00893151	none	Unidentified transcripts on BTA5 position 9740648-9741347	A_73_112428	TGAGTATACATAAAAAATCCCATGCCTTCCCTAACTAGAAAATATATGCCTGGCAAGGAC
DDAH1	DIMETHYLARGININE DIMETHYLAMINOHYDROLASE 1	-1.69294	0.00770248	-1.72997	0.00797263	NM_012137	Bos taurus similar to Homo sapiens dimethylarginine dimethylaminohydrolase 1 (DDAH1)	A_73_105723	TGCACTGATTTTAGTCTCTTGCTGTCCTGATCCTACAGGTATACCAATCACGATGGAATA
ND3	NADH DEHYDROGENASE SUBUNIT 3	-1.69468	0.00585096			NC_001807	Bos taurus cytochrome c oxidase subunit III (COX3)	A_73_104424	CTTTGAAGCCGCTGCCTGATACTGACATTTCGTAGACGTAGTCTGACTTTTCCTCTATGT
NLGN3	NEUROLIGIN 3	-1.69638	6.68796e-05			NM_018977	Bos taurus similar to Homo sapiens neuroligin 3 (NLGN3)	A_73_109519	AAACACTAACGGAAACCCATGGAGTTTGTCCTTTGTAAAAATTTTAAACACAGTGTCTTG
RASAL1	RAS PROTEIN ACTIVATOR LIKE 1 (GAP1 LIKE)	-1.69655	0.000106894			NM_004658	Bos taurus similar to Homo sapiens RAS protein activator like 1 (GAP1 like) (RASAL1)	A_73_105189	ACCCCTGAAGCCTGAGAGACCTCAGGCCAGGCTCTTTCCCTCTCTTTGAGCCTCAGTTTA
ROBO4	ROUNDABOUT HOMOLOG 4, MAGIC ROUNDABOUT (DROSOPHILA)	-1.69704	0.00143072			NM_019055	Bos taurus similar to Homo sapiens roundabout homolog 4, magic roundabout (Drosophila) (ROBO4)	A_73_105212	TCCTGACACTGTTGTTACTATGAGTTGTCACTGAGGAATTTGATACCATAAAGCTGCCAT
#N/A	#N/A	-1.69969	0.0100262			none	Unidentified transcripts	A_73_111136	CACCATTTTAAGCAGGATTTCTTTGGTTATTTATTTTTATTTGAATAAAGCAAAACTTGA
#N/A	#N/A	-1.70087	0.00177383			XM_936926	PREDICTED: Bos taurus similar to Small EDRK-rich factor 1 (4F5) (m4F5) (LOC526395)	A_73_111683	TCAACCTGACTTAGTGTGATGTTTCAGAACCACTCTTCAAAGAATAAAACACTAACCATG
SDPR	SERUM DEPRIVATION RESPONSE (PHOSPHATIDYLSERINE BINDING PROTEIN)	-1.70174	0.00539405			NM_004657	Bos taurus similar to Homo sapiens serum deprivation response (phosphatidylserine binding protein) (SDPR)	A_73_112199	AACTGATACAGCTATGTCCTTATTTTATAATAATGTACCCCATATGTTATATTGTTGAAC
KCTD17	POTASSIUM CHANNEL TETRAMERISATION DOMAIN CONTAINING 17	-1.70275	4.38982e-05			NM_024681	Bos taurus similar to Homo sapiens potassium channel tetramerisation domain containing 17 (KCTD17)	A_73_114304	AGGGGCTGAACGAGGGGCCTCTCGCATTTATGGGCTCCTGGGCCAGGTTCTTGCTTCTCA
SSTR1	SOMATOSTATIN RECEPTOR 1	-1.70281	0.0250678	-1.81093	0.0348607	NM_001049	Bos taurus similar to Homo sapiens somatostatin receptor 1 (SSTR1)	A_73_119605	ACAAATAAAAGTCTTGATCATTATCCTCTTCTGAGGACACAAATTCTAGTGCTCTTAACC
CCBE1	COLLAGEN AND CALCIUM BINDING EGF DOMAINS 1	-1.70397	0.00104222			NM_133459	PREDICTED: Bos taurus similar to collagen and calcium binding EGF domains 1 (LOC534569)	A_73_120381	CGGAGCCGCCAGAGACTTCTATCCTTAGCGCATCCCACATCGTCATGCCAAAGGAAGAGT
EFCAB1	EF-HAND CALCIUM BINDING DOMAIN 1	-1.70545	0.00434338			NM_024593	Bos taurus similar to Homo sapiens EF-hand calcium binding domain 1 (EFCAB1)	A_73_110723	TTTGAAGTGTTTGACTTAAACGGGGACAGCTTCATCTCCAAGGAGGAGATGTTCCACATG
LOC644986	SIMILAR TO LIPOXYGENASE HOMOLOGY DOMAINS 1	-1.70578	0.00776368			XM_928056	PREDICTED: Bos taurus similar to lipoxygenase homology domains 1 (LOC533367), partial mRNA.	A_73_115451	GCATAATCCATGCAGAGATTGACTTGGTCTTCAAGGTGAGGATCAATGACAGCTGCAGTA
RBP4	RETINOL BINDING PROTEIN 4, PLASMA	-1.7058	0.00013362			NM_006744	Bos taurus retinol binding protein 4, plasma (RBP4)	A_73_117622	GGAATCATTTGAGGCTTAGGATTCCAGACTTTGACTTATTAAAATATGTATAGTTACCCG
SEMA3F	SEMA DOMAIN, IMMUNOGLOBULIN DOMAIN (IG), SHORT BASIC DOMAIN, SECRETED, (SEMAPHORIN) 3F	-1.7066	0.00168366			NM_004186	Bos taurus similar to Homo sapiens sema domain, immunoglobulin domain (Ig), short basic domain, secreted, (semaphorin) 3F (SEMA3F)	A_73_110920	CGAGAACAACTTCAAGCACATCATCACACGGGTGCAGCTGCATGTCCTGGGCCAGGAAGA
ADRA2C	ADRENERGIC, ALPHA-2C-, RECEPTOR	-1.70802	0.00895053			NM_000683	PREDICTED: Bos taurus similar to Alpha-2C adrenergic receptor (Alpha-2C adrenoceptor) (Alpha-2C adrenoreceptor) (Subtype C4) (LOC617760), partial mRNA.	A_73_107102	GGAGTGGGGCCGGGTGGTAGACCCCAGTGGCGCTCGTTTATCCTCCCAAATTGACGAGAA
SNTB1	SYNTROPHIN, BETA 1 (DYSTROPHIN-ASSOCIATED PROTEIN A1, 59KDA, BASIC COMPONENT 1)	-1.70894	0.000848123	-1.50901	0.0372127	NM_021021	Bos taurus similar to Homo sapiens syntrophin, beta 1 (dystrophin-associated protein A1, 59kDa, basic component 1) (SNTB1)	A_73_108167	CTATTTCTTCATCACTTGAGTTTTAGACTGATTAATATCTGGGTGGGGTTCAAAAGAAAC
ZFPM2	ZINC FINGER PROTEIN, MULTITYPE 2	-1.7098	0.00125606			NM_012082	Bos taurus similar to Homo sapiens zinc finger protein, multitype 2 (ZFPM2)	A_73_108905	TTAATCGGTTTTATCTTTTGAAAGGCACAGTCTAAATCAAAACCCTAAACTCAATGCTGC
NRTN	NEURTURIN	-1.70984	0.000216472			NM_004558	Bos taurus similar to Homo sapiens neurturin (NRTN)	A_73_118247	ACGGTCCCGCCTGGCAAGCCCCGCGACAGACTGCCCACCAGCAGAAGATGCCGTCCAGGG
KIAA1324L	KIAA1324-LIKE	-1.71363	0.0346907			NM_152748	Bos taurus similar to Homo sapiens KIAA1324-like (KIAA1324L)	A_73_104666	TTTGGAGGGATAATGTGAGCATATGCATTGTGATCCCATGTATGTCTTTTCTTTGTTTAT
#N/A	#N/A	-1.71445	0.0349601	-1.62176	0.0329837	none	Unidentified transcripts	A_73_117410	TAGCTCCCCGACATTTGGTATTAAGTAAGTAGTTATTTTGGGAATCCGAGAGAGAAAGAG
GRIK2	GLUTAMATE RECEPTOR, IONOTROPIC, KAINATE 2	-1.71579	0.00217594	-2.0112	0.0184075	NM_175768	Bos taurus similar to Homo sapiens glutamate receptor, ionotropic, kainate 2 (GRIK2), transcript variant 2	A_73_106752	ACAGACCTCTTGACACATTGTGATAACAGTTGAGTGCACACAGTTTGCTGTTTGAATCCA
RGS5	REGULATOR OF G-PROTEIN SIGNALLING 5	-1.71602	0.000451823	-1.58683	0.0231346	NM_003617	Bos taurus similar to Homo sapiens regulator of G-protein signalling 5 (RGS5)	A_73_116455	GTGTTGTGTACTCTGGAATTCATACTACTTGATAAAGCACCAAATATGTATCTGTAACCA
#N/A	#N/A	-1.71615	0.000228491			none	Intergenic region between LOC509176 and LOC504967 on BTA23	A_73_107580	TTAAAATGCAGAAGATAGCTACCAGTTACCTAGGCAATGGATGATTGCAAAGAACGTGGG
SAMD11	STERILE ALPHA MOTIF DOMAIN CONTAINING 11	-1.71775	0.0015394	-1.74281	0.00680431	NM_152486	Bos taurus similar to Homo sapiens sterile alpha motif domain containing 11 (SAMD11)	A_73_113540	GACGGCATTTGGTACTTTCTGGTCTTTTATGTTGTAAAAATAAAGGCCTGTCCACCATAA
#N/A	#N/A	-1.71901	0.037188			none	Unidentified transcripts on BTA10 position 16405353-16406182	A_73_112134	TGAGTCTTTAGGGTGAGCTTCTGTGATCAAGTTCTTAGTGATTTGTATGCAAAGACAGAC
PLXNB3	PLEXIN B3	-1.71938	0.00111086			NM_005393	Bos taurus similar to Homo sapiens plexin B3 (PLXNB3)	A_73_116578	CTCCCCCACTGTATTTATGTGCTTGCTAGAGGATCACATCTGGAAATAAAACACAAACAT
GRTP1	GROWTH HORMONE REGULATED TBC PROTEIN 1	-1.72095	0.00633365			NM_024719	Bos taurus similar to Homo sapiens growth hormone regulated TBC protein 1 (GRTP1)	A_73_105883	AAACGTGAGGTGCGGGTCTGTGTTCATTACACCAGCTCCTGTGAGCCTGCCATCTAATGA
BAI1	BRAIN-SPECIFIC ANGIOGENESIS INHIBITOR 1	-1.72255	0.0154554			NM_001702	Bos taurus similar to Homo sapiens brain-specific angiogenesis inhibitor 1 (BAI1)	A_73_118864	CTCCGGGAAGAAACAGGGGTGGGGAATCTATTTTTTCTCTCCTTTTCTTTTCTTCAATAA
RRAD	RAS-RELATED ASSOCIATED WITH DIABETES	-1.72258	0.010731			NM_004165	Bos taurus similar to Homo sapiens Ras-related associated with diabetes (RRAD)	A_73_106148	ATGCCCTGGAGGGAGGCTGTTCAGTGCAGTGGCTATTTGTTTACATGCAGATTTTTGTAA
RGC32	RESPONSE GENE TO COMPLEMENT 32	-1.72427	0.00502329			NM_014059	Bos taurus similar to Homo sapiens response gene to complement 32 (RGC32)	A_73_121113	GTTAGAGACTGACTTGGGTTACCTGCTTGCAGCGTATTAGAGCAGATGACTCATGCTAAT
MXRA8	MATRIX-REMODELLING ASSOCIATED 8	-1.72476	0.000410416	-1.59509	0.0117681	NM_032348	Bos taurus similar to Homo sapiens matrix-remodelling associated 8 (MXRA8)	A_73_103871	TTAGAGTGGCCAGTGCTGCCACTCCCGACACCCTAAACTTGCTCATCCTGGGGAATTGCT
CRTAC1	CARTILAGE ACIDIC PROTEIN 1	-1.72536	0.0431727			NM_018058	Bos taurus similar to Homo sapiens cartilage acidic protein 1 (CRTAC1)	A_73_100634	GTTTGAACTTGCTAAGTCTTCCAGTCTCTTTCTGAACAAATTATACCAATAAACTCTCTG
WDR63	WD REPEAT DOMAIN 63	-1.72908	0.0480342			NM_145172	Bos taurus similar to Homo sapiens WD repeat domain 63 (WDR63)	A_73_115912	TAGAGGTGTTTTGGGGGTCTGTGGGAATTTTCTTTTTGCTCATTATTTTTTATGTAAGGT
TCEA3	TRANSCRIPTION ELONGATION FACTOR A (SII), 3	-1.72962	0.00114667			NM_003196	Bos taurus similar to Homo sapiens transcription elongation factor A (SII), 3 (TCEA3)	A_73_119447	AACCAGGATTTCAGTGAACAAGGTGAGGAAGAACAAAGAGAAACCACCAAGCCCTTCGTA
PTPRZ1	PROTEIN TYROSINE PHOSPHATASE, RECEPTOR-TYPE, Z POLYPEPTIDE 1	-1.72995	0.0189798			NM_002851	Bos taurus similar to Homo sapiens protein tyrosine phosphatase, receptor-type, Z polypeptide 1 (PTPRZ1)	A_73_117809	TTAATGATGCAGCTCATTATCTGGTCTTACTCTGTGAGTCTTCTTGATATTGTTTTGTGT
FMO2	FLAVIN CONTAINING MONOOXYGENASE 2	-1.72998	0.0206355			NM_001460	Bos taurus similar to Homo sapiens flavin containing monooxygenase 2 (non-functional) (FMO2)	A_73_113459	TGAAAATCCTGGGGCTTCTTGCTGTTGTGGTGGCCTTTTTCTCCCAACTTCAGTGATTTT
TRPC3	TRANSIENT RECEPTOR POTENTIAL CATION CHANNEL, SUBFAMILY C, MEMBER 3	-1.73068	0.000996758	-1.85337	0.00990003	NM_003305	Bos taurus similar to Homo sapiens transient receptor potential cation channel, subfamily C, member 3 (TRPC3)	A_73_111884	TGGTCAGATTTTCTTAGATTTTTGGCATCACTGATACTCCTAGAACCTTTGAACCCTGAA
CLEC11A	C-TYPE LECTIN DOMAIN FAMILY 11, MEMBER A	-1.73131	0.00979878	-1.66458	0.00617585	NM_002975	Bos taurus similar to Homo sapiens C-type lectin domain family 11, member A (CLEC11A)	A_73_100325	GGAGGCGGTGGGCACGAGGATAGGTCCCGCGCCAATAAAACGTTGTGGAATCCCTAAAAA
#N/A	#N/A	-1.73143	0.00113401			none	Unidentified transcripts on BTA11 position 69156901-69156291	A_73_118658	TTTGGGTAGTTTTGAAGACCTGCCTAACCTCTTACTTCTCGTCGCGCACAGCGAATAAAT
C3ORF32	CHROMOSOME 3 OPEN READING FRAME 32	-1.73171	0.00617182			NM_015931	PREDICTED: Bos taurus similar to fls485 (LOC618719)	A_73_114980	CATCTATGGCACCGACCGCCAGGTGTATCTGGTAGATTACCCCGAGAGATACTGCTGTGG
ARMC2	ARMADILLO REPEAT CONTAINING 2	-1.73515	0.0139134			NM_032131	Bos taurus similar to Homo sapiens armadillo repeat containing 2 (ARMC2)	A_73_106903	AAAGAAATAAGCATTTCTTCTTGCCAGGTATTGCGGAAAAATGAATATACATGTGGTGCT
ADAMTS4	ADAM METALLOPEPTIDASE WITH THROMBOSPONDIN TYPE 1 MOTIF, 4	-1.73548	0.008177	-2.34906	0.000200057	NM_005099	Bos taurus a disintegrin-like and metalloprotease (reprolysin type) with thrombospondin type 1 motif, 4 (ADAMTS4)	A_73_101552	AGGATTAAATACTGTAAATAAAGAACTAGCATAATGCCTAGCACTCAGTAAGTGCTCAAC
KIAA1576	KIAA1576 PROTEIN	-1.73612	0.0323539	-2.06595	0.00603843	NM_020927	Bos taurus similar to Homo sapiens KIAA1576 protein (KIAA1576)	A_73_102168	GTCTAATGTATTTGTGGCTTTAGAGCTTTCGTTATATTGTGCCTACAAAGCAAATCATGT
CD163L1	SCAVENGER RECEPTOR CYSTEINE-RICH TYPE 1 PROTEIN M160 PRECURSOR	-1.73709	0.0350897			NM_174941	Bos taurus deleted in malignant brain tumors 1 (DMBT1)	A_73_119299	ATGAGATGAAGCCTCAGATATTCTAACTGCCTGTATTTCAGTAGAGTAGTGCTGACCTGT
C11ORF63	HYPOTHETICAL PROTEIN FLJ23554	-1.73803	0.048206			NM_024806	Bos taurus similar to Homo sapiens chromosome 11 open reading frame 63 (C11orf63), transcript variant 1	A_73_118653	CAGAACAGACACGAAAGGGAAAAACAGGCCGTGGCTGCTTTTAAAGTCCTTCACATTGTA
SLC2A3	SOLUTE CARRIER FAMILY 2 (FACILITATED GLUCOSE TRANSPORTER), MEMBER 3	-1.73818	0.000849453	-2.16267	0.000172279	NM_006931	Bos taurus similar to Homo sapiens solute carrier family 2 (facilitated glucose transporter), member 3 (SLC2A3)	A_73_107738	AAATGGAAAAGCCTTAGTGCATTGCCTTGCATACTTAATAAATTATGTTGCTTGCGTTCA
#N/A	#N/A	-1.73884	0.00224628			none	Unidentified transcripts	A_73_114826	GGGGGCTTGTACGCCTCCACTAAATCATTACACAGCTTTACATTTAGATGACAGCCAGAT
FUT1	FUCOSYLTRANSFERASE 1 (GALACTOSIDE 2-ALPHA-L-FUCOSYLTRANSFERASE, H BLOOD GROUP)	-1.74056	0.00309984			NM_000148	Bos taurus fucosyltransferase 1 (FUT1)	A_73_115677	TGGGACAGTGTGTGAGCAAAGTGGAACTTTACTTAACATTTCAGCTCCTGAAAAACCACA
NFIB	NUCLEAR FACTOR I/B	-1.74062	0.024677			NM_005596	Bos taurus similar to Homo sapiens nuclear factor I/B (NFIB)	A_73_115391	TTGACAGAATGGTTTTGAAAACTGCTACAGGGACTGATGTGGCAAATATATCTTTTTATG
APOA1	APOLIPOPROTEIN A-I	-1.74131	0.0382513			NM_000039	Bos taurus apolipoprotein A1 (APOA1)	A_73_118324	TGCCTCGGGCTGCCCCGCTGGCCATCACTTCGGTTTCTTAGAATAAACATTTCCGGAGTG
C9ORF26	CHROMOSOME 9 OPEN READING FRAME 26 (NF-HEV)	-1.74144	0.00725602			NM_033439	Bos taurus similar to Homo sapiens chromosome 9 open reading frame 26 (NF-HEV) (C9orf26)	A_73_109113	ATTAAGTAACCAAATATATCCATTACATTGTTCATATTCTTAAATAAACTGTGTTTTTCA
IPO4	IMPORTIN 4	-1.74308	3.64765e-05	-1.79294	0.00243258	NM_024658	Bos taurus similar to Homo sapiens importin 4 (IPO4)	A_73_112085	TTTTCTTCTTGAACGGTAGCTCTAGGAGCAGGAAGGACAGAGATACACGTTCAGAAGGAC
OGN	OSTEOGLYCIN (OSTEOINDUCTIVE FACTOR, MIMECAN)	-1.7431	0.00851253	-1.57304	0.0194269	NM_014057	Bos taurus osteoglycin (osteoinductive factor, mimecan) (OGN)	A_73_111550	TCCACAACTCTTTGGGTTGCATATAAAATTATCACTGCTTTAGAAATAAAGTCTGAAGGG
RPS26E	RIBOSOMAL PROTEIN S26	-1.7469	0.000207041	-1.71782	0.0278339	NM_001029	Bos taurus 40S ribosomal protein S26-2-like (LOC509426)	A_73_111292	GCCTCGGCGCTTCCAAGATGACCAAGAAAAGAAGGAACAACGGTCGTGCCAAAAAGGGCC
#N/A	#N/A	-1.74703	5.70419e-05			none	Unidentified transcripts on BTA19 position 46931286-46932471	A_73_111469	CATATTCAGTCGGACCAACTAGTTAAAAGGAAAAACTTCCCCCAGGAAACTCACAGCGGT
#N/A	#N/A	-1.74947	4.71641e-05	-1.62308	0.00155602	XM_001129427	PREDICTED: Bos taurus hypothetical LOC511765, transcript variant 3 (LOC511765)	A_73_102805	GCAAGGAGAATGACAAAATGAACTGATCCTTTTTCCTTGGCATTAAAGTTATTTCTGATC
PPM1J	PROTEIN PHOSPHATASE 1J (PP2C DOMAIN CONTAINING)	-1.74965	0.00599142			NM_005167	Bos taurus similar to Homo sapiens protein phosphatase 1J (PP2C domain containing) (PPM1J)	A_73_120864	ACTTAACTGAAGAAGGGGTGCCAGTTAGATCTAAAGTTATAGCTCTTGGCAAATAAACCA
MTR	5-METHYLTETRAHYDROFOLATE-HOMOCYSTEINE METHYLTRANSFERASE	-1.74979	0.0122305	-1.55987	0.0405311	NM_000254	Bos taurus similar to Homo sapiens 5-methyltetrahydrofolate-homocysteine methyltransferase (MTR)	A_73_107554	GGAGCTGGAAAAATGTTTCTACCTCAGGTTGGCAAATGGGGGAAAAAGTTTCACAATTGA
FCGBP	FC FRAGMENT OF IGG BINDING PROTEIN	-1.74999	0.0422326			NM_003890	Bos taurus similar to Homo sapiens Fc fragment of IgG binding protein (FCGBP)	A_73_107066	TACCCCTTTGCTGAGCCACCGAGGCCAACCGGAAAAGCATTCAATAAATATCTTCGATTA
F2	COAGULATION FACTOR II (THROMBIN)	-1.75027	0.00993663			NM_000506	Bos taurus coagulation factor II (F2)	A_73_111222	CACTGCAAAATCTCAGAGGCCAATCCAGTGAATGAATTATTTTTGTGGTTTGTTCCTAAA
LOC113230	HYPOTHETICAL PROTEIN LOC113230	-1.75128	0.000592494			XM_053966	Bos taurus similar to PREDICTED: Homo sapiens hypothetical protein LOC113230 (LOC113230)	A_73_101376	TCCTTCTGGCCTTGTCTGTTAGAGGACAGGGATCCTCGGCTGGGCCTACTCCCCAATAAA
FZD10	FRIZZLED HOMOLOG 10 (DROSOPHILA)	-1.75274	0.000246221	-1.50598	0.00694535	NM_007197	Bos taurus similar to Homo sapiens frizzled homolog 10 (Drosophila) (FZD10)	A_73_105017	ATCATCTTCCTGTCCATGTGCTACTGCGTCTACTCGGTGGGCTACATCATCCGCCTCTTT
#N/A	#N/A	-1.75307	0.00161386			none	Unidentified transcripts on BTA1 position 65578477-65578882	A_73_120547	CTCCTCAGAACTGCTTTCTTCATAAACATTAACTATATAAACCTGTGTTTGTTGCCCAAA
ZNF536	ZINC FINGER PROTEIN 536	-1.75343	0.0477271			NM_014717	Bos taurus similar to Homo sapiens zinc finger protein 536 (ZNF536)	A_73_104736	GTCAAACTATATCTCTAAGTGTGCTGTATGCTGAGTTACAAGTTAGGTCATTTATGAATG
DTX1	DELTEX HOMOLOG 1 (DROSOPHILA)	-1.75365	0.000193534			NM_004416	Bos taurus similar to Homo sapiens deltex homolog 1 (Drosophila) (DTX1)	A_73_100747	GGACGCCAGCGATTGCTCTTTTGAAAATTTACCAGTCCCACTGTGGGTGGAGAAATAAAT
COL12A1	COLLAGEN, TYPE XII, ALPHA 1	-1.75451	0.000193331	-1.95109	0.00666603	NM_004370	Bos taurus similar to Homo sapiens collagen, type XII, alpha 1 (COL12A1), transcript variant long	A_73_109880	TCCATATTGCCTTAAACCTCCTTGTTTTAGACACGCTAACATTTATGCCAAATTGCAGAT
FAM81A	FAMILY WITH SEQUENCE SIMILARITY 81, MEMBER A	-1.75512	0.002846			NM_152450	Bos taurus similar to Homo sapiens family with sequence similarity 81, member A (FAM81A)	A_73_111347	CCTTATTTTGTCACAGATCTTCCCATCTCTATTCAGGAAGACTGCTTCCACTTAACAACG
C1ORF189	CHROMOSOME 1 OPEN READING FRAME 189	-1.75629	0.00334234			NM_001010979	Bos taurus similar to Homo sapiens chromosome 1 open reading frame 189 (C1orf189)	A_73_107855	TGGAGGGGAGGTGGATAGATGGAACAACGTGAGCAGAGCATCCTGATTTGGTTTAATAAA
CNTN4	CONTACTIN 4	-1.75783	0.00339485	-1.99046	0.00159968	NM_175607	Bos taurus similar to Homo sapiens contactin 4 (CNTN4), transcript variant 1	A_73_117443	ATCAGGATTCCACTTGTGTAAAAACTAGGGTGGTAACTGGGAAAAAATATATTGTCAGTA
ADCY4	ADENYLATE CYCLASE 4	-1.75948	1.28552e-05	-1.85695	0.000282907	NM_139247	Bos taurus similar to Homo sapiens adenylate cyclase 4 (ADCY4)	A_73_113731	CTGAGGAGCATCTTCTCCTCGCCTCTCAGTAGGACTGCTTCTTCCCAGGCCACACTGAAT
ID4	INHIBITOR OF DNA BINDING 4, DOMINANT NEGATIVE HELIX-LOOP-HELIX PROTEIN	-1.7606	0.00390134	-1.53003	0.00857084	NM_001546	Bos taurus similar to Homo sapiens inhibitor of DNA binding 4, dominant negative helix-loop-helix protein (ID4)	A_73_108662	GATTTTCACTATAGCTATGTTAGTTAACTGCTAAACTACTGTCCAATCTCTTGTGATGTG
SMOC1	SPARC RELATED MODULAR CALCIUM BINDING 1	-1.76481	0.0138201			NM_022137	Bos taurus similar to Homo sapiens SPARC related modular calcium binding 1 (SMOC1), transcript variant 2	A_73_103735	CTCTCTCACACACGTGTGGAGGCTGAGTTGTGTGGTTTTCCTTTGTGAGGAGGGAGGGAG
KIAA0523	KIAA0523 PROTEIN	-1.76508	0.00756315			NM_015253	Bos taurus similar to Homo sapiens KIAA0523 protein (KIAA0523)	A_73_102768	CCTGTGACTGGCCCTGCCTGTGGATGGTTTTGTTACATGAGCCAATAAATTCCGTTTATT
#N/A	#N/A	-1.76524	0.000137173	-1.70159	0.00069133	none	Unidentified transcripts on BTA23 position 34925041-34926435	A_73_109900	TAATGGAAAAAATAAACGTGTTAAATTTACGTGAGCCCCCTATGATGAGTGTAAAAGTCC
AKR1B1	ALDO-KETO REDUCTASE FAMILY 1, MEMBER B1 (ALDOSE REDUCTASE)	-1.76526	0.00665456			NM_001628	Bos taurus aldose reductase (AKR1B1)	A_73_102320	CCAGCTTGGTGTCGGGTCCAAAGAGCAGAATCAGTAGATTAGTAGAAGTCTCTTCAGTTT
PTRF	POLYMERASE I AND TRANSCRIPT RELEASE FACTOR	-1.76536	4.94725e-05	-1.80935	0.000430863	NM_012232	Bos taurus similar to Homo sapiens polymerase I and transcript release factor (PTRF)	A_73_111487	TCATAGAAAAAGGATTCTGGTGCGTGCTAGAGATGCCAGTCATAGCCACACAGCATATTT
ZFP91	ZINC FINGER PROTEIN 91 HOMOLOG (MOUSE)	-1.76579	0.000165209	-1.59086	0.00568273	NM_053023	Bos taurus similar to Homo sapiens zinc finger protein 91 homolog (mouse) (ZFP91), transcript variant 1	A_73_102884	TTCACTCTGATGATGACAATACTCTGATAGCATTTAATATCAGTGCTCCTTCACAAAACT
FAM101A	FAMILY WITH SEQUENCE SIMILARITY 101, MEMBER A	-1.76621	0.00510214			NM_181709	Bos taurus similar to Homo sapiens family with sequence similarity 101, member A (FAM101A)	A_73_109635	GCGTGGTCTCTCCACAAAGATGCTTTCTGATTAACAAAGAAATAACTTAAGGAATGACTG
NEDD9	NEURAL PRECURSOR CELL EXPRESSED, DEVELOPMENTALLY DOWN-REGULATED 9	-1.76629	0.000190035			NM_006403	Bos taurus similar to Homo sapiens neural precursor cell expressed, developmentally down-regulated 9 (NEDD9), transcript variant 1	A_73_109471	GTTTTCAAGACCAAAATGTTCAATGTGTATTAATCTCTTTCCCATACTGTATGTAGAGGC
MYH11	MYOSIN, HEAVY POLYPEPTIDE 11, SMOOTH MUSCLE	-1.76639	0.0315861	-1.72752	0.0266746	NM_002474	Bos taurus similar to Homo sapiens myosin, heavy polypeptide 11, smooth muscle (MYH11), transcript variant SM1A	A_73_103577	AGGAAATTCACACTGTTTTATATGCACTGACTGTACTTAAGGACACCCTCACTAATAAAA
ND3	NADH DEHYDROGENASE SUBUNIT 3	-1.7668	0.0173826			NC_001807	Bos taurus NADH dehydrogenase subunit 4 (ND4)	A_73_103790	CTTGCAGCAGTTCTGCTAAAACTAGGGGGGTACGGTATGCTACGAATCACACTAATTCTA
MEOX2	MESENCHYME HOMEOBOX 2	-1.76687	0.0017708	-1.56867	0.00784313	NM_005924	Bos taurus similar to Homo sapiens mesenchyme homeobox 2 (MEOX2)	A_73_116111	TCCTCAAGTCGGTAGAAGGTAAAATTCTGAATGTCTTCAAATTAAGTTCAGTGAAAACAC
FLJ32921	FLJ32921 PROTEIN	-1.76998	0.00700739			NM_207317	Bos taurus zinc finger protein 474 (ZNF474)	A_73_100767	TCCTGCCAGACAGACTGATTGTTCACCAACGATCCTGTAAACCAAAAGTCGCCAAGTAAA
IGSF10	IMMUNOGLOBULIN SUPERFAMILY, MEMBER 10	-1.7705	0.0284197	-2.37752	0.0108473	NM_178822	PREDICTED: Bos taurus similar to immunoglobulin superfamily, member 10, transcript variant 2 (LOC537487)	A_73_109386	TTCATAAGTGAGCATCCTTTATGTGGTAGGGATATGTTTGGGAAAATTTGGATTGAATAC
NANOS1	NANOS HOMOLOG 1 (DROSOPHILA)	-1.7706	0.00111086			NM_199461	Bos taurus similar to Homo sapiens nanos homolog 1 (Drosophila) (NANOS1), transcript variant 1	A_73_106152	TCTCATTAGAAGACAACCCTTCTGGAATCCCACCAGTTATTTCCATCGGTGAGATTAAAT
BCAS1	BREAST CARCINOMA AMPLIFIED SEQUENCE 1	-1.77633	0.0114229			NM_003657	Bos taurus similar to Homo sapiens breast carcinoma amplified sequence 1 (BCAS1)	A_73_105943	AATACTTGTACAGAGGAGTACATAGGACCATGGTGTATTAAAATGTAGTTCAAAACCTAG
SLC16A7	SOLUTE CARRIER FAMILY 16 (MONOCARBOXYLIC ACID TRANSPORTERS), MEMBER 7	-1.7766	0.00271642	-1.80317	0.00590491	NM_004731	PREDICTED: Bos taurus similar to Monocarboxylate transporter 2 (MCT 2) (LOC617782)	A_73_120605	GACATCTCAAAGTCCCAGTGTTAATATCAAAAGCGGCAAAAATGAAGAGTGGAAAGGAGC
ETNK2	ETHANOLAMINE KINASE 2	-1.78015	0.00011005			NM_018208	Bos taurus similar to Homo sapiens ethanolamine kinase 2 (ETNK2)	A_73_101416	TCATCATTTCCTGCATTAAAATGGTCACGTATGGGCCAACCTGACAGCCACTAGTTTGGA
AKR1B1	ALDO-KETO REDUCTASE FAMILY 1, MEMBER B1 (ALDOSE REDUCTASE)	-1.78091	0.00751277			NM_001628	PREDICTED: Bos taurus similar to Aldose reductase (AR) (Aldehyde reductase) (LOC614748)	A_73_117683	TCAAAGTGGAGAAGATTCTTAAACAAACCGGCTTAAAATACAAGCCAGCGTTTAACCAGA
C20ORF195	CHROMOSOME 20 OPEN READING FRAME 195	-1.78172	4.26836e-05			NM_024059	Bos taurus similar to Homo sapiens chromosome 20 open reading frame 195 (C20orf195)	A_73_117370	CTACAAGTTCACTGTCAAGAGGGCGGAGAGCTACACTCTGGTGTATGAGCCCTGGAGGGA
CHD3	CHROMODOMAIN HELICASE DNA BINDING PROTEIN 3	-1.78257	2.21998e-05	-1.58281	0.000376178	NM_001005271	Bos taurus similar to Homo sapiens chromodomain helicase DNA binding protein 3 (CHD3), transcript variant 3	A_73_104749	CAGGGAGGGGGAGGGATAGGAAAAGGAAGGGTGTTGATTTCTGCCATTTTCTATTCATTT
RGS22	REGULATOR OF G-PROTEIN SIGNALLING 22	-1.783	0.0218858			NM_015668	Bos taurus similar to Homo sapiens regulator of G-protein signalling 22 (RGS22)	A_73_111109	AACATGGAAGCACAAGTGGTTTTTTGATGGTCTGCTTTAGAGCAAGCCTGTCATCTAAAT
KCNJ2	POTASSIUM INWARDLY-RECTIFYING CHANNEL, SUBFAMILY J, MEMBER 2	-1.78336	0.00101489			NM_000891	Bos taurus potassium inwardly-rectifying channel, subfamily J, member 2 (KCNJ2)	A_73_114117	ATCTTCCCATTTCCTATCTTTTTGTATCTGAAGTCTTCCTAATGTACTGCACAAACCATG
TM4SF5	TRANSMEMBRANE 4 L SIX FAMILY MEMBER 5	-1.78357	0.000259459	-1.60253	0.00474112	NM_003963	Bos taurus similar to Homo sapiens transmembrane 4 L six family member 5 (TM4SF5)	A_73_102611	TTGCTTGGGGCTTTTATACCTTGCTTGCTATTTTCTTAATAAATACTGAGCTGTTGGTGC
#N/A	#N/A	-1.78501	0.0209795			none	Unidentified transcripts on BTA4 position 36462310-36462715	A_73_105440	TAAGCCCCACAGACCTCACTGCTACCGCTGTGCTCACAACCTTGTCCGGGATTTTAAGGA
KIAA1706	KIAA1706 PROTEIN	-1.78757	0.000217108	-1.6346	0.00962328	NM_030636	Bos taurus similar to Homo sapiens KIAA1706 protein (KIAA1706)	A_73_117258	TTTTTAGTTTTGTTTTGAAAAAATAAACAGAGATGAACCTGCCTGGCTGCAGTGAGAGCC
RDX	RADIXIN	-1.789	3.27369e-05	-1.83977	0.000125218	NM_002906	PREDICTED: Bos taurus similar to radixin (LOC532591)	A_73_103040	AAGGCGTAGGCTTCTGAGAACCCACTTTTTTCTGCATGACTAGCTTGTAAGGAGGGATAA
SOX4	SRY (SEX DETERMINING REGION Y)-BOX 4	-1.78965	6.5469e-05			NM_003107	Bos taurus similar to Homo sapiens SRY (sex determining region Y)-box 4 (SOX4)	A_73_120679	AAATCATGCCAGCTAATCATGTCAAGTTCACTGCCTGTCAGATTGTTGATATATACCTTC
ANXA2	ANNEXIN A2	-1.78971	6.40388e-05			NM_004039	Bos taurus annexin A2 (ANXA2)	A_73_103246	AGGATTTGGAAGTGGAATCTATGATGTGAAACACTTTGCCTCTCGAGTACTGTGTCATAA
PER3	PERIOD HOMOLOG 3 (DROSOPHILA)	-1.79214	0.00341858			NM_016831	PREDICTED: Bos taurus similar to Period circadian protein 3 (hPER3) (LOC526393)	A_73_119288	ACCTTTAAGAAGGTGGCATTTAGGCTACTTGTGTGCTTTCTAAAAATTAGCCTGGGGGCT
F5	COAGULATION FACTOR V (PROACCELERIN, LABILE FACTOR)	-1.79261	0.0197025			NM_000130	Bos taurus coagulation factor V (proaccelerin, labile factor) (F5)	A_73_116653	ATAGGAGGGACTCAAAGATATCAAACCACTTAGAGTGGGCAATGCATTTTGTAGCTATTT
ETV4	ETS VARIANT GENE 4 (E1A ENHANCER BINDING PROTEIN, E1AF)	-1.79377	0.00191986			NM_001986	PREDICTED: Bos taurus similar to ets variant gene 4 (E1A enhancer binding protein, E1AF), transcript variant 3 (LOC533129)	A_73_104856	CTGGGGTTTCACCTCCACTACATCTGCCAGATCCTAATAAAGGCCCCTGCTTCTCCTGTG
KRT18	KERATIN 18	-1.79469	0.00341334			NM_000224	Bos taurus similar to Homo sapiens keratin 18 (KRT18), transcript variant 1	A_73_118812	AGAAGCAGGGTCCCCTGGGGAGCAGGAGATCAATAAAAGTTGAGACATTATTGCATATCA
RPL35A	RIBOSOMAL PROTEIN L35A	-1.79784	0.000266351			NM_000996	Bos taurus similar to Homo sapiens ribosomal protein L35a (RPL35A)	A_73_105684	CTTCCTGCTAAGGCCATTGGACACAGAATTCGTGTGATGCTGTACCCTTCGAGAATTTAA
SERPINB11	SERPIN PEPTIDASE INHIBITOR, CLADE B (OVALBUMIN), MEMBER 11	-1.79792	0.0424485			NM_080475	PREDICTED: Bos taurus similar to serine (or cysteine) proteinase inhibitor, clade B (ovalbumin), member 7 (LOC522479)	A_73_107771	CCTTTTCTCTTCTTTATCTTACACAAGGAAACTAAGATGATTCTTTTCTATGGCAGAGTC
SLCO2A1	SOLUTE CARRIER ORGANIC ANION TRANSPORTER FAMILY, MEMBER 2A1	-1.79921	0.00902738	-1.99743	0.0204114	NM_005630	Bos taurus prostaglandin transporter (SLC21A2)	A_73_114436	AAATCTGCCTGCAGGACCTGTAATGGTATCACCTTCATTTCCCTTCAGGTGCAAAGCTTA
PLVAP	PLASMALEMMA VESICLE ASSOCIATED PROTEIN	-1.79996	0.000152252	-1.81802	0.00227871	NM_031310	Bos taurus similar to Homo sapiens plasmalemma vesicle associated protein (PLVAP)	A_73_106815	CTTTCTTCCCCTACACGCAGTCCTGCCTGTGGCCTGTATAAATGTTAGTAGCACTAAATA
C20ORF39	CHROMOSOME 20 OPEN READING FRAME 39	-1.80162	0.00361428	-3.02437	0.000200978	NM_024893	Bos taurus similar to Homo sapiens chromosome 20 open reading frame 39 (C20orf39)	A_73_108310	TTGTCATTTTTTAAGTGCAACTATTGCTTCCTGCTGCTTCAGTTATCAGATGAATGCTGA
BMX	BMX NON-RECEPTOR TYROSINE KINASE	-1.80313	0.00472197	-1.58765	0.0190583	NM_001721	PREDICTED: Bos taurus similar to Cytoplasmic tyrosine-protein kinase BMX (Bone marrow tyrosine kinase gene in chromosome X protein) (Epithelial and endothelial tyrosine kinase) (ETK) (NTK38) (LOC531514)	A_73_101707	AGAAAAGCGTCCCACATTTCAGCAGCTCCTATCATCCATTGAACCACTTCGGGAAAAAGA
AZGP1	ALPHA-2-GLYCOPROTEIN 1, ZINC	-1.80333	0.0354022			NM_001185	Bos taurus similar to Homo sapiens alpha-2-glycoprotein 1, zinc (AZGP1)	A_73_120341	GATTATTTTTAAACTGCAAAGTGCTGTAGAAATGTAAGAGTTTGTCATTAGTCCTGCCTC
RPIB9	RAP2-BINDING PROTEIN 9	-1.80555	0.000100557			NM_138290	Unidentified transcripts on BTA4 position 12422126-12422851	A_73_113551	TGAGAACCTTTCTCTTCACTTCAAAGGCAAGGCATTTAAACATCAGAACCTGGGAAGGAG
#N/A	#N/A	-1.80629	0.00379769			none	Unidentified transcripts	A_73_101410	TGTTTCACTGATTGTATTTGGAATGTAATTTTCCCACACATGGATTTGTTATGAATGCCG
C3ORF44	CHROMOSOME 3 OPEN READING FRAME 44	-1.80803	0.0093536			NM_152394	Bos taurus similar to Homo sapiens chromosome 3 open reading frame 44 (C3orf44)	A_73_102995	TCCTACCTTTCTTCACTTTCTCTAAAACTAATTGCCCTTTGTCACAATTCTGGTATGAAG
CRABP2	CELLULAR RETINOIC ACID BINDING PROTEIN 2	-1.80932	0.00106619			NM_001878	Bos taurus cellular retinoic acid binding protein 2 (CRABP2)	A_73_103163	TTTTCTGCAAGGGGACCCGAGGGCCTAAGTAGGAAAGACGGGCCCTCTGTCTTCCATTCT
HOXB4	HOMEOBOX B4	-1.80956	0.00850659			NM_024015	Bos taurus similar to Homo sapiens homeobox B4 (HOXB4)	A_73_114875	TTCCTGAAACCCAGCGAAAGCATCCTCTGACTGCCAGATAGCACAGTGTTTTGGCCACGG
NTNG2	NETRIN G2	-1.81176	0.0126674			NM_032536	PREDICTED: Bos taurus similar to Netrin G1 precursor (Laminet-1) (LOC540952)	A_73_104472	CTTTGGGCTCAGTCCATGATCGTTGTAATGGCTCAGGATTTTGTGAGTGTAAGACTGGAA
GADD45A	GROWTH ARREST AND DNA-DAMAGE-INDUCIBLE, ALPHA	-1.81213	0.00168092	-1.5776	0.00761782	NM_001924	Bos taurus similar to Homo sapiens growth arrest and DNA-damage-inducible, alpha (GADD45A)	A_73_119030	TGCTTTGTTAAAGTTTAAATGTGCAGCCATAGTTTGGGTAATTTTGGTTTTTATGCCCTC
RIBC2	RIB43A DOMAIN WITH COILED-COILS 2	-1.81413	0.0348768			NM_015653	Bos taurus similar to Homo sapiens RIB43A domain with coiled-coils 2 (RIBC2)	A_73_121091	CGGAAAAGAAAATTCAAGAGAGAAAACAAGAACAGGAGGACAACCTAGCCGAGATCTCCA
#N/A	#N/A	-1.81536	0.000313978			none	Unidentified transcripts on BTA5 position 29165000-29164282	A_73_100502	AACAATCTATATAGTGTCATAAACACCTTCCCACTAGTGAATAAAACTGCTATTTGCTGC
ZMYND10	ZINC FINGER, MYND-TYPE CONTAINING 10	-1.81639	0.0294029			NM_015896	Bos taurus similar to Homo sapiens zinc finger, MYND-type containing 10 (ZMYND10)	A_73_119414	GCTAGAGCGAGAGAACAAAGGCAAATGGCAGGCTATCGCCAAGCATCAGCTGCGGCATGT
WNT6	WINGLESS-TYPE MMTV INTEGRATION SITE FAMILY, MEMBER 6	-1.81675	0.00130841	-1.76973	0.0326926	NM_006522	PREDICTED: Bos taurus similar to wingless-related MMTV integration site 6 (LOC505075)	A_73_120042	TCGGCCCCCAGACGGAAACCAAAGAGCCAGTTTCTAGGCCTCTGGATGTGGGGCTCCTCA
ND3	NADH DEHYDROGENASE SUBUNIT 3	-1.81844	0.000681758			NC_001807	Bos taurus cytochrome c oxidase subunit II (COX2)	A_73_102941	GTCAATGCTCAGAAATTTGCGGGTCAAACCACAGTTTCATGCCCATTGTCCTTGAGTTAG
DOC2B	DOUBLE C2-LIKE DOMAINS, BETA	-1.81933	0.00123232			NM_003585	Bos taurus similar to Homo sapiens double C2-like domains, beta (DOC2B)	A_73_117748	CTTATTTGTTAATATTTATAATGACATATAGTCCAAAGTAAATGGAAACATTCATTGCGA
BTNL9	BUTYROPHILIN-LIKE 9	-1.81934	0.00425729	-1.96715	0.0275533	NM_152547	Bos taurus similar to Homo sapiens butyrophilin-like 9 (BTNL9)	A_73_117327	CTTATCTGTGTGTGTTGTAGGATTGAGCAGATGAATAAACATATGTTCATGTTGCTAGGA
PLEKHH1	PLECKSTRIN HOMOLOGY DOMAIN CONTAINING, FAMILY H (WITH MYTH4 DOMAIN) MEMBER 1	-1.82136	0.000834737			NM_020715	Bos taurus similar to Homo sapiens pleckstrin homology domain containing, family H (with MyTH4 domain) member 1 (PLEKHH1)	A_73_116008	GACAATGCTGAGTAACAAGAGTATTAATGTACTTGACACCCTTGACCGAAATGCCACGAT
GFRA2	GDNF FAMILY RECEPTOR ALPHA 2	-1.82155	0.0117742	-1.96508	0.0225155	NM_001495	Bos taurus similar to GDNF family receptor alpha 2 preproprotein (LOC514036)	A_73_113101	TGACGGGGTCGTGGAGGGGAGTTCCTGATTGGTATCACGCGTAGCCAAGGCTCCAATAAA
CDH23	CADHERIN-LIKE 23	-1.8304	0.0238423			NM_022124	Bos taurus similar to Homo sapiens cadherin-like 23 (CDH23), transcript variant 1	A_73_104791	CAGACGCTCATTCAGCATCTGATCTCTACCTTAATAAAATGGTATTTTTCTAAGAAAACC
CSRP2	CYSTEINE AND GLYCINE-RICH PROTEIN 2	-1.83042	0.000109182			NM_001321	Bos taurus similar to Homo sapiens cysteine and glycine-rich protein 2 (CSRP2)	A_73_118163	TAGGCTGGCTGACTAGTAGGAAGACAGCACTGTATCTTTTTGCTTTTATTCATCAGTATT
CDH13	CADHERIN 13, H-CADHERIN (HEART)	-1.83054	0.00142153	-1.97523	0.00128501	NM_001257	Bos taurus similar to Homo sapiens cadherin 13, H-cadherin (heart) (CDH13)	A_73_117213	ATACAGGTAGTTTTAAAAGTACCCTTTTGTGTGAATCGACGGCCGTCGTTTGCAAACCTG
SPTBN2	SPECTRIN, BETA, NON-ERYTHROCYTIC 2	-1.83066	0.0006432			NM_006946	Bos taurus similar to Homo sapiens spectrin, beta, non-erythrocytic 2 (SPTBN2)	A_73_116970	AGCTTCCAAGTGTGAGTTGTTTGGGGCCAACCACAGCCTTGAGTCTGGCCAAGGAGGTGA
DNAH9	DYNEIN, AXONEMAL, HEAVY POLYPEPTIDE 9	-1.83081	0.00544815			NM_001372	PREDICTED: Bos taurus dynein heavy chain Bv2, transcript variant 1 (Bv2)	A_73_112818	GGAAGGACACATGTCAATACCTGTATATCTTCCTCACTCAAAGTCCTGTGCAGAGAGCAA
NOVA2	NEURO-ONCOLOGICAL VENTRAL ANTIGEN 2	-1.83177	2.2482e-06	-1.58616	0.000781657	NM_002516	Bos taurus similar to Homo sapiens neuro-oncological ventral antigen 2 (NOVA2)	A_73_120063	GTGATATCTGTATATATTGCATTTTGTTGATTTTAATAGAAAACAAAGCCGGACGCGTGG
C1ORF114	CHROMOSOME 1 OPEN READING FRAME 114	-1.83375	0.00978626			NM_021179	Bos taurus similar to Homo sapiens chromosome 1 open reading frame 114 (C1orf114)	A_73_118152	CTGTGTGCTTTGGTTATACTCTAAATTATGGAAGTGCTACTTATCTTTTGGTGGTGTTGA
KCNMB1	POTASSIUM LARGE CONDUCTANCE CALCIUM-ACTIVATED CHANNEL, SUBFAMILY M, BETA MEMBER 1	-1.83518	0.0397253			NM_004137	Bos taurus calcium activated potassium channel beta subunit (LOC407176)	A_73_100390	ACAGAGGGAAAGTAAACACAGATGGGGATTCATGGTTTTCAGTGTAGATTAAATACAAGG
FLNA	FILAMIN A, ALPHA (ACTIN BINDING PROTEIN 280)	-1.83524	0.00141547	-1.6107	0.00234314	NM_001456	Bos taurus similar to Homo sapiens filamin A, alpha (actin binding protein 280) (FLNA)	A_73_120510	ACCTGCCCGCTAGTTCTCTCTCCTAGCCAAGAGGAATAAAAGTTCTGCTTCCGTTAAAAA
LRRC23	LEUCINE RICH REPEAT CONTAINING 23	-1.8364	0.00981308			NM_201650	Bos taurus similar to Homo sapiens leucine rich repeat containing 23 (LRRC23), transcript variant 1	A_73_114423	GAGGAGCTGTGGAGGCGGCAGCCTGGGTGTGAGGAACAGTTCGCTTTTCCAATAAAGAGA
VSNL1	VISININ-LIKE 1	-1.83669	0.0200391			NM_003385	Bos taurus visinin-like 1 (VSNL1)	A_73_110978	CTATCAACCTGGAAAGAGCTGTGTTGGAATTAATGCAGTATAAACCTTACAAACTCTGCT
CCL24	CHEMOKINE (C-C MOTIF) LIGAND 24	-1.83675	0.0349656			NM_002991	Bos taurus similar to Homo sapiens chemokine (C-C motif) ligand 24 (CCL24)	A_73_114373	TCATTTGTCTGTCAAGTGTAGAGGGACACACTGGCTGTTCTGAAATGACAATCCAAGTAA
#N/A	#N/A	-1.8373	0.000147356	-1.58894	0.00962328	none	Unidentified transcripts on BTA18 position 24392810-24393252	A_73_104555	GAAAGTGCTGCAAAGCTGGCAGGGTACTTGGGGAAAATTTGCAAGTGTTAATAGAGACTT
CRABP1	CELLULAR RETINOIC ACID BINDING PROTEIN 1	-1.83885	0.0031524			NM_004378	Bos taurus cellular retinoic acid binding protein 1 (CRABP1)	A_73_116352	TCTCCCTGGCGCTCATAGTCTGGCATCTGTATGGTTTCATCAGTCATTAAATGGTGTGTA
PDYN	PRODYNORPHIN	-1.84429	0.00572743			NM_024411	Bos taurus prodynorphin (PDYN)	A_73_113160	TTCAACTTACTTGGAATTTCCTTAGTTCTTAAAACAGGCTTGTGTTATTTCCAACTCCTC
DKFZP586H2123	REGENERATION ASSOCIATED MUSCLE PROTEASE	-1.84485	0.00289989	-1.95198	0.00477396	NM_015430	Bos taurus regeneration associated muscle protease (RAMP)	A_73_107549	TGGCATTGGCCATATCACAGAGTGGTCCTTTTCCTTCCCAGTCACCTGTACATACTTTAA
LOC56901	NADH:UBIQUINONE OXIDOREDUCTASE MLRQ SUBUNIT HOMOLOG	-1.84587	1.94213e-06	-2.37063	7.18516e-07	NM_020142	Bos taurus similar to Homo sapiens NADH dehydrogenase (ubiquinone) 1 alpha subcomplex, 4-like 2 (NDUFA4L2)	A_73_117493	CTCCCCTACTTCCCTCGGTCCCCAGGGATCAAACAGAAGCAGCCGTGGGCAAAATACAAT
KCNA6	POTASSIUM VOLTAGE-GATED CHANNEL, SHAKER-RELATED SUBFAMILY, MEMBER 6	-1.84604	0.0071075			NM_002235	Bos taurus similar to Homo sapiens potassium voltage-gated channel, shaker-related subfamily, member 6 (KCNA6)	A_73_106689	ATTCTAATGGTGCCACCCATTCGTGCCCATCTTATGTCACGTGGATGAGATTTCCATCTG
#N/A	#N/A	-1.84677	0.00190822	-1.94334	0.00763206	none	Unidentified transcripts on BTA5 position 9632859-9634100	A_73_117422	GAAGAAACGTCCACATTTGTGAGAAAAGTCTGAAGGAAATGGTAGCCAAGGAGGGTTGGA
ELOVL2	ELONGATION OF VERY LONG CHAIN FATTY ACIDS (FEN1/ELO2, SUR4/ELO3, YEAST)-LIKE 2	-1.84689	0.000259459			NM_017770	Bos taurus similar to Homo sapiens elongation of very long chain fatty acids (FEN1/Elo2, SUR4/Elo3, yeast)-like 2 (ELOVL2)	A_73_112510	GTATCATGACTGAGGTGGCCAGGGAGGCAGGAGAAGCCATTTTTTCCTTGTAGATAAAAA
TMEM16A	TRANSMEMBRANE PROTEIN 16A	-1.84722	4.04393e-05	-1.8766	2.5685e-05	NM_018043	Bos taurus similar to Homo sapiens transmembrane protein 16A (TMEM16A)	A_73_109542	ATCATGCCATCTGATGCTTCTGCTTTCTCTTGTACAGTAAGTAGTTTGAAATGGGGTTTT
#N/A	#N/A	-1.84841	0.000220904			none	Unidentified transcripts on BTA1 position 43687597-43687301	A_73_106153	CCCCTCCCATTCAGACACACGGCCACTCAAGTACATGGGACTATTTTTCTTGAAAATAAA
BACH2	BTB AND CNC HOMOLOGY 1, BASIC LEUCINE ZIPPER TRANSCRIPTION FACTOR 2	-1.85472	0.00318075	-1.76819	0.0175878	NM_021813	Bos taurus similar to Homo sapiens BTB and CNC homology 1, basic leucine zipper transcription factor 2 (BACH2)	A_73_107000	TGAAATGGCTGTTGATGCTTATTCTCTGTAACTAAGAATTTTTACCTTTTTTGGGGGAAG
ENC1	ECTODERMAL-NEURAL CORTEX (WITH BTB-LIKE DOMAIN)	-1.85483	0.000307404	-1.66799	0.00466673	NM_003633	Bos taurus similar to Homo sapiens ectodermal-neural cortex (with BTB-like domain) (ENC1)	A_73_107250	TGAGTATGTGGTTCACATACAAAACTGTGTAAGTTGAAGAAGTAAAGTGTTCGTGTTCAT
NFIB	NUCLEAR FACTOR I/B	-1.85492	0.00389362			NM_005596	Bos taurus similar to Homo sapiens nuclear factor I/B (NFIB)	A_73_110742	AATTTTGGCCCTTAACCCAGCCTTTTCCAGTGTGTAACCCAGTTTGAAATCTTCAAAAAA
FANK1	FIBRONECTIN TYPE III AND ANKYRIN REPEAT DOMAINS 1	-1.85533	0.000949336			NM_145235	Bos taurus fibronectin type 3 and ankyrin repeat domains 1 (FANK1)	A_73_106390	TTAGTTGAAGATTCACAGTGACTTTTGTAACATACAACTGTTCCCACTTTGAAATACACC
9606:HOMO SAPIENS	LOC389895	-1.8566	0.00948738			XM_372255	Bos taurus similar to PREDICTED: Homo sapiens similar to CG4768-PA (LOC389895)	A_73_101656	TGGCCGCCGAAGAAGTAGCTTCCTCGAGGATGACTTGAGCCCGATCGACTGTGAAGAACT
HOXB9	HOMEOBOX B9	-1.85848	0.00653461			NM_024017	Bos taurus similar to Homo sapiens homeobox B9 (HOXB9)	A_73_114507	CTGCATGTTGTTTTCCTATCCTTCCAACAAAAGGAGGTCAGATCGTGGGTCATAAGCCTT
HOXB5	HOMEOBOX B5	-1.86107	0.00166554			NM_002147	Bos taurus similar to Homo sapiens homeobox B5 (HOXB5)	A_73_108515	AGAGGAAAGGTACATAGTGAGATTTAAGTTCCTGCCGCCTGGGTAGGCCCCACAAGGCCT
TAGLN	TRANSGELIN	-1.86303	0.00156348	-2.10999	0.00416552	NM_003186	Bos taurus similar to Homo sapiens transgelin (TAGLN), transcript variant 2	A_73_108617	AAGTCCACTGTCCTCCTTGGAAGCAGATGCTCATAGAAGGAGACCCAGCCCAACCTCCCT
#N/A	#N/A	-1.86827	0.0122305			none	Unidentified transcripts on BTA3 position 29974634-29974040	A_73_119018	GAGCTGCATGGGTGTTTGTTGCATGAATCTCAATATTTAAAACACAGGAGATAACCTATT
FLJ42875	HYPOTHETICAL PROTEIN DKFZP761G0122	-1.86886	0.00574855	-1.55588	0.0448308	XM_932794	Bos taurus similar to PREDICTED: Homo sapiens FLJ42875 protein, transcript variant 2 (FLJ42875)	A_73_107737	TGAAGTCTTCCGTGTTTGTTTGTTTTTATTGCTGCACCGGGTCTTAGTTGCAGCACATAG
#N/A	#N/A	-1.8691	2.20765e-05	-1.57161	0.010398	none	Unidentified transcripts on BTA7 position 15271086-15271514	A_73_110451	GGGGGACAGGGATACAGGAAATCCCTGTGCCTCCTGCTCAATTTTGCTGTAAAAAATAAA
#N/A	#N/A	-1.8774	0.000823163	-1.85586	0.0206918	none	Unidentified transcripts on BTA26 position 10796104-10796799	A_73_111812	ACTGAAGGGGTAGATCGTTTACAGTAAACTATCTCGGTTGATAGTATAGTCCAGACCCAT
AJAP1	ADHERENS JUNCTION ASSOCIATED PROTEIN 1	-1.87962	1.0223e-05	-1.8681	0.00388924	NM_018836	PREDICTED: Bos taurus similar to transmembrane protein SHREW1 (LOC539520)	A_73_112487	CTGATCGGCATCTTATTCCTGTGGCCTTTGTGTCTGAGAAATGGTTTGAAATCTCCTGCT
BFSP1	BEADED FILAMENT STRUCTURAL PROTEIN 1, FILENSIN	-1.88099	0.0366879			NM_001195	Bos taurus beaded filament structural protein 1, filensin (BFSP1)	A_73_103734	GGTACAAGGTTCTTTGGATTAGATCATGGTTGGCCCATCTGGCTTACCAATGAAGCCTTA
GPR103	G PROTEIN-COUPLED RECEPTOR 103	-1.88249	0.00517506			NM_198179	PREDICTED: Bos taurus similar to Orexigenic neuropeptide QRFP receptor (G-protein coupled receptor 103) (SP9155) (AQ27) (LOC528122), partial mRNA.	A_73_119109	ATCGCCTTCTTCTGCATCCCGGTCACTATGCTCCAGAACATCTCCAACAACTGGCTGGGG
#N/A	#N/A	-1.88253	0.00053424	-1.83769	0.00423988	none	Unidentified transcripts on BTA16 position 32239510-32239159	A_73_102685	TTTTTGTATGTCAAATGTACCATCTATTTTTTAAACAATAAAATTGTTTCCCTCTAAAAA
FLJ23577	KPL2 PROTEIN	-1.88319	0.0352435			NM_024867	PREDICTED: Bos taurus similar to KPL2 protein isoform 1 (LOC526194)	A_73_102417	AGAGATTCACTCGAGTCCCACTGGTCCAACTGGATAGTAAAGATATTTTGGAAAGCCAGC
COVA1	CYTOSOLIC OVARIAN CARCINOMA ANTIGEN 1	-1.88491	0.00265247			NM_182314	Bos taurus similar to Homo sapiens cytosolic ovarian carcinoma antigen 1 (COVA1), transcript variant 2	A_73_109356	GCTTATGGGCATCCGTCGCGAAGAAGAGATGGAAATGTCGGACGATGAGAACTGTGACAG
GSTA2	GLUTATHIONE S-TRANSFERASE A2	-1.88541	0.0322851			NM_000846	Bos taurus glutathione S-transferase A2 (GSTA2)	A_73_108546	TTTGGTTTTGATCACGTATAAAATCACGATCTCCTCCTAGAATGTGTTTCAGACCTAAAC
HOXA3	HOMEOBOX A3	-1.88562	0.000930831			NM_030661	Bos taurus similar to Homo sapiens homeo box A2 (HOXA2)	A_73_116648	CTGACAGCTTTGACTTTTTTACAGACACACTCACCACAATTGACTTGCAGCATCTGAATT
PPM1K	PROTEIN PHOSPHATASE 1K (PP2C DOMAIN CONTAINING)	-1.88632	0.00453468			NM_152542	Bos taurus similar to Homo sapiens protein phosphatase 1K (PP2C domain containing) (PPM1K)	A_73_101506	AACTGATTAGATTTAAAAAGTGAACTGTAAGTGGTGACCCTAGAACTCACTAGACCAGTA
KLK10	KALLIKREIN 10	-1.88863	0.000339297			NM_002776	Bos taurus similar to Homo sapiens kallikrein 10 (KLK10), transcript variant 1	A_73_120733	TCAGTTTAGCCTGACTTGGAAAGCCGGAACAATGAAGTGCTTACCTCATAAAACATGTCA
NAV3	NEURON NAVIGATOR 3	-1.8893	0.000460881	-2.4974	0.000248709	NM_014903	Bos taurus similar to Homo sapiens neuron navigator 3 (NAV3)	A_73_118444	TATTGACAACAAGGTGTGGTGTCTATATGTGGAGAGAATTGAATAATTATGCACCAAAAG
#N/A	#N/A	-1.89106	0.00300556			none	Unidentified transcripts on BTA4 position 58996826-58998287	A_73_101230	CTGACTGCATCTTGCAATTTTCTTTTTCGAATTTGGCAGAAATACTGTATTTCCATCGAT
PIP5K1B	PHOSPHATIDYLINOSITOL-4-PHOSPHATE 5-KINASE, TYPE I, BETA	-1.89153	0.000192415			NM_003558	Bos taurus similar to Homo sapiens phosphatidylinositol-4-phosphate 5-kinase, type I, beta (PIP5K1B), transcript variant 2	A_73_104806	TTCCTATTGACACTTGCATTATTTCATTTTGCATGCATCCAGTGATTATCCATAAGCAAC
HOXB7	HOMEOBOX B7	-1.89523	0.0141768			NM_004502	Bos taurus homeo box B7 (HOXB7)	A_73_119630	GCCGCAAGTTCGGTTTTCGCTACCGGAGCCTTCCCCGAACAAACTTCTTGTGCGTTTGCT
#N/A	#N/A	-1.90206	0.000382403			none	Unidentified transcripts on BTA18 position 18255404-18256098	A_73_110142	CTCCTGGCCCACAAGAACACTATGAAAGTGTCACTGACAGTTTTTATAAAAATAAATACA
AJAP1	ADHERENS JUNCTION ASSOCIATED PROTEIN 1	-1.90244	3.79482e-05	-1.74375	0.00636668	NM_018836	Bos taurus similar to Homo sapiens adherens junction associated protein 1 (AJAP1), transcript variant 1	A_73_107712	TGGACCCCAGGAGTAGGATCCCAGTTGGGGTAAGCACAACGGAGCCTTCCACCAGTCCCA
#N/A	#N/A	-1.90788	0.000638834	-1.53599	0.0459332	none	Unidentified transcripts on BTA29 position 4038414-4039010	A_73_119583	GGAAATGCCTCAGGATATTCCCTCTTTTCACTGGGGATTCACTTGCCTGTTTGCACATTA
BAI3	BRAIN-SPECIFIC ANGIOGENESIS INHIBITOR 3	-1.90828	0.0173901			NM_001704	PREDICTED: Bos taurus similar to Brain-specific angiogenesis inhibitor 3 precursor (LOC533925)	A_73_108223	GAAGTGAAACTGGATCAACGATATCGATGAGTTCTTTAGAAGTAAGCAATGGACCAAGTC
SLC6A1	SOLUTE CARRIER FAMILY 6 (NEUROTRANSMITTER TRANSPORTER, GABA), MEMBER 1	-1.90958	0.038269			NM_003042	Bos taurus similar to Homo sapiens solute carrier family 6 (neurotransmitter transporter, GABA), member 1 (SLC6A1)	A_73_105915	GAGCACGGGCGTTATGTACGTTTCTAAGAATATAGAGGAAAAAATAATAAAGGTTCTATG
FLJ44060	FLJ44060 PROTEIN	-1.91069	0.000134832			NM_207366	Bos taurus similar to Homo sapiens FLJ44060 protein (FLJ44060)	A_73_120493	ACTACTACCCTTGAGTGTCTGTGTATATTTACTCTGAATTTTTCTCTTGTTCCTGAAAGA
SRPX2	SUSHI-REPEAT-CONTAINING PROTEIN, X-LINKED 2	-1.91077	0.000860365	-1.77038	0.0110171	NM_014467	Bos taurus sushi-repeat-containing protein, X-linked 2 (SRPX2)	A_73_121429	TGGGCAGCAGCTTGTAGATAGAAAGTCTTACTTCTGCCCAGCTGTCCAAAATCTTTCAGA
#N/A	#N/A	-1.91183	2.61296e-05	-1.66729	0.0030968	none	Unidentified transcripts	A_73_102484	TTAAATAATGGGCTGTAAGAAAACCTCAGTGTCATGGACATGAATAAAACTGAAACATCC
#N/A	#N/A	-1.91595	0.0393457			none	Unidentified transcripts	A_73_104279	GTGGTTTTCAAAGAACACATTTTCAGAACTGAAAGCCAGAGACTTCTGAACAAGCCCAAA
DCDC2	DOUBLECORTIN DOMAIN CONTAINING 2	-1.91631	0.0299541			NM_016356	Bos taurus similar to Homo sapiens doublecortin domain containing 2 (DCDC2)	A_73_121132	GCAGTGAACATGAAGAGGCTGACTTGGACCCTCAAAGACCACCAAAACCAGAAGTAAAAA
HOXB3	HOMEOBOX B3	-1.91782	0.00409176			NM_002146	Bos taurus similar to Homo sapiens homeo box B3 (HOXB3)	A_73_100690	AGACAAGATGGCTAGGCCATCACCAGCCAACCAACCAACTTACCTTTCATGTGGTTAATT
FREM3	FRAS1 RELATED EXTRACELLULAR MATRIX 3	-1.91813	0.00580587			XM_094074	PREDICTED: Bos taurus similar to FRAS1-related extracellular matrix protein 3 precursor (LOC524315)	A_73_101161	TGACACGGTCACTGACTATAAGCAGAGTGCTTGTCCTCCTTTTGGTTGTTTAAGAGAGAG
PAMCI	PEPTIDYLGLYCINE ALPHA-AMIDATING MONOOXYGENASE COOH-TERMINAL INTERACTOR	-1.91851	0.00417784			NM_005447	Bos taurus similar to Homo sapiens peptidylglycine alpha-amidating monooxygenase COOH-terminal interactor (PAMCI)	A_73_103634	CACAGTCAGGACTCGGAAACAACTGCAGGAGATGTGGTGCTGTTGTCAACGTAATTTAAA
KRT10	KERATIN 10 (EPIDERMOLYTIC HYPERKERATOSIS; KERATOSIS PALMARIS ET PLANTARIS)	-1.91959	1.76619e-05			NM_000421	Bos taurus keratin 10 (epidermolytic hyperkeratosis) (KRT10)	A_73_119280	TAAGGTGTCTAAACGGTGTTTTGTGGTTTCTGTATTTCTCCTTTTCACTTTACCAAAAAG
OGDHL	OXOGLUTARATE DEHYDROGENASE-LIKE	-1.92096	0.00128593			NM_018245	Bos taurus similar to Homo sapiens oxoglutarate dehydrogenase-like (OGDHL)	A_73_105877	TGAGGTGTGTCAGCTTCTGTGTGAAATATGGTTATATTTACCGTGTACCAAAGTAGAAAA
PTPN5	PROTEIN TYROSINE PHOSPHATASE, NON-RECEPTOR TYPE 5 (STRIATUM-ENRICHED)	-1.92165	0.00351106			NM_032781	Bos taurus similar to Homo sapiens protein tyrosine phosphatase, non-receptor type 5 (striatum-enriched) (PTPN5), transcript variant 2	A_73_114364	ACGGCAGACAGAGACATTTGGTGTCTTTTTATAATTTGCTCATGGTCATTGAATAGAGCA
PLEKHB2	PLECKSTRIN HOMOLOGY DOMAIN CONTAINING, FAMILY B (EVECTINS) MEMBER 2	-1.92217	0.000660764	-2.02292	0.00786613	NM_017958	Unidentified transcripts on BTA8 position 7986798-7988107	A_73_108180	GGTGGAGTGGACTGATAAGTGAAACAAAAGACTGTGTCTGTAACTGGCCACATAAAATAA
ND3	NADH DEHYDROGENASE SUBUNIT 3	-1.92509	0.0178445			NC_001807	Bos taurus ATP synthase F0 subunit 6 (ATP6)	A_73_106572	CAGTAGCTATAATCCAAGCCTATGTATTCACTCTCCTAGTCAGCCTATATCTGCATGACA
CTHRC1	COLLAGEN TRIPLE HELIX REPEAT CONTAINING 1	-1.92636	0.045942			NM_138455	Bos taurus similar to Homo sapiens collagen triple helix repeat containing 1 (CTHRC1)	A_73_107090	TACCAGTCTTTGTACAAGTTGTAAATGTTCAGAATTGTTTTATATCTGTGAAATAAAACT
PYCR1	PYRROLINE-5-CARBOXYLATE REDUCTASE 1	-1.92879	0.000339297	-1.89322	0.000857166	NM_006907	Bos taurus pyrroline-5-carboxylate reductase family, member 2 (PYCR2)	A_73_113219	CCTTTCCTAGCCTGACCCACAGACGCTGTCAGCTCTGTCTCTTAACTTTTTAGGATAAAT
WNT2B	WINGLESS-TYPE MMTV INTEGRATION SITE FAMILY, MEMBER 2B	-1.93135	0.0135017			NM_004185	Bos taurus similar to Homo sapiens wingless-type MMTV integration site family, member 2B (WNT2B), transcript variant WNT-2B1	A_73_108402	CTGGGATTGCTAGATATGAGTTAGCATAGTGGACAAGGTTCCATTCTCATGCTCATATTG
PPP2R2C	PROTEIN PHOSPHATASE 2 (FORMERLY 2A), REGULATORY SUBUNIT B (PR 52), GAMMA ISOFORM	-1.93205	0.0148374			NM_181876	Bos taurus similar to Homo sapiens protein phosphatase 2 (formerly 2A), regulatory subunit B (PR 52), gamma isoform (PPP2R2C), transcript variant 2	A_73_115266	CAGGTGCATTCTCGTTTTCTTGGGTGTCTCACAAACTATCCACCTGTTGAATAAAATTAT
KIAA0523	KIAA0523 PROTEIN	-1.9322	0.0140202			NM_015253	Bos taurus similar to Homo sapiens KIAA0523 protein (KIAA0523)	A_73_105348	AGCTAAAATTAGATTTAGAGTGCATGAATATGCGAGAATGTTTGCACACCAGAATGCATT
LOC285556	HYPOTHETICAL PROTEIN LOC285556	-1.93331	0.0296403			XM_373030	Bos taurus similar to PREDICTED: Homo sapiens hypothetical protein LOC285556 (LOC285556)	A_73_114392	ATTGACAGCATTTGTAAGTGATTGTGCAATCTTGTGTAATGGTCTTTTGATTCTTTTGGG
MYOC	MYOCILIN, TRABECULAR MESHWORK INDUCIBLE GLUCOCORTICOID RESPONSE	-1.94113	0.00762415			NM_000261	Bos taurus myocilin, trabecular meshwork inducible glucocorticoid response (MYOC)	A_73_100352	ATAGTTGGCTTCTAATGCTTCAGGTGGATCCAGTTGTGTATGACAGAATCTTTGCCCCAT
AKR1C1	ALDO-KETO REDUCTASE FAMILY 1, MEMBER C1 (DIHYDRODIOL DEHYDROGENASE 1; 20-ALPHA (3-ALPHA)-HYDROXYSTEROID DEHYDROGENASE)	-1.94175	0.00694449			NM_001353	PREDICTED: Bos taurus similar to Aldo-keto reductase family 1 member C2 (Trans-1,2-dihydrobenzene-1,2-diol dehydrogenase) (Type III 3-alpha-hydroxysteroid dehydrogenase) (3-alpha-HSD3) (Chlordecone reductase homolog HAKRD) (Dihydrodiol dehydrogenase/bile	A_73_111368	GAAGCGGATCAAAGAGAACATACAGGTGTTTGAACTGACTCCAGAAGACATGAAAGCAAT
C20ORF142	CHROMOSOME 20 OPEN READING FRAME 142	-1.94228	1.46385e-06			XM_371399	Unidentified transcripts on BTA13 position 53773819-53775679	A_73_111384	AATGGCTCTTGCCACTGTTTTTGTACACACACAGATCGTATGTGTAAACAGGCAAATGAA
CDH6	CADHERIN 6, TYPE 2, K-CADHERIN (FETAL KIDNEY)	-1.94234	0.00742249	-1.83437	0.00459963	NM_004932	Bos taurus similar to Cadherin-6 precursor (Kidney-cadherin) (K-cadherin) (MGC128952)	A_73_112614	GCCTCGGTTCAAAAAGCTCGCGGATATGTACGGAGGGGTGGACAGTGACAAGGACTCCTA
NTNG1	NETRIN G1	-1.94262	0.000596048			NM_014917	Bos taurus similar to Homo sapiens netrin G1 (NTNG1)	A_73_103523	TCGGGGAAATATTTGTAGATGAGCTACGCTTGGCACGCTACTTTTACGCAATCTCAGACA
#N/A	#N/A	-1.94322	1.74679e-05	-1.50035	0.0171326	none	Unidentified transcripts on BTA18 position 52859628-52859967	A_73_100083	AACTCCCCTGCTAAATGTACTTATCAGATGGAAATAAATCAAGTCTCTGTTTATAAGGTC
WISP2	WNT1 INDUCIBLE SIGNALING PATHWAY PROTEIN 2	-1.94525	0.00136105	-1.56934	0.0225155	NM_003881	PREDICTED: Bos taurus similar to WNT1 inducible signaling pathway protein 2 precursor (WISP-2) (Connective tissue growth factor-like protein) (CTGF-L) (Connective tissue growth factor-related protein 58) (LOC534658)	A_73_106863	AACACGGCCTGAAATAAACCAACCCTCGTGTGAAATCCTGTTTGGAGTCGCAGGTTTTAT
SH3BGR	SH3 DOMAIN BINDING GLUTAMIC ACID-RICH PROTEIN	-1.9495	0.00222354	-1.77419	0.0143334	NM_007341	Bos taurus similar to Homo sapiens SH3 domain binding glutamic acid-rich protein (SH3BGR), transcript variant 1	A_73_117013	TGTGCCTTACGCTACTTTTCTCAGAATTAGCTTTGAAGATGAAGAACTTTCCAGAGAACA
B3GNT4	UDP-GLCNAC:BETAGAL BETA-1,3-N-ACETYLGLUCOSAMINYLTRANSFERASE 4	-1.94966	0.0291407			NM_030765	Bos taurus similar to Homo sapiens UDP-GlcNAc:betaGal beta-1,3-N-acetylglucosaminyltransferase 4 (B3GNT4)	A_73_117624	CATTGATGACGTCTTTGTGGGGATGTGCTTGAGAAAGCTGGGGGTGAGCCCCATGCACCA
#N/A	#N/A	-1.95205	0.0244589			NM_021118	Bos taurus cylicin, basic protein of sperm head cytoskeleton 1 (CYLC1)	A_73_112360	AAAGAACAACTGAGCACTTCATTTCACAGAATGGCCTTACCACAGTTAACAATAGCTACT
GDF10	GROWTH DIFFERENTIATION FACTOR 10	-1.95309	0.0218209			NM_004962	Bos taurus similar to Homo sapiens growth differentiation factor 10 (GDF10)	A_73_101421	AAGAACCTCTGTTTAAATAATCGGTTTAAAACACTTTGGGCCACAGAGTGATGCTGGAAA
GLI1	GLIOMA-ASSOCIATED ONCOGENE HOMOLOG 1 (ZINC FINGER PROTEIN)	-1.95592	0.000711315			NM_005269	Bos taurus similar to Homo sapiens glioma-associated oncogene homolog 1 (zinc finger protein) (GLI1)	A_73_106928	ACACAGTCTAAATATATTTGGGGAGGAATTTTATAATGACACTGTTTCCTGATAATAAAG
HOXC6	HOMEOBOX C6	-1.95627	0.000490085	-1.9228	0.00515415	NM_004503	Bos taurus similar to Homo sapiens homeobox C6 (HOXC6), transcript variant 1	A_73_100258	GCTGTATTTGTGGTCTCTGTATTTATATTTATGTTTAGCACCGTCCGTGTTCCAATCCAA
SH2D4B	SH2 DOMAIN CONTAINING 4B	-1.95776	1.52116e-05	-1.77715	0.0284876	NM_207372	Bos taurus similar to Homo sapiens SH2 domain containing 4B (SH2D4B)	A_73_120313	AGAGTTGCTGCAGGAACCCTGTGGACAGAGGGACAGCCCACCAGACTACCATCTGTTGTT
BCL7A	B-CELL CLL/LYMPHOMA 7A	-1.96036	0.000137171			NM_020993	Bos taurus similar to Homo sapiens B-cell CLL/lymphoma 7A (BCL7A), transcript variant 1	A_73_106677	TTTATTCCATCAGTAGATATGGTTTGTACAATGTACAATGGTTCCATTTCAAGAAAATAA
GRB14	GROWTH FACTOR RECEPTOR-BOUND PROTEIN 14	-1.96407	0.00365998			NM_004490	Bos taurus growth factor receptor bound protein 14 (GRB14)	A_73_114416	AAGAAAAAGACCATAAATAAGGGTGAAGGCATTGCCATGGTGAAAATAATCTATTTCACC
ROPN1B	ROPPORIN, RHOPHILIN ASSOCIATED PROTEIN 1B	-1.96511	0.0498639			NM_001012337	PREDICTED: Bos taurus similar to ropporin, rhophilin associated protein 1 (LOC527583), partial mRNA.	A_73_111471	CGTATATCGCTGAAGTGGATGGGGAGATCTCAGCATCACACGTCAGTCGAATGCTGAACT
A2BP1	ATAXIN 2-BINDING PROTEIN 1	-1.96641	0.00343875			NM_018723	PREDICTED: Bos taurus similar to DNA segment, Chr 11, Brigham & Womens Genetics 0517 expressed (LOC511773)	A_73_114878	TATAGCATTGGAACCATGTGAAAGCTTCTGCCGTTTCCTTCTTGGACCATGAAGGGCAAA
COX4I2	CYTOCHROME C OXIDASE SUBUNIT IV ISOFORM 2 (LUNG)	-1.96869	1.00505e-05	-1.95382	0.00333542	NM_032609	PREDICTED: Bos taurus similar to cytochrome c oxidase subunit IV isoform 2 (LOC618339)	A_73_107705	CTGCTGATTTGGTGGCAGCGGGTCTATGTGTTCCGTAAGAAGCCCATCACCCTGACGGAT
#N/A	#N/A	-1.97005	0.00123455	-1.76368	0.0467633	none	Unidentified transcripts on BTA6 position 1146527-1147337	A_73_108958	AAACAGAGAAGTCACAGAATATGGGTTCTTGTTATGCGTGATGAGATCCAGATAGAACAG
PCDH12	PROTOCADHERIN 12	-1.97165	3.8091e-05	-1.83353	0.00972951	NM_016580	Bos taurus similar to Homo sapiens protocadherin 12 (PCDH12)	A_73_111282	AGGGTTGGGGACTGGATCCTGGGGCACCAGGCAAAGCCCTCTGACCTACTAATAAAGGAA
LOC283392	HYPOTHETICAL PROTEIN LOC283392	-1.97578	0.00651562	-2.84348	0.00480997	NM_001025457	Bos taurus similar to Homo sapiens hypothetical protein LOC283392 (LOC283392)	A_73_121393	TTTAATTTGCAAAATATATTACTCTGTTTTTAATTATATGCCAATTCTCAATAAAATTCA
SNIP	SNAP25-INTERACTING PROTEIN	-1.97861	0.00147371			NM_025248	Bos taurus similar to Homo sapiens SNAP25-interacting protein (SNIP)	A_73_108512	AAAGGACCTCATAAATGATGCAATTACTTTTAATTGCAGGCAACTCTTTACATTTAAGTG
LBH	HYPOTHETICAL PROTEIN DKFZP566J091	-1.97892	0.000173323	-1.78987	0.00509121	NM_030915	Bos taurus similar to Homo sapiens hypothetical protein DKFZp566J091 (LBH)	A_73_119456	GATGAACCTCCTGTAACTTCTATCTGTTCTTTTTTGAGGCTCAGGGAGAAACTAGCATTT
CMTM4	CKLF-LIKE MARVEL TRANSMEMBRANE DOMAIN CONTAINING 4	-1.98123	0.00841992	-1.75682	0.0303054	NM_178818	Bos taurus similar to Homo sapiens CKLF-like MARVEL transmembrane domain containing 4 (CMTM4), transcript variant 1	A_73_116686	CAGGTTCTACTTTCATACGTGTTTTTAGAACACGTTACATACTGTGCGAAAAGCTGGGGC
ATP6V1G3	ATPASE, H+ TRANSPORTING, LYSOSOMAL 13KDA, V1 SUBUNIT G3	-1.98146	0.0448688			NM_133262	PREDICTED: Bos taurus similar to ATPase, H+ transporting, lysosomal, V1 subunit G3 isoform a (LOC613925)	A_73_105950	TTAAGCATCGTCTGTGACGTGAAACCGGAAATCCATGTGAACTACAGAATCACCGCCTAA
MGC48915	SPERMATOGENESIS ASSOCIATED 13	-1.98157	0.000170498	-1.64874	0.0172256	NM_178540	Bos taurus similar to Homo sapiens C1q and tumor necrosis factor related protein 9 (C1QTNF9)	A_73_108986	AGGAAGGTTCTCCCTAAAACTGATACTACAAAACTCGGCATCCCTCCAAGAGTAAATCTA
RIPK4	RECEPTOR-INTERACTING SERINE-THREONINE KINASE 4	-1.98231	0.00113185			NM_020639	Bos taurus similar to Homo sapiens receptor-interacting serine-threonine kinase 4 (RIPK4)	A_73_113214	CCTTGTGCTTTACTATGTTGTATTACTGTTGGATGTAGAACGCGTGGAAGAAAGTCTGCT
#N/A	#N/A	-1.98661	0.00937382			none	Unidentified transcripts	A_73_113817	TCAGGAACATGGGCCACAAAATGTACTCCTTTCACAGTGTTCTCCTATTCTGAACTGTGC
SOX7	SRY (SEX DETERMINING REGION Y)-BOX 7	-1.98951	0.000292449			NM_031439	Bos taurus similar to Homo sapiens SRY (sex determining region Y)-box 7 (SOX7)	A_73_101107	ACAGTATCACAGACATTAAGCTAAACTGTTCCACTTTCTGTAGGAACTATATATGCTTTG
GALNAC4S-6ST	KIAA0598 GENE PRODUCT	-1.99492	4.96022e-06	-1.69861	0.000609264	NM_015892	PREDICTED: Bos taurus similar to B cell RAG associated protein, transcript variant 1 (LOC534506)	A_73_116878	CCAAAGCTGTGCATCCGATTGTATTAAACTATGCCCCCTTCGTTGCGTTAAGGTGTGTTT
HOXB8	HOMEOBOX B8	-1.99667	0.00161263			NM_024016	Bos taurus similar to Homo sapiens homeobox B8 (HOXB8)	A_73_116698	CGATTTCTGCTAAGTTCTCCCAACAACATGAAACTGCCTATTCACGCCGTAATTCTTTCT
WDR66	WD REPEAT DOMAIN 66	-1.9979	0.0352435			NM_144668	Bos taurus similar to Homo sapiens WD repeat domain 66 (WDR66)	A_73_113927	CTTAACCATTTCCCAAGATTCTGGACAAGATCCTAGGATCAGTGAAGCCGAGCAGAGTTT
FLJ44112	FLJ44112 PROTEIN	-1.99963	0.0100813			NM_198520	Bos taurus similar to Homo sapiens chromosome 12 open reading frame 63 (C12orf63)	A_73_107267	AAGTCCATTACTGCCTTTGAAAAATATTTATCTTCCTCACGTCATGTTGTTGGCCAAAAC
ESR1	ESTROGEN RECEPTOR 1	-2.00151	0.000484102	-1.82067	0.00518112	NM_000125	Bos taurus estrogen receptor alpha (LOC407238)	A_73_116044	TTCTGTTTTGTTGCAGCTTCGCTTTGTTTAATGAAACACACTTGTAAACCTCTTTTGCAC
#N/A	#N/A	-2.00245	0.00334109			none	Unidentified transcripts on BTA15 position 19028022-19030294	A_73_111354	TTCAAGGCTTCCCGGTTCAATCTTAATGTAAAGTAGCTAGAGCCATGGAAGTACAGTATG
SGPP2	SPHINGOSINE-1-PHOSPHATE PHOSPHOTASE 2	-2.00612	0.000424028			NM_152386	Bos taurus similar to Homo sapiens sphingosine-1-phosphate phosphotase 2 (SGPP2)	A_73_100313	CATGTGGTGTTTCAGGGCCATATGCTCTGGTTTTCTATTTTGGAAACCTTCAGCTATCTT
#N/A	#N/A	-2.00659	3.65084e-06	-2.0303	3.7921e-07	none	Unidentified transcripts	A_73_119059	TTTTGGCACTTGGACCAGGAGTACATTTGCAGCCCCTTTGTCTCTAATTTACTGAACGCA
#N/A	#N/A	-2.00859	0.000243874			none	Unidentified transcripts on BTA25 position 28914570-28912806	A_73_115510	AAAGTACCTAATGTTCCCCCAAAAAAGACAGTATATTTTGTACTTTGTAAAGTGTTCATT
CGREF1	CELL GROWTH REGULATOR WITH EF-HAND DOMAIN 1	-2.01273	2.1391e-05	-1.59335	0.0047761	NM_006569	Bos taurus similar to Homo sapiens cell growth regulator with EF-hand domain 1 (CGREF1)	A_73_115810	GACCAGGTGCAATGATCTCTATTTGATGATAAAGAAATTGGGGAAGATGGAATTCAGTAA
#N/A	#N/A	-2.01556	0.00885722			NM_001040100	Bos taurus similar to Homo sapiens likely ortholog of androgen down regulated gene expressed in mouse prostate (ADMP)	A_73_117925	TTTCAAGGAGAACTAGAGGGAAAGATGTTTGGCATGCCAAATTACCTTGCATGTTTGTTA
PPL	PERIPLAKIN	-2.01675	0.000540326			NM_002705	Bos taurus similar to Homo sapiens periplakin (PPL)	A_73_117954	AGAAAATGGGAAGTAAGAGGGAACTCTATTTATAGCGTGAAAATAAACACCTGCTGGCTT
MOXD1	MONOOXYGENASE, DBH-LIKE 1	-2.02031	0.00357236	-2.20261	0.010398	NM_015529	Bos taurus similar to Homo sapiens monooxygenase, DBH-like 1 (MOXD1), transcript variant 1	A_73_104693	TTGTTCTTTTGGTATAGATCAGCCAAATCTTGTCTTGTGTCTTTTGCTCATTGTCTTAAG
CD300LG	CD300 ANTIGEN LIKE FAMILY MEMBER G	-2.02071	0.00746387			NM_145273	Bos taurus similar to Homo sapiens CD300 molecule-like family member g (CD300LG)	A_73_109061	TCCAGGCTAGGCATTTACAACTGGCTTCTTCCTATCTGGATTTCTTGGGGACGAGAAAAA
FLJ36748	HYPOTHETICAL PROTEIN FLJ36748	-2.0268	2.44477e-06	-1.67432	0.00546975	NM_152406	Bos taurus similar to Homo sapiens hypothetical protein FLJ36748 (FLJ36748)	A_73_106528	ACTGTAGGCCCATTACAGGCCTTCACCACCTTTCCCTCCAATAAAGATAAAAATCATTTA
ASGR1	ASIALOGLYCOPROTEIN RECEPTOR 1	-2.03221	0.00839407			NM_001671	Bos taurus similar to Homo sapiens asialoglycoprotein receptor 1 (ASGR1)	A_73_109798	GGCGAGGAGATTAAAACCCATGCTGCTTTCTATGGTTTGCAGGTTATTATTGTCAACTGG
#N/A	#N/A	-2.03244	4.88583e-06	-1.58769	0.00258494	none	Unidentified transcripts on BTA17 position 24340647-24339774	A_73_110101	GGAAAGAATTGTGTGTTTAAAGTAGTTTATAGCACAGGAAAGGTGATGAATGCAACTATG
PCNT	PERICENTRIN (KENDRIN)	-2.03541	0.000259862	-1.64634	0.0277004	NM_006031	Bos taurus similar to Homo sapiens pericentrin (kendrin) (PCNT)	A_73_113196	ATCACTCTTAACATCTCACTTGCCAAGTGAGTTGTAAGTATAAAGACATATTACATGTGC
PHF21B	PHD FINGER PROTEIN 21B	-2.03901	0.0458819			NM_138415	Bos taurus similar to Homo sapiens PHD finger protein 21B (PHF21B)	A_73_105344	TCGAGATGACAATTATGCATTACCGCGTGGCTTGCGATGTAAACGTTTTCAGGTTCCTTT
TSPAN1	TETRASPANIN 1	-2.04143	0.0019889			NM_005727	Bos taurus similar to Homo sapiens tetraspanin 1 (TSPAN1)	A_73_100708	GTAAGATAGAACGGTACCTTTCCCCCATACTGTTGCTATGACAGTGTCAATAACTCGTTC
INHBB	INHIBIN, BETA B (ACTIVIN AB BETA POLYPEPTIDE)	-2.04389	0.00203943			NM_002193	Bos taurus similar to Homo sapiens inhibin, beta B (activin AB beta polypeptide) (INHBB)	A_73_111115	AGAATGCAGGTGTGTATCCTTAAATCCCCATCTTTATGTTTATTTAATAAAGCTCCCCTT
TCP11	T-COMPLEX 11 (MOUSE)	-2.04416	0.0436933			NM_018679	PREDICTED: Bos taurus similar to t-complex 11 protein (LOC522334)	A_73_103889	ATGAAATCCTTAAAGATATCATCCCTCCAGCTCAGGCACAAGAAACAGAAGTGGAGTCTA
LOC642926	SIMILAR TO DOUBLECORTIN DOMAIN-CONTAINING PROTEIN 2	-2.04589	0.00554674			XM_926306	Bos taurus similar to PREDICTED: Homo sapiens similar to Doublecortin domain-containing protein 2 (LOC642926)	A_73_113849	GTTTGGGGGAGAGACCACAAACATGGGAGCGGGTCTGTCACAATAAAAGAATACTTACTA
TIE1	TYROSINE KINASE WITH IMMUNOGLOBULIN-LIKE AND EGF-LIKE DOMAINS 1	-2.04635	1.85461e-05	-1.80445	0.00820797	NM_005424	Bos taurus tyrosine kinase with immunoglobulin and epidermal growth factor homology domains (TIE)	A_73_121339	GGAATTGGTTTTTAACTTAAGGAATAAAAATGGGGATCCAGGGATGGGGTGGGCTCAGGG
C6ORF165	CHROMOSOME 6 OPEN READING FRAME 165	-2.0472	0.0119801			NM_178823	Bos taurus similar to Homo sapiens chromosome 6 open reading frame 165 (C6orf165), transcript variant 2	A_73_113733	GGGGGGCTGGTACATTCATTGGTGGTATGAATGTTTTTGGATTCTCATTTATATGCACTG
#N/A	#N/A	-2.04725	0.000716479			none	Unidentified transcripts	A_73_105761	CAGCTGTAGGTGTTTGTTCTCAGCATCTCGTAGAGAATCCCATTGGTGTTTTTCCCACAA
#N/A	#N/A	-2.04948	0.0151143			#N/A	Unidentified transcripts	A_73_116519	CACAGAGAACATATTACTTCCTCCAACGGCATTGTTTAAGGGCAGGCTGCTTGAGATGTA
CREB3L4	CAMP RESPONSIVE ELEMENT BINDING PROTEIN 3-LIKE 4	-2.05261	0.000572098			NM_130898	Bos taurus similar to Homo sapiens cAMP responsive element binding protein 3-like 4 (CREB3L4)	A_73_117482	GTATCTGTGATTTTATTTCTTCAAGGACAGGATTAAAGGGAAACTGATGTTTTGGCTAAG
#N/A	#N/A	-2.05402	0.0013262	-1.68315	0.0412994	none	Unidentified transcripts	A_73_101911	TGAATGTATAAGCACATTAGATCAGCATAAGGCAGTTATTAATACAGAAGATCAGAGGAC
AKR1C1	ALDO-KETO REDUCTASE FAMILY 1, MEMBER C1 (DIHYDRODIOL DEHYDROGENASE 1; 20-ALPHA (3-ALPHA)-HYDROXYSTEROID DEHYDROGENASE)	-2.05434	0.0077042			NM_001353	Bos taurus aldo-keto reductase family 1, member C1 (dihydrodiol dehydrogenase 1; 20-alpha (3-alpha)-hydroxysteroid dehydrogenase) (AKR1C1)	A_73_100344	CTGTACACGTGCATTCTACCAGAACATCTTGCTTCTAGGGCTGTGAAGAGGATTTCTGTA
TIMP3	TIMP METALLOPEPTIDASE INHIBITOR 3 (SORSBY FUNDUS DYSTROPHY, PSEUDOINFLAMMATORY)	-2.05641	3.40627e-06	-1.99222	0.000220251	NM_000362	Bos taurus similar to Homo sapiens TIMP metallopeptidase inhibitor 3 (Sorsby fundus dystrophy, pseudoinflammatory) (TIMP3)	A_73_116890	AAACCCTGTCTGGAAGGAATGTATTTGTTGCTAAATTTTGTAGCACTGTTTACAGTTTTC
SVOP	SV2 RELATED PROTEIN HOMOLOG (RAT)	-2.05894	0.00264065	-2.19217	0.00289684	NM_018711	PREDICTED: Bos taurus similar to SV2 related protein (LOC510256)	A_73_109467	CTGCTTGGAGATGTCTGCTTAAAGTGAACATTTCGAGGAAGCCAAATGTGTACGTTCATC
BIK	BCL2-INTERACTING KILLER (APOPTOSIS-INDUCING)	-2.06108	8.9696e-05	-1.63415	0.0375738	NM_001197	Bos taurus similar to Homo sapiens BCL2-interacting killer (apoptosis-inducing) (BIK)	A_73_114020	TGGCACAGAGAATCTGCTGGAATAGATTTCTGTGGGGCGAGGAGAGCTCAATAAAATGTT
HOMER2	HOMER HOMOLOG 2 (DROSOPHILA)	-2.06359	0.00204475			NM_004839	Bos taurus similar to Homo sapiens homer homolog 2 (Drosophila) (HOMER2), transcript variant 1	A_73_104341	TGTGGGGACAGCACACAGTGAGGGTGCCTAGCACAAAGTAGGTGCTTAATAAATATTTGT
NOG	NOGGIN	-2.06363	0.000343379	-2.27103	0.000597596	NM_005450	Bos taurus similar to Homo sapiens noggin (NOG)	A_73_111510	ATCTGCTATTTATTCTTTATAATATCCCGTGTAGTAAATGAGAAAGAAGTGCAGAGCAGG
#N/A	#N/A	-2.06891	0.000111918	-1.53898	0.0186002	none	Unidentified transcripts	A_73_111171	ATTACACTTGCCTTGTTTTTAGTTGCCTAGAATTTTTAATCATACTTGCTTGACTCACGG
IGSF4C	IMMUNOGLOBULIN SUPERFAMILY, MEMBER 4C	-2.07087	1.37524e-05	-1.92445	0.00261878	NM_145296	Bos taurus similar to Homo sapiens immunoglobulin superfamily, member 4C (IGSF4C)	A_73_114192	AGGGGGAAAGGAGTCTGGGGGGAGGGTGCATTGCTCTCTATGGTTTTATATATAATATAT
#N/A	#N/A	-2.07425	0.00254976			none	Unidentified transcripts on BTA4 position 3182570-3182119	A_73_114864	AGTGGTCCTGCTCAATTCGTCCTTACACAGAACTCAGTCTGCCCTCTAATAAAGATCCTA
#N/A	#N/A	-2.07645	0.00286163			none	Unidentified transcripts on BTA19 position 19289460-19290213	A_73_105384	TTCACCACTATCAACAATGTGTTTCTGAAAAAAGTGTTGGAAATTCAAACTTTCCTGGAG
TRIM9	TRIPARTITE MOTIF-CONTAINING 9	-2.0773	0.0063703			NM_015163	Bos taurus similar to Homo sapiens tripartite motif-containing 9 (TRIM9), transcript variant 1	A_73_112402	AAATCCATCCTGCTAATTAGATTTCTAGTGACTGGTAACACATAGTTTACACAGAATTGC
PPP1R16B	PROTEIN PHOSPHATASE 1, REGULATORY (INHIBITOR) SUBUNIT 16B	-2.07735	0.000212298	-2.01327	0.00221673	NM_015568	Bos taurus CAAX box protein TIMAP (TIMAP)	A_73_107458	CTGGAGTCGCTTCCAGTTGCCAAGGCCTGTGACAGAATTCGCTGTTAAAGAGTTTTTAAT
SLC22A16	SOLUTE CARRIER FAMILY 22 (ORGANIC CATION TRANSPORTER), MEMBER 16	-2.0792	0.00189303			NM_033125	Bos taurus similar to Homo sapiens solute carrier family 22 (organic cation transporter), member 16 (SLC22A16)	A_73_111546	GTTAGAAAATGTCACAGTGGAGAACTCTGAGGATTCTAGTCTTAATAAATAAACGGGCCA
DNAI1	DYNEIN, AXONEMAL, INTERMEDIATE POLYPEPTIDE 1	-2.09087	0.00147925			NM_012144	Bos taurus similar to Homo sapiens dynein, axonemal, intermediate polypeptide 1 (DNAI1)	A_73_109289	GGCCAGGAAGTACAGAAGGGGCCAGCTGTGGAGATCGCAAAATTGGACAAACTGCTGAAC
DGKI	DIACYLGLYCEROL KINASE, IOTA	-2.09128	0.0223921			NM_004717	Bos taurus similar to Homo sapiens diacylglycerol kinase, iota (DGKI)	A_73_107139	TCTTTTCAAACCCTCTGGATGTCCTGCAGAAATATAACTGTAAAACTGCTTCCACTTCCA
HES1	HAIRY AND ENHANCER OF SPLIT 1, (DROSOPHILA)	-2.09257	7.13219e-06	-1.6055	0.0200197	NM_005524	Bos taurus similar to Homo sapiens hairy and enhancer of split 1, (Drosophila) (HES1)	A_73_115064	CAAAGATGTTTGAAAATGCTCTTAAAATATCTTCCTTTTGGGAAGTTTATTTGAGAAAAT
ACTA2	ACTIN, ALPHA 2, SMOOTH MUSCLE, AORTA	-2.09542	0.0158496	-2.05104	0.0101404	NM_001615	Bos taurus actin, gamma 2, smooth muscle, enteric (ACTG2)	A_73_115488	CTCGTTCATTGGCATGGAGTCAGCTGGAATTCATGAAACAACCTACAATTCCATCATGAA
IGSF9	IMMUNOGLOBULIN SUPERFAMILY, MEMBER 9	-2.10159	0.000346074			NM_020789	Bos taurus similar to Homo sapiens immunoglobulin superfamily, member 9 (IGSF9)	A_73_116116	TTGGCTTGCTGAGGGGTGTACGGACTGAGGCCCTCGAGTCTGAGGACTACAACGGTGATC
RNASE12	RIBONUCLEASE, RNASE A FAMILY, 12 (NON-ACTIVE)	-2.11721	0.000149846			NM_001024822	Bos taurus similar to Homo sapiens ribonuclease, RNase A family, 12 (non-active) (RNASE12)	A_73_113935	GACATGGGGTCATGCCTCGAGTGAAATTCATTTATCCTTCCACTATTGCTGAGCTGGAAT
MMP20	MATRIX METALLOPEPTIDASE 20 (ENAMELYSIN)	-2.1174	0.0180955	-2.40003	0.0313725	NM_004771	Bos taurus matrix metalloproteinase 20 (enamelysin) (MMP20)	A_73_109374	AACTCTATGTGTGCTCACTGGTCTTTGAAGTAAGTTATAATGGGCAAATCTACTCACATG
C9ORF47	ENDOTHELIAL DIFFERENTIATION, SPHINGOLIPID G-PROTEIN-COUPLED RECEPTOR, 3	-2.1229	0.00213854			NM_005226	Unidentified transcripts on BTA8 position 48823139-48823875	A_73_109089	TGTCAAAGCCAGAGAGAACCTGTCTGTTAGAGCTCATTCAGTTAGTAGCCTTTATCGAGT
CCL23	CHEMOKINE (C-C MOTIF) LIGAND 23	-2.12768	0.00524945	-1.91945	0.00686289	NM_145898	PREDICTED: Bos taurus similar to Small inducible cytokine A23 precursor (CCL23) (Macrophage inflammatory protein 3) (MIP-3) (Myeloid progenitor inhibitory factor 1) (MPIF-1) (CK-beta-8) (CKB-8) (LOC508666)	A_73_109146	CTGTAACTTTGGGGACTATCTTTTGTACTAGACAGCAAGCCTTTGGATCTGTGCTTAACA
AQP1	AQUAPORIN 1 (COLTON BLOOD GROUP)	-2.1326	0.00176309	-1.86422	0.0124599	NM_198098	Bos taurus aquaporin 1 (Aqp1)	A_73_101654	TCTGCTCTGCATATATGCCTCTTTGGAATTGGAATTTCATTATATGTTAAGAAAATAAAC
#N/A	#N/A	-2.13652	0.000154202	-2.02407	0.00590491	none	Unidentified transcripts	A_73_107376	CAATGGAAAAGCACATAAACCTCTATACACACAAGTTTTCTCATTTGTAAAGTGGGAATG
COL3A1	COLLAGEN, TYPE III, ALPHA 1 (EHLERS-DANLOS SYNDROME TYPE IV, AUTOSOMAL DOMINANT)	-2.13656	0.000525872	-2.48488	0.000896696	NM_000090	Bos taurus similar to Homo sapiens collagen, type III, alpha 1 (Ehlers-Danlos syndrome type IV, autosomal dominant) (COL3A1)	A_73_107812	CACAGTAACACAGAGAATGTGTTGAAATTAAACTCTGTAAGCTTGTATGTGGTTGTTGAT
#N/A	#N/A	-2.13695	1.18182e-05	-1.9759	0.00396111	none	Unidentified transcripts on BTA24 position 33768876-33769819	A_73_115350	CTTACTGCTCACTAATTTTTATTTCAGCCTATGCTATTTCTGAGAAGGTATGTGCATATA
CCDC68	COILED-COIL DOMAIN CONTAINING 68	-2.14342	0.00193357	-1.58815	0.0276282	NM_025214	Bos taurus similar to Homo sapiens coiled-coil domain containing 68 (CCDC68)	A_73_116237	TGTCTCCCAGTTCTTTGGGAATGGGAACTGTATTGATCTTGCTTACCACTGACTGAATCC
DLX6	DISTAL-LESS HOMEOBOX 6	-2.15107	0.00410765			NM_005222	Bos taurus similar to PREDICTED: Homo sapiens distal-less homeo box 6 (DLX6)	A_73_104473	AGACATTACATGATGAAAAAGAAGCAGTTTGGACTCCTGCATTTTTATTTACAATCCCAG
CRTAP	CARTILAGE ASSOCIATED PROTEIN	-2.15163	1.88546e-05	-2.2096	5.27431e-05	NM_006371	Bos taurus similar to Homo sapiens cartilage associated protein (CRTAP)	A_73_111708	TACATACAAAGCCTCGGAGGGTGATCATTGCTATGGAGAAAAATAAAGCAGTGAGGGGTA
SYT7	SYNAPTOTAGMIN VII	-2.1563	0.000227641	-1.53165	0.0115602	NM_004200	Bos taurus similar to Homo sapiens synaptotagmin VII (SYT7)	A_73_100273	GGATGGGCCCTGCTTTTTGTGGCAAGGCCCATTCTGATTAATAAAGGATCGTGAAAAAGT
#N/A	#N/A	-2.157	0.00683199			XM_942179	Bos taurus similar to Homo sapiens keratinocyte growth factor-like protein 1 (KGFLP1)	A_73_102083	TTTAATAATGTTCTTCCCGCAAATAATCGTGCTTTTCTCCTCTGGTTACAGCATTAAACT
FOXA2	FORKHEAD BOX A2	-2.16072	0.0474481			NM_153675	Bos taurus similar to Homo sapiens forkhead box A2 (FOXA2), transcript variant 2	A_73_106708	CTGCGTGCTTTATTTATGGCTTATAAATGTGTGTTCTGACTGCAAGGACCAGAGTTCCAC
VMD2	VITELLIFORM MACULAR DYSTROPHY 2 (BEST DISEASE, BESTROPHIN)	-2.16376	0.0183423			NM_004183	Bos taurus similar to Homo sapiens vitelliform macular dystrophy 2 (Best disease, bestrophin) (VMD2)	A_73_106396	AGAATCAGGAGTCCTTAAGTTCTGTGAATTGAATACACTCAAGCCTTGATACCCTTCCCA
GUCA1A	GUANYLATE CYCLASE ACTIVATOR 1A (RETINA)	-2.16417	3.29538e-07	-1.99852	0.000112063	NM_000409	Bos taurus guanylate cyclase activator 1A (retina) (GUCA1A)	A_73_119048	TGAGCTCACTGCCTACTCTTTCTGTACTGGGGAGGGTGTGTACGGTGGTGCCTGCTGTTT
INA	INTERNEXIN NEURONAL INTERMEDIATE FILAMENT PROTEIN, ALPHA	-2.16445	0.00302835			NM_032727	Bos taurus similar to Homo sapiens internexin neuronal intermediate filament protein, alpha (INA)	A_73_104743	TCCCTCACTCCATTCCTGTCTTTACTCCTTACACTTACTGTAAAACATTAGTAAAATAAG
ND3	NADH DEHYDROGENASE SUBUNIT 3	-2.16453	0.00418849			NC_001807	Bos taurus NADH dehydrogenase subunit 5 (ND5)	A_73_115497	CCTGGTCACAAACCAAAAAGGCCTGATCAAACTATATTTCCTCTCCTTCTTAATCACAAT
RORC	RAR-RELATED ORPHAN RECEPTOR C	-2.16759	0.0129439			NM_005060	Bos taurus similar to Homo sapiens RAR-related orphan receptor C (RORC), transcript variant 1	A_73_104323	TTTTTTCTCTCAGGGGAGTGTAAACATAAACTCCAACCTGTGCCATTCTTTATAAAATGA
DEPDC2	DEP DOMAIN CONTAINING 2	-2.16893	0.00117323			NM_025170	Bos taurus similar to Homo sapiens DEP domain containing 2 (DEPDC2), transcript variant 2	A_73_104635	TTTGCGGAAACTGGCTCAGTTAAGCAGTTCATCCAAGTTAGCCAAGACAGTGAAAATCCC
[truncated: 517 more rows]
