# Supplementary material for: Modulation of the maternal immune system by the pre-implantation embryo
Source: BMC Genomics. 2010 Aug 13;11:474. doi: 10.1186/1471-2164-11-474 (PMC3091670; doi:10.1186/1471-2164-11-474)
Supplement: Additional file 2 — Table S2: Top canonical pathways identified using IPA. *Interferon stimulated genes not previously identified in the bovine endometrium. [file 1471-2164-11-474-S2.XLSX]

## Sheet: Table S2
Table S2. Top canonical pathways identified using IPA.
Interferon Signalling		Fold Change
Symbol	Entrez Gene Name	Caruncular	Intercaruncular	Location	Type
IFI16*	interferon, gamma-inducible protein 16	6.2	4.1	Nucleus	transcription regulator
IFI35	interferon-induced protein 35	2.7	2	Nucleus	other
IFI44*	interferon-induced protein 44	11.2	6	Cytoplasm	other
IFI44L*	interferon-induced protein 44-like	10	5.7	Unknown	other
IFIH1	interferon induced with helicase C domain 1	10	5.3	Nucleus	enzyme
IFIT1	interferon-induced protein with tetratricopeptide repeats 1	37	10	Cytoplasm	other
IFIT2	interferon-induced protein with tetratricopeptide repeats 2	20.3	5.8	Unknown	other
IFIT3	interferon-induced protein with tetratricopeptide repeats 3	24	12	Cytoplasm	other
IFIT5	interferon-induced protein with tetratricopeptide repeats 5	7.1	5.7	Unknown	other
IFITM1	interferon induced transmembrane protein 1 (9-27)	6.7	5.6	Plasma Membrane	other
IFITM3	interferon induced transmembrane protein 3 (1-8U)	5.1	3.7	Plasma Membrane	other
IFITM5	Interferon induced transmembrane protein 5	2.3		Plasma Membrane	other
IFRG15*	Interferon responsive gene 15	1.7
IRF1	interferon regulatory factor 1	2.4	1.6	Nucleus	transcription regulator
IRF3*	Inerferon regulatory factor 3	2.36967	1.59045	Nucleus	transcription regulator
IRF5*	Interferon regulatory factor 5	2.09899		Nucleus	transcription regulator
IRF6*	Interferon regulatory factor 6	1.7	1.7	Nucleus	transcription regulator
IRF8*	Interferon regulatory factor 8	2.2	1.8	Nucleus	transcription regulator
MX1	myxovirus (influenza virus) resistance 1, interferon-inducible protein p78	9.8	5.6	Nucleus	enzyme
MX2	myxovirus (influenza virus) resistance 2 (mouse)	31.1	7.5	Nucleus	enzyme
NOS2*	Nitric oxide synthase 2	-1.6	-1.7
PSMB8*	proteasome (prosome, macropain) subunit, beta type, 8 (large multifunctional peptidase 7)	1.9	1.7	Cytoplasm	peptidase
SOCS1*	suppressor of cytokine signaling 1	2.3	1.6	Cytoplasm	other
STAT1	signal transducer and activator of transcription 1, 91kDa	7.7	5.7	Nucleus	transcription regulator
TAP1	transporter 1, ATP-binding cassette, sub-family B (MDR/TAP)	3.5	2.4	Cytoplasm	transporter
STAT2	signal transducer and activator of transcription 2, 113kDa	3.5
TAP2*	transporter 1, ATP-binding cassette, sub-family B (MDR/TAP)	1.5
Complement system
C1QA	complement component 1, q subcomponent, A chain	2	1.6	Extracellular Space	other
C1QB	complement component 1, q subcomponent, B chain	3.4	2.3	Extracellular Space	other
C1QC	complement component 1, q subcomponent, C chain	2.4	1.9	Extracellular Space	other
C1R	complement component 1, r subcomponent	3	2.1	Extracellular Space	peptidase
C1S	complement component 1, s subcomponent	3.1	2.4	Extracellular Space	peptidase
C2	complement component 2	3.7		Extracellular Space	peptidase
C3	complement component 3	1.8		Extracellular Space	peptidase
CFB	complement factor B	3.6	2.5	Extracellular Space	peptidase
MASP1	mannan-binding lectin serine peptidase 1 (C4/C2 activating component of Ra-reactive factor)	2.6		Extracellular Space	peptidase
SERPING1	serpin peptidase inhibitor, clade G (C1 inhibitor), member 1	1.9		Extracellular Space	other
PTX3		3.2		Extracellular Space	other
Antigen presenting pathway
B2M	Beta-2-Microglobulin	2.6	1.9	Plasma Membrane	transmembrane receptor
HLA-DMB	Major histocompatibility complex, class II, DM beta	2.4	2	Plasma Membrane	transmembrane receptor
TAP1	Transporter 1, ATP-binding cassette, sub-family B (MDR/TAP)	3.5	2.4	Cytoplasm	transporter
TAP2	transporter 2, ATP-binding cassette, sub-family B (MDR/TAP)	1.5		Cytoplasm	transporter
HLA-A	major histocompatibility complex, class I, A	1.9		Plasma Membrane	transmembrane receptor
HLA-DOA	major histocompatibility complex, class II, DO alpha	1.6		Plasma Membrane	transmembrane receptor
HLA-DRA	major histocompatibility complex, class II, DR alpha	1.8	1.7	Plasma Membrane	transmembrane receptor
HLA-G	major histocompatibility complex, class I, G	1.6		Plasma Membrane	transmembrane receptor
PSMB8	proteasome (prosome, macropain) subunit, beta type, 8 (large multifunctional peptidase 7)	1.9	1.7	Cytoplasm	peptidase
PSMB9	proteasome (prosome, macropain) subunit, beta type, 9 (large multifunctional peptidase 2)	2.2	1.9	Cytoplasm	peptidase
Activation of IRF by cystolic pattern recognition receptors
DDX58	DEAD (Asp-Glu-Ala-Asp) box polypeptide 58	17.1	8.8	Cytoplasm	enzyme
IFIT2	interferon-induced protein with tetratricopeptide repeats 2	20.3	5.8	Unknown	other
ZBP1	Z-DNA binding protein 1	13.9	5.8	Unknown	other
STAT1	signal transducer and activator of transcription 1, 91kDa	7.7	5.65	Nucleus	transcription regulator
IFIH1	interferon induced with helicase C domain 1	10	5.3	Nucleus	enzyme
ISG15	ISG15 ubiquitin-like modifier	7	5.6	Extracellular Space	other
ADAR	adenosine deaminase, RNA-specific	4.45	2.9	Nucleus	enzyme
CD40	CD40 molecule, TNF receptor superfamily member 5	2.1	1.6	Plasma Membrane	transmembrane receptor
FADD	Fas (TNFRSF6)-associated via death domain	1.6		Cytoplasm	other
IRF3	interferon regulatory factor 3	2.1		Nucleus	transcription regulator
Role of pattern recognition receptors in recognition of bacteria and viruses
DDX58	DEAD (Asp-Glu-Ala-Asp) box polypeptide 58	17.1	8.8	Cytoplasm	enzyme
OAS2	2'-5'-oligoadenylate synthetase 2, 69/71kDa	15.1	7.5	Cytoplasm	enzyme
EIF2AK2	eukaryotic translation initiation factor 2-alpha kinase 2	9.9	6.1	Cytoplasm	kinase
IFIH1	interferon induced with helicase C domain 1	10	5.3	Nucleus	enzyme
C1QB	complement component 1, q subcomponent, B chain	3.4	2.3	Extracellular Space	other
PTX3	pentraxin-related gene, rapidly induced by IL-1 beta	3.2		Extracellular Space	other
C1QC	complement component 1, q subcomponent, C chain	2.4	1.9	Extracellular Space	other
C3	complement component 3	1.8		Extracellular Space	peptidase
C1QA	complement component 1, q subcomponent, A chain	2	1.6	Extracellular Space	other
CASP1	caspase 1, apoptosis-related cysteine peptidase (interleukin 1, beta, convertase)	1.7		Cytoplasm	peptidase
CLEC7A	C-type lectin domain family 7, member A	2.1		Plasma Membrane	transmembrane receptor
CREB1	cAMP responsive element binding protein 1	1.7		Nucleus	transcription regulator
IRF1	interferon regulatory factor 1	2.4	1.6	Nucleus	transcription regulator
IRF3	interferon regulatory factor 3	2.1		Nucleus	transcription regulator
IRF5	interferon regulatory factor 5	1.8	1.6	Nucleus	transcription regulator
IRF6	interferon regulatory factor 6	1.7	1.85	Nucleus	transcription regulator
IRF8	interferon regulatory factor 8	2.2	1.8	Nucleus	transcription regulator
MYD88	myeloid differentiation primary response gene (88)	1.5		Plasma Membrane	other
PIK3C2A	phosphoinositide-3-kinase, class 2, alpha polypeptide	1.7		Cytoplasm	kinase
PIK3R1	phosphoinositide-3-kinase, regulatory subunit 1 (alpha)	1.85		Cytoplasm	kinase
TLR3	toll-like receptor 3	1.9		Plasma Membrane	transmembrane receptor
TLR7	toll-like receptor 7	2.4	1.6	Plasma Membrane	transmembrane receptor
