# Supplementary material for: Modulation of the maternal immune system by the pre-implantation embryo
Source: BMC Genomics. 2010 Aug 13;11:474. doi: 10.1186/1471-2164-11-474 (PMC3091670; doi:10.1186/1471-2164-11-474)
Supplement: Additional file 3 — Table S3: Genes identified as relating to immunity and defence through PANTHER analysis [file 1471-2164-11-474-S3.XLSX]

## Sheet: Sheet1
Table S3. Genes identified as relating to immunity and defence through PANTHER anlaysis
GeneID	Mapped ID	Gene name gene symbol	Panther Biological process
GeneID:29121	NM_013269	C-type lectin domain family 2, member D;CLEC2D	B-cell- and antibody-mediated immunity;Natural killer cell mediated immunity;Developmental processes
GeneID:3965	NM_009587	lectin, galactoside-binding, soluble, 9 (galectin 9);LGALS9	Cell adhesion;Other immune and defense;Induction of apoptosis
GeneID:93978	NM_001007033	C-type lectin domain family 6, member A;CLEC6A	Cell adhesion-mediated signaling;Cell adhesion;Receptor mediated endocytosis;Macrophage-mediated immunity;Blood clotting
GeneID:6614	NM_023068	sialic acid binding Ig-like lectin 1, sialoadhesin;SIGLEC1	Cell adhesion-mediated signaling;Other immune and defense
GeneID:720	NM_007293	complement component 4A (Rodgers blood group);C4A	Complement-mediated immunity
GeneID:713	NM_000491	complement component 1, q subcomponent, B chain;C1QB	Complement-mediated immunity
GeneID:714	NM_172369	complement component 1, q subcomponent, C chain;C1QC	Complement-mediated immunity
GeneID:4064	NM_005582	CD180 molecule;CD180	Cytokine and chemokine mediated signaling pathway;Developmental processes
GeneID:3574	NM_000880	interleukin 7;IL7	Cytokine and chemokine mediated signaling pathway;JAK-STAT cascade;Ligand-mediated signaling;Immunity and defense;Inhibition of apoptosis
GeneID:6351	NM_002984	chemokine (C-C motif) ligand 4;CCL4	Cytokine and chemokine mediated signaling pathway;Ligand-mediated signaling;Cytokine/chemokine mediated immunity
GeneID:6355	NM_005623	chemokine (C-C motif) ligand 8;CCL8	Cytokine and chemokine mediated signaling pathway;Ligand-mediated signaling;Cytokine/chemokine mediated immunity
GeneID:6356	NM_002986	chemokine (C-C motif) ligand 11;CCL11	Cytokine and chemokine mediated signaling pathway;Ligand-mediated signaling;Cytokine/chemokine mediated immunity
GeneID:8743	NM_003810	tumor necrosis factor (ligand) superfamily, member 10;TNFSF10	Cytokine and chemokine mediated signaling pathway;Ligand-mediated signaling;Immunity and defense;Induction of apoptosis
GeneID:4283	NM_002416	chemokine (C-X-C motif) ligand 9;CXCL9	Cytokine and chemokine mediated signaling pathway;Ligand-mediated signaling;Macrophage-mediated immunity;Interferon-mediated immunity;Other immune and defense;Cytokine/chemokine mediated immunity;Cell motility
GeneID:6373	NM_005409	chemokine (C-X-C motif) ligand 11;CXCL11	Cytokine and chemokine mediated signaling pathway;Ligand-mediated signaling;Macrophage-mediated immunity;Interferon-mediated immunity;Other immune and defense;Cytokine/chemokine mediated immunity;Cell motility
GeneID:6890	NM_000593	transporter 1, ATP-binding cassette, sub-family B (MDR/TAP);TAP1	Extracellular transport and import;Immunity and defense
GeneID:51554	NM_016557	chemokine (C-C motif) receptor-like 1;CCRL1	G-protein mediated signaling;Cytokine and chemokine mediated signaling pathway;Cytokine/chemokine mediated immunity;Cell motility
GeneID:1236	NM_001838	chemokine (C-C motif) receptor 7;CCR7	G-protein mediated signaling;Cytokine and chemokine mediated signaling pathway;Cytokine/chemokine mediated immunity;Cell motility
GeneID:1230	NM_001295	chemokine (C-C motif) receptor 1;CCR1	G-protein mediated signaling;Cytokine and chemokine mediated signaling pathway;Cytokine/chemokine mediated immunity;Granulocyte-mediated immunity;Cell motility
GeneID:4688	NM_000433	neutrophil cytosolic factor 2 (65kDa, chronic granulomatous disease, autosomal 2);NCF2	Granulocyte-mediated immunity
GeneID:165530	NM_173535	C-type lectin domain family 4, member F;CLEC4F	Immunity and defense
GeneID:10410	NM_021034	interferon induced transmembrane protein 3 (1-8U);IFITM3	Immunity and defense;Cell proliferation and differentiation
GeneID:8519	NM_003641	interferon induced transmembrane protein 1 (9-27);IFITM1	Immunity and defense;Cell proliferation and differentiation
GeneID:3437	NM_001031683	interferon-induced protein with tetratricopeptide repeats 3;IFIT3	Interferon-mediated immunity
GeneID:24138	NM_012420	interferon-induced protein with tetratricopeptide repeats 5;IFIT5	Interferon-mediated immunity
GeneID:3433	NM_001547	interferon-induced protein with tetratricopeptide repeats 2;IFIT2	Interferon-mediated immunity
GeneID:3430	NM_005533	interferon-induced protein 35;IFI35	JAK-STAT cascade;Other intracellular signaling cascade;T-cell mediated immunity;Interferon-mediated immunity
GeneID:9111	NM_004688	N-myc (and STAT) interactor;NMI	JAK-STAT cascade;Other intracellular signaling cascade;T-cell mediated immunity;Interferon-mediated immunity
GeneID:3929	NM_004139	lipopolysaccharide binding protein;LBP	Lipid and fatty acid transport;Transport;Macrophage-mediated immunity;Other immune and defense;Stress response
GeneID:671	NM_001725	bactericidal/permeability-increasing protein;BPI	Macrophage-mediated immunity
GeneID:6273	NM_005978	S100 calcium binding protein A2;S100A2	Macrophage-mediated immunity
GeneID:2634	NM_004120	guanylate binding protein 2, interferon-inducible;GBP2	Macrophage-mediated immunity;Interferon-mediated immunity
GeneID:163351	NM_198460	guanylate binding protein family, member 6;GBP6	Macrophage-mediated immunity;Interferon-mediated immunity
GeneID:2633	NM_002053	guanylate binding protein 1, interferon-inducible, 67kDa;GBP1	Macrophage-mediated immunity;Interferon-mediated immunity
GeneID:115361	NM_052941	guanylate binding protein 4;GBP4	Macrophage-mediated immunity;Interferon-mediated immunity
GeneID:2635	NM_018284	guanylate binding protein 3;GBP3	Macrophage-mediated immunity;Interferon-mediated immunity
GeneID:388646	NM_207398	guanylate binding protein 7;GBP7	Macrophage-mediated immunity;Interferon-mediated immunity
GeneID:3109	NM_002118	major histocompatibility complex, class II, DM beta;HLA-DMB	MHCII-mediated immunity
GeneID:567	NM_004048	beta-2-microglobulin;B2M	MHCI-mediated immunity
GeneID:3428	NM_005531	interferon, gamma-inducible protein 16;IFI16	mRNA transcription regulation;Interferon-mediated immunity;Cell proliferation and differentiation
GeneID:4332	NM_002432	myeloid cell nuclear differentiation antigen;MNDA	mRNA transcription regulation;Interferon-mediated immunity;Cell proliferation and differentiation
GeneID:10379	NM_006084	interferon-stimulated transcription factor 3, gamma 48kDa;ISGF3G	mRNA transcription regulation;Interferon-mediated immunity;Oncogenesis
GeneID:51348	NM_016523	killer cell lectin-like receptor subfamily F, member 1;KLRF1	Natural killer cell mediated immunity
GeneID:4939	NM_016817	2'-5&apos;-oligoadenylate synthetase 2, 69/71kDa;OAS2	Nucleoside, nucleotide and nucleic acid metabolism;Interferon-mediated immunity;Other metabolism
GeneID:5806	NM_002852	pentraxin-related gene, rapidly induced by IL-1 beta;PTX3	Other immune and defense;Stress response;Cytokine/chemokine mediated immunity
GeneID:2209	NM_000566	Fc fragment of IgG, high affinity Ia, receptor (CD64);FCGR1A	Other signal transduction;B-cell- and antibody-mediated immunity;Macrophage-mediated immunity;Natural killer cell mediated immunity
GeneID:2214	NM_000569	Fc fragment of IgG, low affinity IIIa, receptor (CD16a);FCGR3A	Other signal transduction;B-cell- and antibody-mediated immunity;Macrophage-mediated immunity;Natural killer cell mediated immunity
GeneID:969	NM_001781	CD69 molecule;CD69	T-cell mediated immunity;B-cell- and antibody-mediated immunity;Granulocyte-mediated immunity
GeneID:91607	NM_152270	schlafen family member 11;SLFN11	T-cell mediated immunity;Cell cycle control;Cell proliferation and differentiation
